# Supplementary material for: Identifying and functionally characterizing tissue-specific and ubiquitously expressed human lncRNAs
Source: Oncotarget. 2016 Jan 9;7(6):7120–33. doi: 10.18632/oncotarget.6859 (PMC4872773; doi:10.18632/oncotarget.6859)
Supplement: Supplementary file 2 [file oncotarget-07-7120-s002.xls]

## Sheet: S1
Table S1. RNA-seq datasets curated in our study
Source	Series	Sample	Tissue	Description
GEO	GSE12946	GSM325476	brain	Normal
GEO	GSE12946	GSM325486	breast	Normal
GEO	GSE12946	GSM325477	liver	Normal
GEO	GSE12946	GSM325478	heart	Normal
GEO	GSE12946	GSM325479	muscle	Normal
GEO	GSE12946	GSM325480	colon	Normal
GEO	GSE12946	GSM325481	adipose	Normal
GEO	GSE12946	GSM325482	testes	Normal
GEO	GSE12946	GSM325483	lymph node	Normal
GEO	GSE13652	GSM343512	brain	Normal
GEO	GSE13652	GSM343513	heart	Normal
GEO	GSE13652	GSM343514	liver	Normal
GEO	GSE13652	GSM343515	lung	Normal
GEO	GSE13652	GSM343516	muscle	Normal
GEO	GSE13652	GSM343511	brain	Normal
GEO	GSE19166	GSM475204	brain	Normal
GEO	GSE19166	GSM475205	brain	Normal
GEO	GSE19166	GSM475206	brain	Normal
GEO	GSE19166	GSM475207	brain	Normal
GEO	GSE19166	GSM475208	brain	Normal
GEO	GSE19166	GSM475209	brain	Normal
GEO	GSE22260	GSM554116	Prostate	Normal
GEO	GSE22260	GSM554118	Prostate	Normal
GEO	GSE22260	GSM554120	Prostate	Normal
GEO	GSE22260	GSM554122	Prostate	Normal
GEO	GSE22260	GSM554124	Prostate	Normal
GEO	GSE22260	GSM554126	Prostate	Normal
GEO	GSE22260	GSM554128	Prostate	Normal
GEO	GSE22260	GSM554130	Prostate	Normal
GEO	GSE22260	GSM554132	Prostate	Normal
GEO	GSE22260	GSM554134	Prostate	Normal
GEO	GSE26109,GSE26118	GSM641418	liver	Normal
GEO	GSE26109,GSE26118	GSM641419	liver	Normal
GEO	GSE26109,GSE26118	GSM641420	liver	Normal
GEO	GSE26109,GSE26118	GSM641422	muscle	Normal
GEO	GSE26109,GSE26118	GSM641423	muscle	Normal
GEO	GSE26109,GSE26118	GSM641424	muscle	Normal
GEO	GSE26109,GSE26118	GSM641425	muscle	Normal
GEO	GSE29006,GSE29007	GSM718707	lung	Normal
GEO	GSE29006,GSE29007	GSM718708	lung	Normal
GEO	GSE29006,GSE29007	GSM718709	lung	Normal
GEO	GSE29006,GSE29007	GSM718711	lung	Normal
GEO	GSE29006,GSE29007	GSM718712	lung	Normal
GEO	GSE29006,GSE29007	GSM718713	lung	Normal
GEO	GSE29160	GSM721696	sperm	Normal
GEO	GSE29160	GSM721697	sperm	Normal
GEO	GSE29160	GSM721698	sperm	Normal
GEO	GSE32424	GSM802464	esophageal	Normal
GEO	GSE32424	GSM802465	esophageal	Normal
GEO	GSE32424	GSM802466	esophageal	Normal
GEO	GSE32424	GSM802467	esophageal	Normal
GEO	GSE32424	GSM802468	esophageal	Normal
GEO	GSE33294	GSM823518	liver	Normal
GEO	GSE33294	GSM823520	liver	Normal
GEO	GSE33294	GSM823522	liver	Normal
GEO	GSE35296	GSM865291	langerhans	Normal
GEO	GSE35296	GSM865293	langerhans	Normal
GEO	GSE35296	GSM865295	langerhans	Normal
GEO	GSE35296	GSM865297	langerhans	Normal
GEO	GSE35296	GSM865299	langerhans	Normal
GEO	GSE37764,GSE37765	GSM927308	lung	Normal
GEO	GSE37764,GSE37765	GSM927312	lung	Normal
GEO	GSE37764,GSE37765	GSM927314	lung	Normal
GEO	GSE37764,GSE37765	GSM927316	lung	Normal
GEO	GSE37764,GSE37765	GSM927318	lung	Normal
GEO	GSE39170	GSM957471	skin	Normal
GEO	GSE39170	GSM957472	skin	Normal
GEO	GSE39170	GSM957473	skin	Normal
GEO	GSE39170	GSM957474	skin	Normal
GEO	GSE39170	GSM957475	skin	Normal
GEO	GSE41745	GSM1023434	skin	Normal
GEO	GSE41745	GSM1023435	skin	Normal
GEO	GSE41745	GSM1023436	skin	Normal
GEO	GSE42326	GSM1037852	sperm	Normal
GEO	GSE42326	GSM1037853	sperm	Normal
GEO	GSE42326	GSM1037854	sperm	Normal
GEO	GSE42326	GSM1037855	sperm	Normal
GEO	GSE42326	GSM1037856	testes	Normal
GEO/Array Express Archive (Human Body Map 2)	GSE30611/E-MTAB-513	HCT20142	kidney	Normal
GEO/Array Express Archive (Human Body Map 2)	GSE30611/E-MTAB-513	HCT20143	heart	Normal
GEO/Array Express Archive (Human Body Map 2)	GSE30611/E-MTAB-513	HCT20144	liver	Normal
GEO/Array Express Archive (Human Body Map 2)	GSE30611/E-MTAB-513	HCT20145	lung	Normal
GEO/Array Express Archive (Human Body Map 2)	GSE30611/E-MTAB-513	HCT20146	lymph node	Normal
GEO/Array Express Archive (Human Body Map 2)	GSE30611/E-MTAB-513	HCT20147	prostate	Normal
GEO/Array Express Archive (Human Body Map 2)	GSE30611/E-MTAB-513	HCT20148	muscle	Normal
GEO/Array Express Archive (Human Body Map 2)	GSE30611/E-MTAB-513	HCT20149	leukocyte	Normal
GEO/Array Express Archive (Human Body Map 2)	GSE30611/E-MTAB-513	HCT20150	ovary	Normal
GEO/Array Express Archive (Human Body Map 2)	GSE30611/E-MTAB-513	HCT20151	testis	Normal
GEO/Array Express Archive (Human Body Map 2)	GSE30611/E-MTAB-513	HCT20152	thyroid	Normal
GEO/Array Express Archive (Human Body Map 2)	GSE30611/E-MTAB-513	HCT20158	adipose	Normal
GEO/Array Express Archive (Human Body Map 2)	GSE30611/E-MTAB-513	HCT20159	adrenal	Normal
GEO/Array Express Archive (Human Body Map 2)	GSE30611/E-MTAB-513	HCT20160	brain	Normal
GEO/Array Express Archive (Human Body Map 2)	GSE30611/E-MTAB-513	HCT20161	breast	Normal
GEO/Array Express Archive (Human Body Map 2)	GSE30611/E-MTAB-513	HCT20162	colon	Normal
Array Express Archive (Fagerberg et al.)	E-MTAB-1733	group 1	adrenal gland	Normal
Array Express Archive (Fagerberg et al.)	E-MTAB-1733	group 1	adrenal gland	Normal
Array Express Archive (Fagerberg et al.)	E-MTAB-1733	group 2	adrenal gland	Normal
Array Express Archive (Fagerberg et al.)	E-MTAB-1733	group 2	adrenal gland	Normal
Array Express Archive (Fagerberg et al.)	E-MTAB-1733	group 3	adrenal gland	Normal
Array Express Archive (Fagerberg et al.)	E-MTAB-1733	group 3	adrenal gland	Normal
Array Express Archive (Fagerberg et al.)	E-MTAB-1733	group 4	appendix	Normal
Array Express Archive (Fagerberg et al.)	E-MTAB-1733	group 4	appendix	Normal
Array Express Archive (Fagerberg et al.)	E-MTAB-1733	group 5	appendix	Normal
Array Express Archive (Fagerberg et al.)	E-MTAB-1733	group 5	appendix	Normal
Array Express Archive (Fagerberg et al.)	E-MTAB-1733	group 6	appendix	Normal
Array Express Archive (Fagerberg et al.)	E-MTAB-1733	group 6	appendix	Normal
Array Express Archive (Fagerberg et al.)	E-MTAB-1733	group 7	bone marrow	Normal
Array Express Archive (Fagerberg et al.)	E-MTAB-1733	group 7	bone marrow	Normal
Array Express Archive (Fagerberg et al.)	E-MTAB-1733	group 8	bone marrow	Normal
Array Express Archive (Fagerberg et al.)	E-MTAB-1733	group 8	bone marrow	Normal
Array Express Archive (Fagerberg et al.)	E-MTAB-1733	group 9	bone marrow	Normal
Array Express Archive (Fagerberg et al.)	E-MTAB-1733	group 9	bone marrow	Normal
Array Express Archive (Fagerberg et al.)	E-MTAB-1733	group 10	bone marrow	Normal
Array Express Archive (Fagerberg et al.)	E-MTAB-1733	group 10	bone marrow	Normal
Array Express Archive (Fagerberg et al.)	E-MTAB-1733	group 11	cerebral cortex	Normal
Array Express Archive (Fagerberg et al.)	E-MTAB-1733	group 12	cerebral cortex	Normal
Array Express Archive (Fagerberg et al.)	E-MTAB-1733	group 13	cerebral cortex	Normal
Array Express Archive (Fagerberg et al.)	E-MTAB-1733	group 14	colon	Normal
Array Express Archive (Fagerberg et al.)	E-MTAB-1733	group 15	colon	Normal
Array Express Archive (Fagerberg et al.)	E-MTAB-1733	group 15	colon	Normal
Array Express Archive (Fagerberg et al.)	E-MTAB-1733	group 16	colon	Normal
Array Express Archive (Fagerberg et al.)	E-MTAB-1733	group 17	colon	Normal
Array Express Archive (Fagerberg et al.)	E-MTAB-1733	group 18	colon	Normal
Array Express Archive (Fagerberg et al.)	E-MTAB-1733	group 19	duodenum	Normal
Array Express Archive (Fagerberg et al.)	E-MTAB-1733	group 19	duodenum	Normal
Array Express Archive (Fagerberg et al.)	E-MTAB-1733	group 20	duodenum	Normal
Array Express Archive (Fagerberg et al.)	E-MTAB-1733	group 20	duodenum	Normal
Array Express Archive (Fagerberg et al.)	E-MTAB-1733	group 21	endometrium	Normal
Array Express Archive (Fagerberg et al.)	E-MTAB-1733	group 21	endometrium	Normal
Array Express Archive (Fagerberg et al.)	E-MTAB-1733	group 22	endometrium	Normal
Array Express Archive (Fagerberg et al.)	E-MTAB-1733	group 22	endometrium	Normal
Array Express Archive (Fagerberg et al.)	E-MTAB-1733	group 23	endometrium	Normal
Array Express Archive (Fagerberg et al.)	E-MTAB-1733	group 23	endometrium	Normal
Array Express Archive (Fagerberg et al.)	E-MTAB-1733	group 23	endometrium	Normal
Array Express Archive (Fagerberg et al.)	E-MTAB-1733	group 24	esophagus	Normal
Array Express Archive (Fagerberg et al.)	E-MTAB-1733	group 24	esophagus	Normal
Array Express Archive (Fagerberg et al.)	E-MTAB-1733	group 25	esophagus	Normal
Array Express Archive (Fagerberg et al.)	E-MTAB-1733	group 25	esophagus	Normal
Array Express Archive (Fagerberg et al.)	E-MTAB-1733	group 26	esophagus	Normal
Array Express Archive (Fagerberg et al.)	E-MTAB-1733	group 26	esophagus	Normal
Array Express Archive (Fagerberg et al.)	E-MTAB-1733	group 27	adipose tissue	Normal
Array Express Archive (Fagerberg et al.)	E-MTAB-1733	group 28	adipose tissue	Normal
Array Express Archive (Fagerberg et al.)	E-MTAB-1733	group 28	adipose tissue	Normal
Array Express Archive (Fagerberg et al.)	E-MTAB-1733	group 29	adipose tissue	Normal
Array Express Archive (Fagerberg et al.)	E-MTAB-1733	group 29	adipose tissue	Normal
Array Express Archive (Fagerberg et al.)	E-MTAB-1733	group 30	gall bladder	Normal
Array Express Archive (Fagerberg et al.)	E-MTAB-1733	group 30	gall bladder	Normal
Array Express Archive (Fagerberg et al.)	E-MTAB-1733	group 30	gall bladder	Normal
Array Express Archive (Fagerberg et al.)	E-MTAB-1733	group 31	gall bladder	Normal
Array Express Archive (Fagerberg et al.)	E-MTAB-1733	group 31	gall bladder	Normal
Array Express Archive (Fagerberg et al.)	E-MTAB-1733	group 32	gall bladder	Normal
Array Express Archive (Fagerberg et al.)	E-MTAB-1733	group 32	gall bladder	Normal
Array Express Archive (Fagerberg et al.)	E-MTAB-1733	group 33	heart	Normal
Array Express Archive (Fagerberg et al.)	E-MTAB-1733	group 33	heart	Normal
Array Express Archive (Fagerberg et al.)	E-MTAB-1733	group 33	heart	Normal
Array Express Archive (Fagerberg et al.)	E-MTAB-1733	group 34	heart	Normal
Array Express Archive (Fagerberg et al.)	E-MTAB-1733	group 34	heart	Normal
Array Express Archive (Fagerberg et al.)	E-MTAB-1733	group 35	heart	Normal
Array Express Archive (Fagerberg et al.)	E-MTAB-1733	group 35	heart	Normal
Array Express Archive (Fagerberg et al.)	E-MTAB-1733	group 36	heart	Normal
Array Express Archive (Fagerberg et al.)	E-MTAB-1733	group 36	heart	Normal
Array Express Archive (Fagerberg et al.)	E-MTAB-1733	group 37	kidney	Normal
Array Express Archive (Fagerberg et al.)	E-MTAB-1733	group 38	kidney	Normal
Array Express Archive (Fagerberg et al.)	E-MTAB-1733	group 39	kidney	Normal
Array Express Archive (Fagerberg et al.)	E-MTAB-1733	group 40	kidney	Normal
Array Express Archive (Fagerberg et al.)	E-MTAB-1733	group 41	liver	Normal
Array Express Archive (Fagerberg et al.)	E-MTAB-1733	group 41	liver	Normal
Array Express Archive (Fagerberg et al.)	E-MTAB-1733	group 42	liver	Normal
Array Express Archive (Fagerberg et al.)	E-MTAB-1733	group 42	liver	Normal
Array Express Archive (Fagerberg et al.)	E-MTAB-1733	group 43	liver	Normal
Array Express Archive (Fagerberg et al.)	E-MTAB-1733	group 44	lung	Normal
Array Express Archive (Fagerberg et al.)	E-MTAB-1733	group 45	lung	Normal
Array Express Archive (Fagerberg et al.)	E-MTAB-1733	group 46	lung	Normal
Array Express Archive (Fagerberg et al.)	E-MTAB-1733	group 46	lung	Normal
Array Express Archive (Fagerberg et al.)	E-MTAB-1733	group 47	lung	Normal
Array Express Archive (Fagerberg et al.)	E-MTAB-1733	group 47	lung	Normal
Array Express Archive (Fagerberg et al.)	E-MTAB-1733	group 48	lung	Normal
Array Express Archive (Fagerberg et al.)	E-MTAB-1733	group 48	lung	Normal
Array Express Archive (Fagerberg et al.)	E-MTAB-1733	group 49	lymph node	Normal
Array Express Archive (Fagerberg et al.)	E-MTAB-1733	group 49	lymph node	Normal
Array Express Archive (Fagerberg et al.)	E-MTAB-1733	group 50	lymph node	Normal
Array Express Archive (Fagerberg et al.)	E-MTAB-1733	group 50	lymph node	Normal
Array Express Archive (Fagerberg et al.)	E-MTAB-1733	group 51	lymph node	Normal
Array Express Archive (Fagerberg et al.)	E-MTAB-1733	group 51	lymph node	Normal
Array Express Archive (Fagerberg et al.)	E-MTAB-1733	group 51	lymph node	Normal
Array Express Archive (Fagerberg et al.)	E-MTAB-1733	group 52	lymph node	Normal
Array Express Archive (Fagerberg et al.)	E-MTAB-1733	group 52	lymph node	Normal
Array Express Archive (Fagerberg et al.)	E-MTAB-1733	group 52	lymph node	Normal
Array Express Archive (Fagerberg et al.)	E-MTAB-1733	group 53	lymph node	Normal
Array Express Archive (Fagerberg et al.)	E-MTAB-1733	group 53	lymph node	Normal
Array Express Archive (Fagerberg et al.)	E-MTAB-1733	group 53	lymph node	Normal
Array Express Archive (Fagerberg et al.)	E-MTAB-1733	group 54	animal ovary	Normal
Array Express Archive (Fagerberg et al.)	E-MTAB-1733	group 54	animal ovary	Normal
Array Express Archive (Fagerberg et al.)	E-MTAB-1733	group 55	animal ovary	Normal
Array Express Archive (Fagerberg et al.)	E-MTAB-1733	group 55	animal ovary	Normal
Array Express Archive (Fagerberg et al.)	E-MTAB-1733	group 56	pancreas	Normal
Array Express Archive (Fagerberg et al.)	E-MTAB-1733	group 56	pancreas	Normal
Array Express Archive (Fagerberg et al.)	E-MTAB-1733	group 57	pancreas	Normal
Array Express Archive (Fagerberg et al.)	E-MTAB-1733	group 57	pancreas	Normal
Array Express Archive (Fagerberg et al.)	E-MTAB-1733	group 58	placenta	Normal
Array Express Archive (Fagerberg et al.)	E-MTAB-1733	group 59	placenta	Normal
Array Express Archive (Fagerberg et al.)	E-MTAB-1733	group 59	placenta	Normal
Array Express Archive (Fagerberg et al.)	E-MTAB-1733	group 60	placenta	Normal
Array Express Archive (Fagerberg et al.)	E-MTAB-1733	group 60	placenta	Normal
Array Express Archive (Fagerberg et al.)	E-MTAB-1733	group 61	placenta	Normal
Array Express Archive (Fagerberg et al.)	E-MTAB-1733	group 61	placenta	Normal
Array Express Archive (Fagerberg et al.)	E-MTAB-1733	group 62	prostate	Normal
Array Express Archive (Fagerberg et al.)	E-MTAB-1733	group 62	prostate	Normal
Array Express Archive (Fagerberg et al.)	E-MTAB-1733	group 63	prostate	Normal
Array Express Archive (Fagerberg et al.)	E-MTAB-1733	group 63	prostate	Normal
Array Express Archive (Fagerberg et al.)	E-MTAB-1733	group 64	prostate	Normal
Array Express Archive (Fagerberg et al.)	E-MTAB-1733	group 64	prostate	Normal
Array Express Archive (Fagerberg et al.)	E-MTAB-1733	group 65	prostate	Normal
Array Express Archive (Fagerberg et al.)	E-MTAB-1733	group 66	salivary gland	Normal
Array Express Archive (Fagerberg et al.)	E-MTAB-1733	group 66	salivary gland	Normal
Array Express Archive (Fagerberg et al.)	E-MTAB-1733	group 67	salivary gland	Normal
Array Express Archive (Fagerberg et al.)	E-MTAB-1733	group 67	salivary gland	Normal
Array Express Archive (Fagerberg et al.)	E-MTAB-1733	group 68	salivary gland	Normal
Array Express Archive (Fagerberg et al.)	E-MTAB-1733	group 68	salivary gland	Normal
Array Express Archive (Fagerberg et al.)	E-MTAB-1733	group 69	skin	Normal
Array Express Archive (Fagerberg et al.)	E-MTAB-1733	group 69	skin	Normal
Array Express Archive (Fagerberg et al.)	E-MTAB-1733	group 70	skin	Normal
Array Express Archive (Fagerberg et al.)	E-MTAB-1733	group 70	skin	Normal
Array Express Archive (Fagerberg et al.)	E-MTAB-1733	group 71	skin	Normal
Array Express Archive (Fagerberg et al.)	E-MTAB-1733	group 71	skin	Normal
Array Express Archive (Fagerberg et al.)	E-MTAB-1733	group 72	small intestine	Normal
Array Express Archive (Fagerberg et al.)	E-MTAB-1733	group 72	small intestine	Normal
Array Express Archive (Fagerberg et al.)	E-MTAB-1733	group 73	small intestine	Normal
Array Express Archive (Fagerberg et al.)	E-MTAB-1733	group 73	small intestine	Normal
Array Express Archive (Fagerberg et al.)	E-MTAB-1733	group 74	small intestine	Normal
Array Express Archive (Fagerberg et al.)	E-MTAB-1733	group 74	small intestine	Normal
Array Express Archive (Fagerberg et al.)	E-MTAB-1733	group 75	small intestine	Normal
Array Express Archive (Fagerberg et al.)	E-MTAB-1733	group 75	small intestine	Normal
Array Express Archive (Fagerberg et al.)	E-MTAB-1733	group 76	spleen	Normal
Array Express Archive (Fagerberg et al.)	E-MTAB-1733	group 77	spleen	Normal
Array Express Archive (Fagerberg et al.)	E-MTAB-1733	group 77	spleen	Normal
Array Express Archive (Fagerberg et al.)	E-MTAB-1733	group 78	spleen	Normal
Array Express Archive (Fagerberg et al.)	E-MTAB-1733	group 79	spleen	Normal
Array Express Archive (Fagerberg et al.)	E-MTAB-1733	group 80	stomach	Normal
Array Express Archive (Fagerberg et al.)	E-MTAB-1733	group 81	stomach	Normal
Array Express Archive (Fagerberg et al.)	E-MTAB-1733	group 81	stomach	Normal
Array Express Archive (Fagerberg et al.)	E-MTAB-1733	group 82	stomach	Normal
Array Express Archive (Fagerberg et al.)	E-MTAB-1733	group 83	testis	Normal
Array Express Archive (Fagerberg et al.)	E-MTAB-1733	group 83	testis	Normal
Array Express Archive (Fagerberg et al.)	E-MTAB-1733	group 84	testis	Normal
Array Express Archive (Fagerberg et al.)	E-MTAB-1733	group 85	testis	Normal
Array Express Archive (Fagerberg et al.)	E-MTAB-1733	group 86	testis	Normal
Array Express Archive (Fagerberg et al.)	E-MTAB-1733	group 87	testis	Normal
Array Express Archive (Fagerberg et al.)	E-MTAB-1733	group 88	testis	Normal
Array Express Archive (Fagerberg et al.)	E-MTAB-1733	group 89	testis	Normal
Array Express Archive (Fagerberg et al.)	E-MTAB-1733	group 90	thyroid	Normal
Array Express Archive (Fagerberg et al.)	E-MTAB-1733	group 90	thyroid	Normal
Array Express Archive (Fagerberg et al.)	E-MTAB-1733	group 91	thyroid	Normal
Array Express Archive (Fagerberg et al.)	E-MTAB-1733	group 91	thyroid	Normal
Array Express Archive (Fagerberg et al.)	E-MTAB-1733	group 92	thyroid	Normal
Array Express Archive (Fagerberg et al.)	E-MTAB-1733	group 92	thyroid	Normal
Array Express Archive (Fagerberg et al.)	E-MTAB-1733	group 93	thyroid	Normal
Array Express Archive (Fagerberg et al.)	E-MTAB-1733	group 93	thyroid	Normal
Array Express Archive (Fagerberg et al.)	E-MTAB-1733	group 93	thyroid	Normal
Array Express Archive (Fagerberg et al.)	E-MTAB-1733	group 94	bladder	Normal
Array Express Archive (Fagerberg et al.)	E-MTAB-1733	group 94	bladder	Normal
Array Express Archive (Fagerberg et al.)	E-MTAB-1733	group 94	bladder	Normal
Array Express Archive (Fagerberg et al.)	E-MTAB-1733	group 95	bladder	Normal
Array Express Archive (Fagerberg et al.)	E-MTAB-1733	group 95	bladder	Normal
Array Express Archive (Fagerberg et al.)	E-MTAB-1733	group 95	bladder	Normal
GEO	GSE33294	GSM823519	liver	hepatocellular carcinoma
GEO	GSE33294	GSM823521	liver	hepatocellular carcinoma
GEO	GSE33294	GSM823523	liver	hepatocellular carcinoma
GEO	GSE37764,GSE37765	GSM927309	lung	NSCLC
GEO	GSE37764,GSE37765	GSM927311	lung	NSCLC
GEO	GSE37764,GSE37765	GSM927313	lung	NSCLC
GEO	GSE37764,GSE37765	GSM927315	lung	NSCLC
GEO	GSE37764,GSE37765	GSM927317	lung	NSCLC
GEO	GSE37764,GSE37765	GSM927319	lung	NSCLC
GEO	GSE39170	GSM957466	skin	Aged Human Skin
GEO	GSE39170	GSM957467	skin	Aged Human Skin
GEO	GSE39170	GSM957468	skin	Aged Human Skin
GEO	GSE39170	GSM957469	skin	Aged Human Skin
GEO	GSE39170	GSM957470	skin	Aged Human Skin
GEO	GSE41745	GSM1023437	skin	Psoriasis
GEO	GSE41745	GSM1023438	skin	Psoriasis
GEO	GSE41745	GSM1023439	skin	Psoriasis
