# Supplementary material for: Identifying and functionally characterizing tissue-specific and ubiquitously expressed human lncRNAs
Source: Oncotarget. 2016 Jan 9;7(6):7120–33. doi: 10.18632/oncotarget.6859 (PMC4872773; doi:10.18632/oncotarget.6859)
Supplement: Supplementary file 3 [file oncotarget-07-7120-s003.xlsx]

## Sheet: legend
Ensembl	Ensembl gene id
Symbol	gene symbol
Chr	The chromosome in which the lncRNA is located
Sta	The start locus of the lncRNA
End	The end locus of the lncRNA
Strand	Positive (+) or Negative (-)
Type	UE lncRNA or TS lncRNA
Tissue	The tissue in which the lncRNA is specifically expressed
location	intragenic (0) or intergenic (1)
transcripts	the number of transcripts
genomicLength	the genomic length
conservationPromoter	the conservation score of promoter
conservationGeneBody	the conservation score of gene body
TF	the number of TFs that target to each lncRNA
miRNA	the number of miRNAs that target to each lncRNA
CGI	if there is a CGI located in the promoter. yes (1) or not (0)
essential	if there is a essential gene located in the region of 5KB up- and downstream of the lncRNA. yes (1) or not (0)
GM12878	if there is a enhancer located in the region of 5KB up- and downstream of the lncRNA in this cell line. yes (1) or not (0)
H1-hESC	if there is a enhancer located in the region of 5KB up- and downstream of the lncRNA in this cell line. yes (1) or not (0)
HepG2	if there is a enhancer located in the region of 5KB up- and downstream of the lncRNA in this cell line. yes (1) or not (0)
HMEC	if there is a enhancer located in the region of 5KB up- and downstream of the lncRNA in this cell line. yes (1) or not (0)
HSMM	if there is a enhancer located in the region of 5KB up- and downstream of the lncRNA in this cell line. yes (1) or not (0)
HUVEC	if there is a enhancer located in the region of 5KB up- and downstream of the lncRNA in this cell line. yes (1) or not (0)
K562	if there is a enhancer located in the region of 5KB up- and downstream of the lncRNA in this cell line. yes (1) or not (0)
NHEK	if there is a enhancer located in the region of 5KB up- and downstream of the lncRNA in this cell line. yes (1) or not (0)
NHLF	if there is a enhancer located in the region of 5KB up- and downstream of the lncRNA in this cell line. yes (1) or not (0)
adipose	the expression value of the lncRNA in adipose
adrenal	the expression value of the lncRNA in adrenal
brain	the expression value of the lncRNA in brain
breast	the expression value of the lncRNA in adrenal
colon	the expression value of the lncRNA in colon
esophageal	the expression value of the lncRNA in esophageal
heart	the expression value of the lncRNA in heart
kidney	the expression value of the lncRNA in kidney
pancreas	the expression value of the lncRNA in pancreas
leukocyte	the expression value of the lncRNA in leukocyte
liver	the expression value of the lncRNA in liver
lung	the expression value of the lncRNA in lung
lymph node	the expression value of the lncRNA in lymph node
muscle	the expression value of the lncRNA in muscle
ovary	the expression value of the lncRNA in ovary
prostate	the expression value of the lncRNA in prostate
skin	the expression value of the lncRNA in skin
sperm	the expression value of the lncRNA in sperm
testes	the expression value of the lncRNA in testes
thyroid	the expression value of the lncRNA in thyroid
H3k27ac_A549	the signal value of H3k27ac in pormoter of the lncRNA in cell line A549
H3k27ac_Gm12878	the signal value of H3k27ac in pormoter of the lncRNA in cell line Gm12878
H3k27ac_H1hesc	the signal value of H3k27ac in pormoter of the lncRNA in cell line H1hesc
H3k27ac_Helas3	the signal value of H3k27ac in pormoter of the lncRNA in cell line Helas3
H3k27ac_Hepg2	the signal value of H3k27ac in pormoter of the lncRNA in cell line Hepg2
H3k27ac_Hmec	the signal value of H3k27ac in pormoter of the lncRNA in cell line Hmec
H3k27ac_Huvec	the signal value of H3k27ac in pormoter of the lncRNA in cell line Huvec
H3k27ac_K562	the signal value of H3k27ac in pormoter of the lncRNA in cell line K562
H3k27ac_Monocd14ro1746	the signal value of H3k27ac in pormoter of the lncRNA in cell line Monocd14ro1746
H3k27ac_Nha	the signal value of H3k27ac in pormoter of the lncRNA in cell line Nha
H3k27ac_Nhdfad	the signal value of H3k27ac in pormoter of the lncRNA in cell line Nhdfad
H3k27ac_Nhek	the signal value of H3k27ac in pormoter of the lncRNA in cell line Nhek
H3k27ac_Nhlf	the signal value of H3k27ac in pormoter of the lncRNA in cell line Nhlf
H3k36me3_A549	the signal value of H3k36me3 in pormoter of the lncRNA in cell line A549
H3k36me3_Gm12878	the signal value of H3k36me3 in pormoter of the lncRNA in cell line Gm12878
H3k36me3_H1hesc	the signal value of H3k36me3 in pormoter of the lncRNA in cell line H1hesc
H3k36me3_Helas3	the signal value of H3k36me3 in pormoter of the lncRNA in cell line Helas3
H3k36me3_Hepg2	the signal value of H3k36me3 in pormoter of the lncRNA in cell line Hepg2
H3k36me3_Hmec	the signal value of H3k36me3 in pormoter of the lncRNA in cell line Hmec
H3k36me3_Huvec	the signal value of H3k36me3 in pormoter of the lncRNA in cell line Huvec
H3k36me3_K562	the signal value of H3k36me3 in pormoter of the lncRNA in cell line K562
H3k36me3_Monocd14ro1746	the signal value of H3k36me3 in pormoter of the lncRNA in cell line Monocd14ro1746
H3k36me3_Nha	the signal value of H3k36me3 in pormoter of the lncRNA in cell line Nha
H3k36me3_Nhdfad	the signal value of H3k36me3 in pormoter of the lncRNA in cell line Nhdfad
H3k36me3_Nhek	the signal value of H3k36me3 in pormoter of the lncRNA in cell line Nhek
H3k36me3_Nhlf	the signal value of H3k36me3 in pormoter of the lncRNA in cell line Nhlf
H3k4me1_A549	the signal value of H3k4me1 in pormoter of the lncRNA in cell line A549
H3k4me1_Gm12878	the signal value of H3k4me1 in pormoter of the lncRNA in cell line Gm12878
H3k4me1_H1hesc	the signal value of H3k4me1 in pormoter of the lncRNA in cell line H1hesc
H3k4me1_Helas3	the signal value of H3k4me1 in pormoter of the lncRNA in cell line Helas3
H3k4me1_Hepg2	the signal value of H3k4me1 in pormoter of the lncRNA in cell line Hepg2
H3k4me1_Hmec	the signal value of H3k4me1 in pormoter of the lncRNA in cell line Hmec
H3k4me1_Huvec	the signal value of H3k4me1 in pormoter of the lncRNA in cell line Huvec
H3k4me1_K562	the signal value of H3k4me1 in pormoter of the lncRNA in cell line K562
H3k4me1_Monocd14ro1746	the signal value of H3k4me1 in pormoter of the lncRNA in cell line Monocd14ro1746
H3k4me1_Nha	the signal value of H3k4me1 in pormoter of the lncRNA in cell line Nha
H3k4me1_Nhdfad	the signal value of H3k4me1 in pormoter of the lncRNA in cell line Nhdfad
H3k4me1_Nhek	the signal value of H3k4me1 in pormoter of the lncRNA in cell line Nhek
H3k4me1_Nhlf	the signal value of H3k4me1 in pormoter of the lncRNA in cell line Nhlf
H3k4me2_A549	the signal value of H3k4me2 in pormoter of the lncRNA in cell line A549
H3k4me2_Gm12878	the signal value of H3k4me2 in pormoter of the lncRNA in cell line Gm12878
H3k4me2_H1hesc	the signal value of H3k4me2 in pormoter of the lncRNA in cell line H1hesc
H3k4me2_Helas3	the signal value of H3k4me2 in pormoter of the lncRNA in cell line Helas3
H3k4me2_Hepg2	the signal value of H3k4me2 in pormoter of the lncRNA in cell line Hepg2
H3k4me2_Hmec	the signal value of H3k4me2 in pormoter of the lncRNA in cell line Hmec
H3k4me2_Huvec	the signal value of H3k4me2 in pormoter of the lncRNA in cell line Huvec
H3k4me2_K562	the signal value of H3k4me2 in pormoter of the lncRNA in cell line K562
H3k4me2_Monocd14ro1746	the signal value of H3k4me2 in pormoter of the lncRNA in cell line Monocd14ro1746
H3k4me2_Nha	the signal value of H3k4me2 in pormoter of the lncRNA in cell line Nha
H3k4me2_Nhdfad	the signal value of H3k4me2 in pormoter of the lncRNA in cell line Nhdfad
H3k4me2_Nhek	the signal value of H3k4me2 in pormoter of the lncRNA in cell line Nhek
H3k4me2_Nhlf	the signal value of H3k4me2 in pormoter of the lncRNA in cell line Nhlf
H3k4me3_A549	the signal value of H3k4me3 in pormoter of the lncRNA in cell line A549
H3k4me3_Gm12878	the signal value of H3k4me3 in pormoter of the lncRNA in cell line Gm12878
H3k4me3_H1hesc	the signal value of H3k4me3 in pormoter of the lncRNA in cell line H1hesc
H3k4me3_Helas3	the signal value of H3k4me3 in pormoter of the lncRNA in cell line Helas3
H3k4me3_Hepg2	the signal value of H3k4me3 in pormoter of the lncRNA in cell line Hepg2
H3k4me3_Hmec	the signal value of H3k4me3 in pormoter of the lncRNA in cell line Hmec
H3k4me3_Huvec	the signal value of H3k4me3 in pormoter of the lncRNA in cell line Huvec
H3k4me3_K562	the signal value of H3k4me3 in pormoter of the lncRNA in cell line K562
H3k4me3_Monocd14ro1746	the signal value of H3k4me3 in pormoter of the lncRNA in cell line Monocd14ro1746
H3k4me3_Nha	the signal value of H3k4me3 in pormoter of the lncRNA in cell line Nha
H3k4me3_Nhdfad	the signal value of H3k4me3 in pormoter of the lncRNA in cell line Nhdfad
H3k4me3_Nhek	the signal value of H3k4me3 in pormoter of the lncRNA in cell line Nhek
H3k4me3_Nhlf	the signal value of H3k4me3 in pormoter of the lncRNA in cell line Nhlf
H3k9ac_A549	the signal value of H3k9ac in pormoter of the lncRNA in cell line A549
H3k9ac_Gm12878	the signal value of H3k9ac in pormoter of the lncRNA in cell line Gm12878
H3k9ac_H1hesc	the signal value of H3k9ac in pormoter of the lncRNA in cell line H1hesc
H3k9ac_Helas3	the signal value of H3k9ac in pormoter of the lncRNA in cell line Helas3
H3k9ac_Hepg2	the signal value of H3k9ac in pormoter of the lncRNA in cell line Hepg2
H3k9ac_Hmec	the signal value of H3k9ac in pormoter of the lncRNA in cell line Hmec
H3k9ac_Huvec	the signal value of H3k9ac in pormoter of the lncRNA in cell line Huvec
H3k9ac_K562	the signal value of H3k9ac in pormoter of the lncRNA in cell line K562
H3k9ac_Monocd14ro1746	the signal value of H3k9ac in pormoter of the lncRNA in cell line Monocd14ro1746
H3k9ac_Nha	the signal value of H3k9ac in pormoter of the lncRNA in cell line Nha
H3k9ac_Nhdfad	the signal value of H3k9ac in pormoter of the lncRNA in cell line Nhdfad
H3k9ac_Nhek	the signal value of H3k9ac in pormoter of the lncRNA in cell line Nhek
H3k9ac_Nhlf	the signal value of H3k9ac in pormoter of the lncRNA in cell line Nhlf

## Sheet: UEandTSlnc
Ensembl	Symbol	Chr	Sta	End	Strand	Type	Tissue	location	transcripts	genomicLength	conservationPromoter	conservationGeneBody	TF	miRNA	CGI	essential	GM12878	H1-hESC	HepG2	HMEC	HSMM	HUVEC	K562	NHEK	NHLF	adipose	adrenal	brain	breast	colon	esophageal	heart	kidney	pancreas	leukocyte	liver	lung	lymph node	muscle	ovary	prostate	skin	sperm	testes	thyroid	H3k27ac_A549	H3k27ac_Gm12878	H3k27ac_H1hesc	H3k27ac_Helas3
ENSG00000100101	RP1-37E16.12	chr22	38082421	38170137	+	UE		0	1	87717	0.0804919	0.627407	0	0	1	0	1	1	1	1	1	1	1	1	1	13.2964	5.34814	4.36198	12.5755	11.2315	2.02594	4.99288	3.35072	9.5718	4.14411	4.24862	13.8268	6.6876	2.69042	8.21818	20.5744	4.62415	1.3386	14.2839	4.21162	184.671	160.407	112.797	158.833
ENSG00000100181	TPTEP1	chr22	17082777	17179521	+	UE		1	12	96745	0.251825	0.185004	0	0	1	0	1	1	1	1	1	1	1	1	1	35.1134	4.5249	8.49035	33.8696	21.0996	3.45252	4.68493	6.17937	1.94207	9.02793	1.06222	20.1541	7.89304	8.19554	5.17095	14.8566	21.0984	8.04973	14.3231	8.88206	77.3583	95.175	24.9033	43.2719
ENSG00000105663	KMT2B	chr19	36208921	36229779	+	UE		0	5	20859	0.396258	0.861964	0	762	1	0	1	1	1	1	1	1	1	1	1	14.4901	24.2708	30.4095	13.6419	17.1967	2.12809	2.95363	10.7479	19.3064	12.9016	7.23203	18.4419	28.3653	12.1527	18.1848	36.8406	23.4497	1.58014	70.7616	14.337	805.573	268.415	115.727	231.632
ENSG00000117242	PINK1-AS	chr1	20969150	20978686	-	UE		0	1	9537	0.0895038	0.316728	0	17	0	0	0	1	0	0	0	0	1	0	0	17.7898	12.7873	55.401	15.2226	15.6472	4.07629	26.2833	20.4735	16.0746	10.7666	16.7431	12.8301	15.2362	37.1565	13.6516	24.2009	17.1397	1.40812	27.7595	20.9524	5.23477	5.34691	46.8768	9.67254
ENSG00000131484	RP11-798G7.5	chr17	43580626	43612076	+	UE		1	2	31451	0.0648787	0.184194	0	0	0	0	1	1	1	1	0	1	1	1	1	3.88619	5.37047	20.8112	10.2698	6.03276	5.0185	0.863373	5.18461	8.21218	3.35139	5.30769	55.7527	22.1979	6.16251	3.3063	23.275	6.64815	18.8911	25.01	2.61236	10.4695	10.6938	33.6927	6.10897
ENSG00000135253	KCP	chr7	128502505	128550773	-	UE		0	7	48269	0.150915	0.623295	0	0	1	1	1	1	1	1	1	1	1	1	1	19.6179	5.49085	21.0716	17.9845	13.733	7.90785	12.3263	6.87755	7.97929	4.05321	6.12946	23.6476	30.2488	11.1053	5.54395	5.97807	2.41098	2.48248	32.1363	6.60524	10.7604	11.7632	45.4119	5.09081
ENSG00000161103	AC008103.5	chr22	18837631	18848562	+	UE		0	3	10932	0.128088	0.188443	9	0	0	0	1	0	1	1	1	1	0	1	1	4.95458	1.23717	7.65023	2.88452	3.31799	1.03119	0.45539	0.625532	0.8665	0.302463	1.23628	4.20867	4.58731	0.72304	0.405378	4.02521	2.12669	6.27698	40.8813	0.580245	4.94395	4.27753	24.9033	4.58173
ENSG00000163597	SNHG16	chr17	74553848	74561430	+	UE		0	10	7583	0.0499756	0.0669103	0	285	1	0	1	1	1	1	1	1	1	1	1	128.016	35.5791	629.986	276.311	35.4118	1455	2951.4	17.4646	26.8728	25.3979	546.433	48126.7	78.2722	2425.47	55.1719	504.133	73.8951	2.8748	25.2734	39.2771	710.184	320.814	162.604	420.501
ENSG00000170919	TPT1-AS1	chr13	45915480	45965872	+	UE		0	20	50393	0.312648	0.163215	0	0	1	1	1	1	1	1	1	1	1	1	1	31.731	13.5628	34.1013	18.9615	20.6252	7.17785	5.33917	10.1612	21.4458	4.54364	26.1269	16.1488	19.9006	9.77207	21.478	31.9292	32.2154	58.5458	28.1519	13.4289	390.572	329.369	168.464	381.302
ENSG00000173867	RP11-97O12.7	chr15	89002948	89055760	-	UE		0	2	52813	0.0704823	0.42985	0	0	0	0	1	1	1	1	1	1	1	1	1	11.7057	17.6771	14.6886	19.2707	13.2195	18.9272	30.2193	27.1604	12.1192	11.2619	45.8491	21.1361	8.18668	23.7821	18.4686	17.8123	5.32329	1.0385	17.3023	21.8517	7.56134	10.6938	27.8331	6.61805
ENSG00000175061	C17orf76-AS1	chr17	16342136	16381992	+	UE		0	33	39857	0.0654459	0.0546191	0	235	1	0	1	1	1	1	1	1	1	1	1	1140.21	219.65	124.968	471.592	1759.12	27949.6	414.955	264.49	439.938	356.42	1228.24	757623	1421.18	337.597	557.931	591.09	311.992	12.5215	963.048	332.147	788.415	457.695	190.437	654.678
ENSG00000175701	LINC00116	chr2	110969106	111002997	-	UE		1	2	33892	0.073879	0.126152	0	74	1	0	0	1	1	1	1	1	1	1	1	50.5238	34.8452	69.5349	82.8576	57.502	23.2414	95.3209	26.3841	26.9063	16.7031	34.7651	39.5187	78.7171	136.816	15.1754	34.0686	18.4688	0.555376	70.7608	35.2812	4.07149	1.06938	24.9033	2.5454
ENSG00000175873	AC004840.9	chr7	2477398	2487485	+	UE		1	1	10088	0.01098	0.0236835	9	0	0	0	0	1	1	1	1	1	1	1	1	0.637272	1.65658	2.97321	1.57134	0.397968	0.269283	0.480862	0.472516	0.90483	1.30875	0.454768	2.53026	2.0146	0.689062	0.476616	2.96738	2.26798	0.544591	0.844684	0.941484	14.8319	8.55505	64.4556	11.7089
ENSG00000175898	CTD-2369P2.2	chr19	10332111	10333870	-	UE		0	2	1760	0.0801829	0.12011	0	70	0	1	1	1	1	1	0	1	1	0	1	32.0804	6.4359	4.3591	25.0376	12.835	2.79499	2.81131	3.27038	2.46769	2.91761	11.2423	19.6655	18.2859	1.73036	11.7387	10.0767	78.9104	8.90682	18.31	2.51283	3.19903	82.3424	60.0609	15.2724
ENSG00000177410	ZFAS1	chr20	47894715	47905797	+	UE		0	7	11083	0.120151	0.0461738	0	44	1	0	1	1	1	1	1	1	1	1	1	95.9513	109.893	69.3186	96.3732	100.134	104.575	16.5061	50.9196	118.49	212.382	61.253	264.041	212.716	99.2677	177.36	189.143	141.905	16.3632	79.7531	78.9698	839.308	572.119	216.805	488.209
ENSG00000178440	LINC00843	chr10	51732523	51741813	+	UE		1	2	9291	0.114023	0.0829578	0	0	0	0	0	0	0	1	0	1	1	1	1	1.63623	5.26521	4.36213	2.33613	0.4016	2.87878	1.93197	1.35002	4.44102	0.379191	1.50355	6.75386	2.71424	3.75341	3.20907	12.7251	3.676	4.82108	7.82124	3.29824	5.23477	9.62443	21.9735	6.61805
ENSG00000179523	EIF3J-AS1	chr15	44819455	44829121	-	UE		0	5	9667	0.710148	0.18919	0	44	0	0	1	1	1	1	1	1	1	1	1	5.08639	5.24238	11.2861	5.34487	5.51099	8.96397	1.94429	8.16391	10.7759	5.05013	2.82601	5.55366	6.1559	3.79081	7.80681	15.8962	64.5393	4.59098	10.3286	22.1058	359.454	401.018	143.56	648.569
ENSG00000180769	WDFY3-AS2	chr4	85887538	85932430	+	UE		0	2	44893	0.202013	0.210048	27	0	1	0	0	1	1	1	1	1	1	1	1	0.609555	0.458111	7.04297	1.08289	1.89681	0.561495	1.28544	2.31783	2.06494	0.484644	0.668286	1.51825	0.378484	1.61873	2.3683	1.72537	2.55924	2.66579	3.47421	2.73883	246.325	10.6938	108.403	80.9439
ENSG00000183308	AC005037.3	chr2	201827986	201873825	+	UE		0	2	45840	0.0832126	0.329277	0	0	1	0	1	1	1	1	1	1	1	1	1	3.50253	2.4581	11.8919	7.14403	1.38575	6.53024	2.62871	2.38254	3.07669	2.82231	2.68006	4.44939	2.24595	1.66088	1.28982	2.60383	13.3902	0.430768	5.03391	1.56502	287.04	201.044	152.35	210.76
ENSG00000184068	RP5-821D11.7	chr22	42227219	42230669	-	UE		0	1	3451	0.104285	0.167932	0	0	1	0	1	1	1	1	1	1	1	1	1	1.26094	1.72035	8.60816	1.94547	1.21233	2.33512	1.36992	1.5572	3.08343	1.73291	1.01298	2.65949	2.69519	0.876576	2.11799	4.80392	1.29793	0.247509	2.66415	1.29095	207.355	428.822	165.534	177.16
ENSG00000184441	AP001062.7	chr21	45751117	45755734	+	UE		0	1	4618	0.0923209	0.0413207	0	19	1	0	1	1	1	1	1	1	1	1	1	2.15746	1.60398	8.222	3.08501	1.81212	0.548602	0.762487	1.5777	5.21627	0.885629	0.835012	5.36135	6.56916	0.611163	1.5358	9.57841	1.31953	0.92807	3.69997	1.62828	4.07149	7.48567	62.9907	9.67254
ENSG00000186019	AC084219.4	chr19	44609616	44617298	-	UE		0	2	7683	0.0733137	0.0824077	0	69	0	0	1	1	1	1	1	1	1	0	1	1.77603	6.86962	4.04255	2.89107	2.25634	0.987267	1.91393	3.91681	5.60035	3.11815	1.50641	5.31991	6.52576	0.640977	4.61377	7.62707	1.65813	14.1159	3.29515	4.27241	201.83	69.5098	115.727	64.1442
ENSG00000188206	HNRNPU-AS1	chr1	245003940	245018799	-	UE		0	3	14860	0.0565119	0.745055	0	213	0	1	1	1	1	0	1	1	1	1	1	92.5789	86.7054	105.959	71.1913	100.991	10.5827	52.4995	96.4067	57.5696	106.276	61.4008	67.034	83.2579	115.089	125.601	95.5984	64.589	6.86877	147.084	93.6135	20.0666	34.2202	48.3417	17.3088
ENSG00000188971	RP11-427H3.2	chr2	69686414	69693664	-	UE		0	2	7251	0.12055	0.466525	0	132	0	0	1	1	1	0	0	0	0	1	0	6.07107	4.17167	3.72075	4.75157	3.20817	1.28931	11.3092	7.6533	10.0299	15.7779	1.75219	6.93009	5.59801	3.32588	5.67617	8.50078	3.93973	7.66403	15.5277	7.50118	9.59708	12.8326	51.2715	7.12713
ENSG00000196756	SNHG17	chr20	37049235	37063996	-	UE		1	9	14762	0.0250538	0.0158952	0	38	0	0	0	1	1	1	1	1	1	1	1	8.91581	57.5066	71.6133	23.8873	41.7693	6.38121	3.19033	18.5804	12.2955	7.10872	17.7977	25.182	71.5724	28.4894	47.8006	116.505	31.0124	7.84205	15.9616	24.598	457.17	162.546	156.744	348.211
ENSG00000196810	CTBP1-AS2	chr4	1243088	1282079	+	UE		0	6	38992	0.126469	0.0624539	0	29	1	1	1	1	1	1	1	1	1	1	1	14.0395	8.11053	12.7294	11.8131	6.36424	3.35485	4.65722	3.06462	7.80239	6.98872	5.17184	12.1597	7.91886	7.74403	11.396	24.358	3.15784	2.9094	12.0154	5.69608	293.438	461.973	111.332	232.65
ENSG00000197210	KB-1592A4.15	chr22	21468896	21478740	-	UE		0	1	9845	0.212722	0.215686	0	0	0	0	1	0	1	1	1	1	1	0	1	1.09353	0.809642	2.04615	1.64166	1.09265	0.187655	0.296992	0.698252	0.73245	0.331083	0.428631	1.84665	2.18382	0.164968	0.399258	2.6692	2.53369	3.25146	33.116	0.723678	4.65313	6.41629	32.2278	4.58173
ENSG00000197332	ZNF833P	chr19	11750591	11797382	+	UE		1	2	46792	0.0542413	0.19357	0	6	1	0	1	1	1	1	1	1	1	1	1	6.97296	8.35397	3.55712	3.80948	6.01273	1.17475	1.7291	3.07364	3.19168	5.97878	1.65641	3.39835	2.89385	3.66954	14.5292	5.37169	2.30747	0.54101	4.86458	5.77356	58.7458	51.3303	48.3417	98.2526
ENSG00000198106	SNX29P2	chr16	29262829	29519817	+	UE		0	3	256989	0.0487484	0.572762	0	0	1	0	1	1	1	1	1	1	1	1	1	1.28154	7.4877	4.00952	3.36045	0.859847	0.729191	0.710988	1.06412	2.31699	4.64942	1.58125	8.25365	3.23417	0.66559	3.22426	7.87772	4.23251	5.7525	4.78481	0.941422	5.23477	2.13876	39.5523	6.10897
ENSG00000203321	RP11-197P3.4	chr9	77567884	77611209	+	UE		0	1	43326	0.0850601	0.151505	0	0	1	0	1	1	1	1	1	1	1	1	1	0.253144	0.399456	0.821415	0.538575	0.410471	0.52014	0.304624	0.716852	0.324845	0.473367	0.415703	0.841952	0.459748	0.21854	0.674435	0.456063	3.00079	0.271146	0.681981	0.539744	324.556	232.056	82.0345	277.449
ENSG00000203394	RP5-930J4.4	chr1	21069480	21070455	+	UE		0	1	976	0.327913	0.390966	0	0	0	0	0	0	1	1	1	0	0	1	1	29.1788	36.2229	37.3369	41.3834	26.7353	22.772	29.0323	52.0747	33.3235	54.7919	24.9909	46.014	62.4998	22.7026	45.7407	71.5773	14.466	0.663346	29.8952	44.4796	11.9236	13.902	49.8066	13.2361
ENSG00000203865	ATP1A1OS	chr1	116941622	116961197	-	UE		0	3	19576	0.190933	0.129313	0	0	0	1	1	1	1	1	1	1	1	1	1	22.9127	15.0341	102.633	15.1488	28.5353	35.3574	16.2226	161.063	81.879	16.4449	82.8039	50.6944	28.002	30.5362	15.1872	75.2266	15.4404	1.11717	34.9104	108.45	217.243	146.505	52.7364	33.5993
ENSG00000204272	RP11-622K12.1	chrX	56755692	56844813	+	UE		1	3	89122	0.0884038	0.330314	0	57	0	0	1	1	1	1	1	1	1	1	1	29.3793	46.8866	34.6641	18.9394	39.5504	29.5735	27.2515	44.5423	66.0134	66.2189	19.8772	88.3324	68.8922	28.0037	37.5712	90.3037	44.403	0.463294	44.8948	37.3309	108.185	80.2036	29.298	130.834
ENSG00000204623	ZNRD1-AS1	chr6	29968788	30029417	-	UE		0	10	60630	0.202739	0.179136	6	12	0	0	1	1	1	1	1	1	1	1	1	45.01	1.7524	4.1574	50.5056	21.8856	3.39988	6.90905	1.415	5.70275	3.39293	6.73462	50.257	25.3973	7.1128	2.7473	20.2844	11.0854	123.906	23.3417	1.57563	307.688	276.97	137.701	359.92
ENSG00000204685	AC012307.3	chr2	96874154	96908359	+	UE		0	2	34206	0.155144	0.071662	0	6	1	0	1	1	1	1	1	1	1	1	1	8.3533	3.44266	8.76251	9.98183	4.18035	3.30704	5.68166	2.40123	6.25924	3.54869	3.80127	6.93555	13.0149	12.5242	2.07437	8.1842	2.51038	0.470355	7.5941	4.89232	376.031	305.843	121.587	206.687
ENSG00000205790	AC005594.3	chr19	4679294	4685960	+	UE		0	1	6667	0.06924	0.239064	0	0	0	0	0	1	0	0	0	1	1	0	0	1.38634	1.2118	1.3241	1.98851	1.30202	0.279922	0.757447	0.574285	1.59179	0.60365	1.92749	2.31159	2.20984	4.4623	0.656814	2.89805	1.14564	1.60857	0.937052	0.674393	5.81641	7.48567	80.5696	5.59989
ENSG00000206573	SETD5-AS1	chr3	9391373	9440263	-	UE		0	21	48891	0.336631	0.240898	0	95	0	0	1	1	1	1	1	1	1	1	1	6.93073	23.0862	41.6683	14.6653	6.91273	12.9647	11.2776	22.2425	19.8037	6.81525	14.1089	32.349	16.795	14.8449	23.7591	127.071	45.388	10.301	25.1389	39.5378	744.501	683.335	405.778	733.077
ENSG00000212978	AC016747.3	chr2	61368732	61372104	-	UE		0	5	3373	0.18504	0.0877684	23	32	0	0	0	1	1	0	1	1	1	1	1	4.82227	5.23603	6.46063	5.23901	1.57969	3.02723	1.25782	5.44539	7.24597	3.50908	8.52407	4.05648	2.3807	0.617015	5.9154	4.77534	8.64679	1.23507	29.6233	8.1821	108.767	132.603	38.0874	106.398
ENSG00000213599	SLX1A-SULT1A3	chr16	30205213	30215631	+	UE		0	6	10419	0.262067	0.415942	0	19	1	0	1	1	1	1	1	1	1	1	1	15.6319	17.7728	18.367	17.0144	9.86685	2.19562	3.43924	6.13654	15.0231	11.4204	24.8107	27.5496	33.6298	3.09987	4.0652	23.1132	9.33738	21.6556	8.57319	5.21977	586.294	217.084	177.253	390.465
ENSG00000213742	RP4-694B14.5	chr20	25604681	25658710	+	UE		0	6	54030	0.0404656	0.186049	51	42	1	0	1	1	1	1	1	1	1	1	1	2.3508	6.1398	8.18271	3.48983	3.95734	4.59426	1.71326	2.58713	9.10529	3.53082	2.14865	8.30911	4.31193	3.84084	7.60694	12.8312	3.28701	1.58027	4.54438	4.24214	635.152	274.831	79.1047	435.773
ENSG00000214184	AC012487.2	chr2	109123971	109150652	-	UE		0	2	26682	0.124302	0.264339	47	0	0	1	1	1	1	1	1	1	1	1	1	0.489095	1.01803	1.59233	1.03532	1.03561	1.93628	0.467188	1.36385	5.42893	0.82227	0.901747	1.57599	1.0152	0.28113	0.944237	18.6371	2.28443	1.07572	1.59896	1.3986	387.955	168.962	76.1749	144.07
ENSG00000214293	RSBN1L-AS1	chr7	77286977	77325582	-	UE		1	5	38606	0.0832835	0.0664998	0	1	0	0	1	1	1	1	1	1	1	1	1	4.53887	4.36367	10.2085	5.15451	10.1304	2.67477	3.88488	11.9856	20.2481	4.50647	6.83008	29.5067	10.7149	6.32832	10.7172	19.4115	10.3037	0.338939	15.7394	29.6993	465.313	335.786	111.332	227.05
ENSG00000214837	RP11-261C10.3	chr1	243242159	243265035	-	UE		1	8	22877	0.0989822	0.128265	25	0	0	0	1	0	1	1	1	1	1	1	1	16.7919	4.05626	18.3392	23.5802	3.34523	4.92207	3.58479	1.56626	6.4938	1.61313	2.09887	19.3483	19.2949	6.45928	5.00229	22.5327	9.46648	119.402	32.6215	4.38518	68.6337	91.9668	62.9907	57.0171
ENSG00000214955	AP000318.2	chr21	35445892	35732332	+	UE		0	2	286441	0.106926	0.137986	38	0	1	1	1	1	1	1	1	1	1	1	1	17.2692	5.23559	12.7982	16.6316	19.3327	4.32124	12.4827	16.9166	16.9659	14.0267	7.92647	9.16816	47.8667	7.51219	5.7422	18.6054	2.42518	1.15498	18.8421	18.0581	181.763	157.199	70.3152	59.5625
ENSG00000215256	DHRS4-AS1	chr14	24407940	24458048	-	UE		0	6	50109	0.081942	0.0714605	0	172	0	0	1	1	1	1	1	1	1	1	1	11.9777	6.04226	7.38296	12.2458	7.36698	7.04228	4.06186	8.61532	13.1312	13.482	19.1764	6.49822	11.4357	4.19254	8.27231	10.4252	5.98776	1.18424	5.89709	7.355	188.161	124.048	65.9205	75.344
ENSG00000215769	hsa-mir-6080	chr17	62745781	62778117	-	UE		1	3	32337	0.327023	0.65804	0	200	0	0	1	1	1	1	1	1	1	1	1	5.36838	7.93673	10.1974	6.93762	3.81224	6.68336	2.93952	4.48267	9.46531	2.91589	3.43871	18.6539	15.2203	1.92987	4.89924	17.3235	12.2931	23.2582	25.5843	3.31057	54.6743	7.48567	32.2278	6.10897
ENSG00000215869	RP11-364B6.1	chr1	104615645	104619709	+	UE		1	1	4065	0.0911517	0.0915059	0	0	0	0	0	0	0	0	0	0	0	0	0	0.979065	0.322512	1.27311	1.27002	1.03351	0.637031	0.284255	0.61039	1.07806	0.416621	0.444096	0.877969	1.1088	0.878379	0.382543	0.960986	0.330892	0.836489	2.80256	0.738983	4.65313	10.6938	27.8331	8.1453
ENSG00000215908	CROCCP2	chr1	16944751	16971178	-	UE		1	3	26428	0.171806	0.683529	0	40	0	0	1	1	1	1	1	1	1	1	1	3.27873	11.1599	44.311	5.70733	2.94292	0.318809	2.2999	4.80059	13.8287	3.56132	10.0233	19.7656	19.7584	3.20216	10.9369	25.6663	5.28859	2.10321	9.45509	5.32999	541.799	428.822	175.788	456.137
ENSG00000219410	RP4-761J14.8	chr12	6772426	6781235	+	UE		0	2	8810	0.100458	0.458169	0	0	1	0	1	1	1	1	1	1	1	1	1	9.75796	6.92964	16.091	5.11941	6.12483	4.02459	3.55439	6.2292	10.8607	11.1657	5.07514	10.005	13.4208	6.63299	8.46123	19.0187	2.78697	3.01434	15.2942	6.40381	114.293	121.909	117.192	169.524
ENSG00000219665	CTD-2006C1.2	chr19	12098432	12157090	+	UE		0	9	58659	0.0879454	0.232721	0	0	1	0	1	1	1	1	1	1	1	1	1	2.48395	9.37325	2.91674	3.41152	4.7717	4.45611	2.04993	2.13009	4.45128	5.53256	2.64904	12.9574	18.4169	2.78393	2.73006	8.2845	3.44357	18.3832	15.8152	6.24052	2.61739	196.766	82.0345	7.12713
ENSG00000221817	RP11-137L10.6	chr10	75255283	75279828	+	UE		0	11	24546	0.206017	0.232591	0	0	1	0	1	1	1	1	1	1	1	1	1	2.45912	3.93226	18.2153	2.90517	2.89656	7.03941	2.49969	2.83394	12.2023	6.57213	2.28692	8.55098	2.01366	7.18989	3.15104	35.7491	4.55993	6.49398	11.2192	8.77478	288.203	349.688	105.473	269.813
ENSG00000223343	RP13-131K19.2	chr3	49022482	49027421	-	UE		0	1	4940	0.197841	0.0788762	0	0	0	0	1	1	1	1	1	0	1	1	1	5.27648	12.0314	21.8216	7.18116	5.4277	2.37701	14.7803	8.26357	7.74875	9.48561	5.35936	9.52987	9.97246	12.1447	9.62205	14.9785	2.1327	5.49413	8.31239	6.83178	255.631	180.725	196.297	414.901
ENSG00000223380	SEC22B	chr1	145096220	145116922	+	UE		1	2	20703	0.0893074	0.555339	0	191	1	0	1	1	1	1	1	1	1	1	1	37.8196	22.2586	21.8334	47.198	29.5145	13.0293	13.621	37.2397	41.6683	44.1613	39.8989	34.8023	29.9374	25.9883	38.7021	46.1867	24.4782	2.06304	30.6005	28.5463	153.553	196.766	118.657	318.685
ENSG00000223390	RP11-91A18.4	chr1	52499063	52509951	+	UE		0	1	10889	0.201381	0.324858	0	0	1	0	1	1	1	1	1	1	1	1	1	1.56781	1.86934	3.44636	3.39421	1.7458	1.77708	0.704962	0.589227	2.16685	1.76813	2.36453	2.31754	2.18289	0.800539	1.26886	4.06366	2.1196	1.31295	4.56193	0.92648	248.652	374.284	124.517	246.395
ENSG00000223396	RPS10P7	chr1	201487831	201499602	+	UE		1	1	11772	0.238444	0.191488	0	17	0	0	0	1	1	1	1	0	1	1	1	41.2126	7.18169	14.2584	33.8135	49.6861	27.8838	14.6085	4.00121	5.90759	8.39135	22.4237	18.2756	63.4795	26.3528	11.1917	14.0129	22.9651	0.34821	33.4258	5.77578	3.78067	17.1101	42.4821	9.16346
ENSG00000223442	AC004041.2	chr5	131966281	131999964	-	UE		0	4	33684	0.0996596	0.361656	0	0	0	1	1	1	1	1	1	1	1	0	1	3.37291	7.13626	8.44492	3.24138	4.2896	6.20731	5.10798	9.11327	5.25933	6.1732	7.2551	4.98461	6.9037	9.92768	7.9048	13.1003	4.04588	2.1716	26.5904	6.57233	6.10723	587.09	41.0172	6.61805
ENSG00000223461	AC004471.9	chr22	19109042	19112016	+	UE		0	1	2975	0.0814846	0.0264747	0	0	1	0	1	1	1	0	1	1	1	1	1	2.58376	0.204748	4.87334	2.94223	2.58119	1.98586	0.985294	0.187809	3.2332	0.631599	0.599366	2.33464	1.80832	1.73669	0.396667	4.64111	2.29338	0.516657	3.96512	0.839911	142.211	109.077	120.122	49.3809
ENSG00000223478	RP11-545E17.3	chr9	131486724	131495473	+	UE		0	1	8750	0.142814	0.00505189	0	0	1	0	1	1	1	1	1	1	1	1	1	3.53218	2.88208	10.2108	3.35014	3.95677	2.92082	1.82666	3.35474	9.00522	6.32357	2.15777	10.7871	5.70877	3.75138	1.40525	15.2637	4.38915	0.596097	6.17968	2.3271	244.871	164.685	134.771	181.742
ENSG00000223482	NUTM2A-AS1	chr10	88963632	89102369	-	UE		0	12	138738	0.125931	0.108546	0	110	0	0	1	1	1	1	1	1	1	1	1	9.4212	9.99091	12.885	10.153	6.86314	3.32849	6.07805	10.1459	13.6097	11.1844	7.07181	10.7748	19.6688	9.15681	6.31811	17.472	6.54812	4.57481	23.0506	8.91734	360.036	226.709	149.42	236.214
ENSG00000223598	RP1-292B18.4	chr6	151409239	151549582	-	UE		0	1	140344	0.041617	0.0351823	0	0	0	0	1	1	1	1	1	1	1	1	1	1.73567	0.612667	0.581445	1.41822	1.81443	1.33768	0.603826	0.1942	0.873213	1.05907	1.33849	1.43623	2.42878	1.92626	0.722012	1.31796	4.17822	0.343319	2.1552	0.254978	4.36231	4.27753	52.7364	6.61805
ENSG00000223642	AC008277.1	chr2	160242878	160261147	+	UE		0	2	18270	0.166583	0.477879	0	0	0	0	1	1	1	1	0	1	0	1	1	1.41374	1.02812	1.62757	3.8729	1.08289	1.93193	0.937504	0.604147	0.797671	2.19831	1.16718	0.879638	0.516656	0.355712	1.09349	0.399763	6.59544	4.76031	1.6002	0.837665	4.65313	10.6938	33.6927	2.03632
ENSG00000223797	ENTPD3-AS1	chr3	40355293	40494820	-	UE		0	4	139528	0.119715	0.061139	0	17	0	0	1	1	1	1	1	1	1	1	1	2.17953	2.65563	5.63271	4.24791	2.59073	2.53595	3.02716	6.58722	6.81206	2.88822	6.95772	6.32258	2.45017	2.5375	2.64148	5.72219	11.4067	12.1439	6.30065	4.50934	108.185	104.799	183.113	160.361
ENSG00000223799	IL10RB-AS1	chr21	34636178	34638565	-	UE		0	1	2388	0.0402767	0.0130357	0	0	0	0	1	1	1	1	1	1	1	1	1	11.4139	16.6853	4.85298	11.0138	5.96468	2.224	3.03499	4.97984	10.8611	23.2024	6.76964	12.9466	17.2262	2.36417	6.89125	11.2979	3.3955	1.21074	5.32277	2.12883	110.221	372.145	26.3682	95.1981
ENSG00000223821	RP11-505P4.6	chr6	74201748	74202465	-	UE		0	1	718	0.0593597	0.120788	0	0	0	0	0	0	0	0	0	0	0	0	0	1.52719	2.94828	3.33238	3.04059	3.19575	1.60412	1.47607	4.28953	2.31303	5.82501	4.71595	1.82649	3.59049	4.83209	2.82448	3.30692	8.59935	1.45707	9.30434	2.8222	3.19903	12.8326	32.2278	4.07265
ENSG00000223891	OSER1-AS1	chr20	42839600	42854667	+	UE		1	4	15068	0.0913385	0.0983259	0	0	1	0	1	1	1	1	1	1	1	1	1	3.45852	3.53791	10.5039	4.00813	10.1226	3.7004	4.1133	4.50102	7.70886	5.91238	3.67712	4.69146	8.49672	3.84254	5.89584	19.0915	3.66814	2.54956	11.7379	4.80435	447.573	254.513	215.34	548.28
ENSG00000223901	AP001469.5	chr21	47640183	47641992	+	UE		0	1	1810	0.0916872	0.182888	0	0	0	0	1	1	1	1	1	1	1	1	1	4.14978	0.465916	9.44822	4.94821	2.33941	5.00862	1.01914	1.41104	5.19242	0.334248	2.28509	4.37796	2.52509	2.77521	3.373	11.5761	2.38151	0.33099	2.41393	1.93233	3.19903	21.3876	46.8768	9.67254
ENSG00000223960	AC009948.5	chr2	179278666	179304970	+	UE		0	7	26305	0.0589817	0.173576	45	38	1	1	1	1	1	1	1	1	1	1	1	6.66644	6.47764	3.93157	5.43023	1.82513	1.60245	3.05816	3.68492	6.33862	6.86071	1.59702	8.51995	7.9313	4.25817	8.20773	6.3008	6.14838	3.43128	8.65843	5.98703	339.388	464.112	104.008	177.16
ENSG00000224032	EPB41L4A-AS1	chr5	111496223	111499973	+	UE		0	4	3751	0.0439077	0.0569595	0	68	1	0	1	1	1	1	1	1	1	1	1	38.4609	69.6851	105.182	39.8133	61.0843	17.9194	9.93391	18.1924	54.1543	49.9512	35.2634	110.784	74.9287	51.6373	119.171	136.58	213.032	2.48225	57.4332	23.627	381.557	153.991	174.323	168.506
ENSG00000224113	RP5-837J1.2	chr17	33332107	33336762	+	UE		0	2	4656	0.23398	0.237772	0	14	0	1	0	1	0	0	1	0	0	0	0	2.61548	3.45397	3.97004	2.73977	2.997	3.98567	1.75007	5.36903	3.0333	6.02242	4.18364	5.23582	3.93517	4.87583	6.39059	8.66302	4.24966	1.23358	3.8166	6.08204	18.9033	20.3182	42.4821	13.7452
ENSG00000224138	AC000123.4	chr7	126990182	126991577	+	UE		0	1	1396	0.0737997	0.0865167	28	0	1	0	1	0	1	1	1	1	0	0	0	1.6305	2.32162	2.24806	4.08693	0.776905	0.858738	0.75562	3.01555	2.03777	1.0664	1.76974	4.60821	4.8074	0.906017	2.57271	4.1748	2.07017	3.92753	1.09561	1.75636	17.7401	10.6938	29.298	9.16346
ENSG00000224152	AC009506.1	chr2	160471807	160473593	+	UE		0	1	1787	0.462569	0.347277	0	0	1	0	1	1	1	1	1	1	1	1	1	3.25525	1.4831	1.76701	2.76796	3.67993	1.93782	3.08317	1.90821	2.86193	6.42457	1.62796	3.72367	2.01085	1.47702	1.82531	3.90785	2.13144	9.54525	10.7835	3.21268	509.809	312.259	282.726	262.177
ENSG00000224174	RP4-798A10.4	chr1	16847189	16848291	+	UE		1	1	1103	0.0903328	0.042995	14	0	1	0	0	1	1	0	0	1	1	0	0	1.8018	1.60398	5.5568	2.08954	7.89605	2.84504	2.26971	2.35216	8.74108	12.0706	12.1369	4.05961	5.89156	5.38085	1.33873	11.9448	17.0407	1.45191	7.38319	0.192235	27.0463	5.34691	39.5523	9.16346
ENSG00000224216	RP13-228J13.1	chrX	154564167	154581271	-	UE		1	2	17105	0.142055	0.104337	0	0	0	0	1	0	0	0	0	0	1	0	1	0.252791	0.205394	0.572151	0.359694	0.385572	0.313894	1.41567	0.378229	0.248169	0.248141	0.307858	0.293922	0.47352	0.853198	0.478455	0.379538	0.778529	0.302273	0.336047	0.280488	5.52559	9.62443	10.2543	4.58173
ENSG00000224328	MDC1-AS1	chr6	30670844	30680961	+	UE		0	1	10118	0.161669	0.35941	0	0	0	0	1	1	1	0	1	1	1	1	1	4.26609	2.96582	5.85314	3.09215	3.22012	0.502615	1.46571	2.70029	8.57687	2.16312	2.27464	3.9294	2.36582	1.57479	5.16012	8.41731	2.64332	1.38576	11.2984	4.0982	7.27052	12.8326	33.6927	13.7452
ENSG00000224345	RP3-486L4.4	chr6	88410228	88411243	+	UE		0	1	1016	0.263746	0.595644	0	0	1	1	1	0	1	1	1	1	1	1	1	7.28542	3.44917	11.9784	2.08882	1.42002	3.87641	2.37355	1.28647	2.42365	12.9494	6.26983	16.8159	10.6721	7.59621	4.53967	4.68964	5.90224	0.980772	3.40755	6.581	385.628	501.54	162.604	430.683
ENSG00000224505	AC002117.1	chr17	43227767	43238877	-	UE		0	2	11111	0.510843	0.536767	0	0	1	1	1	1	1	1	1	1	1	1	1	11.4199	13.4205	14.4584	31.5751	25.5504	12.2543	18.4682	26.7476	9.95824	29.3746	13.1416	15.7697	27.1303	15.5656	27.556	25.1809	12.856	0.425278	33.7685	13.1879	695.643	418.128	271.007	527.408
ENSG00000224597	PTCHD3P1	chr10	29698331	29776674	+	UE		0	10	78344	0.115911	0.239533	0	59	1	0	1	1	1	1	1	1	1	1	1	186.238	8.74832	177.797	164.413	313.029	65.0858	79.4354	21.7041	29.6517	13.3632	91.7696	89.3252	189.939	237.463	56.4604	52.8287	6.39094	2.48119	455.633	48.2645	274.535	58.816	24.9033	118.616
ENSG00000224660	SH3BP5-AS1	chr3	15295691	15306000	+	UE		0	3	10310	0.138343	0.0965247	0	23	0	1	1	0	1	0	1	1	1	1	1	57.4702	28.6916	24.448	21.8615	20.8431	2.1197	3.40724	11.6556	8.13052	16.8809	4.54129	26.8833	19.2422	8.57531	45.8782	15.8515	10.4365	1.88272	25.9021	22.4861	6.68888	21.3876	41.0172	9.16346
ENSG00000224738	AC099850.1	chr17	57183959	57195628	+	UE		0	1	11670	0.102209	0.084804	0	0	1	0	1	1	1	1	1	1	1	1	1	1.06823	2.47454	5.00698	2.69057	2.03872	1.75623	1.98561	2.12705	1.08571	1.70254	0.991334	1.42862	1.52583	0.606717	3.29445	2.21375	1.73921	0.278462	2.99009	3.02771	427.216	214.946	114.262	318.685
ENSG00000224789	AC012363.4	chr2	120932461	120974120	-	UE		0	1	41660	0.055655	0.184223	0	0	0	1	1	1	1	1	1	1	1	1	1	0.999674	0.489192	2.82445	0.833661	1.85398	0.63417	1.82658	5.72519	2.28062	0.50283	1.08034	1.34758	3.20226	1.00465	3.5382	2.79874	1.2513	2.02805	7.98942	1.50853	6.10723	7.48567	33.6927	4.58173
ENSG00000224985	RP11-297K8.2	chr1	161123550	161129139	-	UE		0	1	5590	0.121031	0.224017	0	0	0	0	1	1	1	1	1	1	1	1	1	56.9799	13.515	34.5401	46.4603	34.31	30.8421	35.3243	9.7034	38.177	15.9295	19.2244	34.4562	64.1858	26.8642	12.2471	33.5611	17.3339	2.3223	49.8987	8.01996	258.54	101.591	149.42	121.67
ENSG00000225057	AC096574.4	chr2	239140325	239164274	+	UE		0	2	23950	0.480077	0.242283	21	0	1	0	1	1	1	1	1	1	1	0	1	1.82189	1.52431	2.66808	2.34268	2.19474	1.94107	2.02475	0.956653	2.20254	0.909483	2.18202	3.17277	2.56919	2.53026	2.72966	5.04341	1.97773	7.64613	4.82447	1.84453	8.72462	1.06938	38.0874	10.6907
ENSG00000225075	RP11-426L16.3	chr1	113236310	113239243	-	UE		0	1	2934	0.206468	0.149058	0	0	0	0	1	0	1	1	1	1	1	1	1	2.07095	1.22498	1.76599	1.9965	1.24778	6.05712	0.743033	1.08821	3.57577	0.913091	2.98558	6.33552	2.8367	0.453243	1.31748	9.22723	1.4419	1.49358	5.69263	0.747891	6.10723	6.41629	48.3417	17.8178
ENSG00000225205	AC093818.1	chr2	173345568	173421324	-	UE		0	5	75757	0.161524	0.0581943	7	0	0	1	1	1	1	1	1	1	1	1	1	4.88054	1.6142	4.02545	2.22306	2.01363	7.09489	6.75255	1.43658	0.982865	1.80426	2.06081	2.2044	7.23748	1.62616	0.701798	1.60582	5.33185	4.55184	2.11422	0.974161	212.881	218.154	133.306	234.686
ENSG00000225420	AC104134.2	chr2	88838238	88875128	+	UE		0	1	36891	0.0399835	0.210023	0	0	0	1	1	1	1	0	0	0	1	1	1	3.15979	3.29091	1.76705	2.24046	2.39337	1.47828	1.67952	4.54565	5.90808	5.306	3.9656	3.54792	4.67616	8.42804	3.73558	8.06042	2.05655	0.683348	2.58014	4.0765	7.27052	20.3182	125.981	12.727
ENSG00000225450	RP3-508I15.14	chr22	39135008	39145046	+	UE		0	1	10039	0.175526	0.106337	0	0	0	1	1	0	1	1	1	1	1	1	1	7.11263	3.62215	14.03	5.94555	5.67642	8.37942	1.30565	1.29625	3.99986	6.12996	3.80957	5.04323	10.5977	7.10846	2.02767	10.866	2.91135	1.73181	4.60689	2.27366	4.07149	12.8326	55.6662	20.8723
ENSG00000225457	RP11-736E3.1	chr7	112740718	112786385	+	UE		0	2	45668	0.0463063	0.0518349	19	0	0	0	1	1	1	1	1	1	1	1	1	0.230362	0.479245	0.367106	0.369642	0.537865	0.295002	1.35449	0.921133	0.404934	0.512554	0.456945	0.444198	0.482842	0.532494	0.283193	0.664761	0.420518	1.09251	0.439269	0.663288	4.07149	8.55505	42.4821	3.05449
ENSG00000225610	AC007679.3	chr2	206854309	206865582	+	UE		0	1	11274	0.034143	0.0654111	0	0	0	0	1	0	0	1	0	1	0	0	1	2.37301	3.91604	2.02205	3.24646	1.51444	1.72773	1.37891	2.31926	2.98908	3.32355	1.23873	2.15184	3.41765	2.2417	4.07144	2.70813	2.52138	0.305245	2.34355	4.11339	8.4338	10.6938	57.1311	9.67254
ENSG00000225666	AC005534.9	chr7	156461646	156469257	-	UE		0	1	7612	0.101874	0.201424	0	0	0	1	0	1	0	1	0	1	1	0	0	1.12735	0.580531	2.63469	0.458947	0.813522	0.864255	0.244523	0.817024	3.03028	0.804656	1.50852	1.55741	1.42764	0.532463	0.951341	1.98149	1.47709	0.821144	9.0801	0.685742	5.52559	8.55505	54.2013	10.1816
ENSG00000225791	TRAM2-AS1	chr6	52442105	52448783	+	UE		1	4	6679	0.168522	0.0660942	0	51	1	0	1	1	1	1	1	1	1	1	1	3.36033	4.67967	4.01591	2.91291	1.59079	0.489448	3.70601	4.34206	6.0869	1.71467	5.11835	3.99086	3.53967	2.38397	3.16995	7.55044	1.77874	1.17114	5.49697	6.33176	278.315	168.962	102.543	253.013
ENSG00000225798	AC025918.2	chr15	59182166	59186281	+	UE		0	1	4116	0.262934	0.389047	0	0	0	1	1	0	1	0	0	0	0	0	0	2.04009	2.5634	2.33327	2.1973	1.50238	1.34762	1.80828	2.22361	1.87186	2.09026	2.37904	0.905268	1.29606	1.0999	2.06727	3.8804	11.3712	1.58171	3.01412	3.17814	6.39805	12.8326	35.1576	9.16346
ENSG00000225855	RUSC1-AS1	chr1	155286654	155293967	-	UE		0	4	7314	0.146183	0.38272	0	3	0	0	1	1	1	1	1	1	1	0	1	33.7874	18.3576	27.3985	27.7916	30.8578	38.4177	14.9781	17.0698	53.9393	12.0161	61.7889	26.109	35.4921	9.74621	9.79017	18.4696	120.952	1.48141	45.3757	10.4221	447.282	136.881	95.2186	351.775
ENSG00000225973	RP11-139H15.1	chr15	55609382	55611359	-	UE		0	3	1978	0.14012	0.122094	0	23	1	0	1	1	1	1	1	1	1	1	1	10.0314	11.7503	8.27623	8.67659	5.772	12.8026	4.26826	10.9078	11.1078	17.1973	7.38114	18.7095	8.69241	5.09803	7.10427	15.202	11.4141	1.62603	8.71497	14.5964	288.785	370.006	73.245	540.135
ENSG00000226167	AP4B1-AS1	chr1	114399257	114443859	+	UE		0	1	44603	0.17136	0.29409	0	0	0	0	1	1	1	1	1	1	1	1	1	1.22936	2.62013	4.17308	1.91343	1.22025	4.48987	0.876874	1.50259	2.97696	3.06542	1.20663	2.56489	3.08888	0.587019	2.47446	5.21208	0.765567	0.694756	2.61575	2.4842	3.48985	139.02	14.649	11.1998
ENSG00000226245	ZNF32-AS1	chr10	44139320	44140495	+	UE		0	1	1176	0.266676	0.278439	0	0	0	0	1	0	0	1	1	1	1	1	0	9.53407	21.9321	19.4257	21.4546	22.8463	4.93423	20.0576	19.3994	18.6589	15.594	11.9781	21.5303	24.9859	19.9644	27.7699	31.3064	27.2614	0.366759	20.2699	23.112	5.23477	8.55505	27.8331	4.07265
ENSG00000226312	CFLAR-AS1	chr2	202005007	202022546	-	UE		0	8	17540	0.315315	0.118078	0	0	0	1	1	1	1	1	1	1	1	1	1	34.868	21.2709	15.6523	29.9358	9.54216	63.0146	57.9725	16.0522	8.35074	6.28628	20.0661	50.8428	48.7834	49.062	2.08968	43.8354	15.6671	5.81202	6.5649	20.7747	43.9139	146.505	52.7364	17.8178
ENSG00000226330	RP11-739N20.2	chr1	204346978	204404974	+	UE		0	1	57997	0.10192	0.118542	0	0	1	1	1	1	1	1	1	1	1	1	1	1.9027	2.77785	1.6983	2.87813	1.16435	2.20442	1.08763	1.6523	1.63036	3.1821	1.33985	4.04399	3.37995	0.997155	2.69233	2.42055	3.26893	0.517928	1.30209	1.80841	403.368	10.6938	36.6225	242.832
ENSG00000226352	RP11-523H24.3	chr13	20248764	20250024	+	UE		0	1	1261	0.0160269	0.00652707	0	0	0	0	0	1	0	1	1	0	0	1	0	2.35291	7.90038	4.81717	2.81047	3.50016	0.814085	1.43048	3.9347	3.02717	3.69683	2.62118	3.47944	8.29863	2.67535	4.38078	6.43429	4.1327	0.25129	6.50204	4.12369	4.94395	7.48567	89.359	9.67254
ENSG00000226647	RP11-336A10.2	chr10	5754137	5786030	-	UE		0	2	31894	0.136126	0.224075	0	0	0	0	1	0	1	1	1	1	1	1	1	0.245448	0.596138	0.515766	0.345036	0.220448	0.935981	0.351417	0.27371	0.744315	0.348582	0.327812	0.798155	0.304958	0.338909	0.640044	0.550292	3.645	1.52087	2.81238	0.414085	6.68888	9.62443	35.1576	4.58173
ENSG00000226648	RP1-1J6.2	chr20	39726969	39766643	-	UE		0	1	39675	0.25724	0.230385	0	0	0	1	1	1	1	1	1	1	1	1	1	1.07635	1.44736	3.42933	1.11253	1.56391	0.547226	0.652575	2.11853	1.11931	1.99782	1.01382	3.12331	1.86497	0.487412	1.46645	2.34519	1.00004	0.54438	1.36469	1.84687	233.238	230.986	225.595	118.616
ENSG00000226688	ENTPD1-AS1	chr10	97512963	97849995	-	UE		0	12	337033	0.124849	0.148336	0	1	0	0	1	1	1	1	1	1	1	1	1	1.92377	4.44484	5.78995	4.41819	4.83993	3.43409	2.39957	4.62206	7.08472	3.89914	1.06789	6.8382	5.992	1.68673	4.15755	7.12346	10.1588	16.3795	9.02688	5.2459	139.303	239.541	41.0172	397.083
ENSG00000226698	RP1-50O24.6	chr1	27202624	27204736	+	UE		0	1	2113	0.0578981	0.060475	10	0	0	0	0	0	1	0	0	0	1	1	0	5.15998	9.38316	11.1467	5.34675	5.23687	0.769746	5.51262	5.37263	8.90815	4.54102	17.2596	7.83782	13.2622	5.99074	6.79733	11.8689	79.2917	0.174069	10.2459	6.54558	17.7401	23.5264	57.1311	18.836
ENSG00000226752	PSMD5-AS1	chr9	123587106	123616651	+	UE		0	10	29546	0.11001	0.0537928	0	46	0	0	1	1	1	1	1	1	1	1	1	5.67623	7.1642	9.51581	8.39751	0.700333	8.26509	5.78959	1.95756	19.1197	4.29472	5.381	19.693	12.3771	1.05861	20.4297	30.9384	10.9329	1.51387	9.31454	8.58718	3.48985	11.7632	29.298	12.2179
ENSG00000226849	RP4-635E18.7	chr1	11128528	11133154	+	UE		0	1	4627	0.104217	0.146175	0	0	0	0	1	0	0	0	0	0	0	0	0	1.35875	2.50418	2.38212	2.23993	0.886666	0.278083	0.632329	0.849308	1.61814	0.392478	0.876505	2.14299	2.14279	1.05343	1.4698	3.80542	4.94693	2.5892	2.0617	1.02505	6.10723	10.6938	41.0172	13.7452
ENSG00000226925	AC007271.3	chr2	102789081	102798568	-	UE		0	1	9488	0.0421097	0.0551933	0	0	0	0	0	0	1	1	1	1	0	1	1	24.6294	16.756	1.61472	8.16877	17.8462	1.34757	3.90826	13.3599	12.6328	0.489337	22.8288	35.2735	24.3277	7.16987	13.3165	31.3319	3.11123	1.40005	12.2613	11.6643	5.52559	8.55505	38.0874	8.1453
ENSG00000226950	DANCR	chr4	53578597	53586518	+	UE		1	4	7922	0.0809496	0.0549693	0	30	1	0	1	1	1	1	1	1	1	1	1	25.9092	27.111	47.5851	17.5201	105.294	44.2595	73.4629	78.9497	27.8489	20.5096	56.6133	57.0246	116.132	42.8248	35.2222	121.771	95.941	1.58847	80.2487	55.3682	209.1	412.781	174.323	185.305
ENSG00000227117	CTA-85E5.10	chr22	30404731	30476469	-	UE		0	3	71739	0.188079	0.163473	0	0	0	0	1	1	1	1	1	1	1	1	1	1.09866	0.80008	1.96247	4.42287	0.518133	2.86057	0.542938	1.386	1.38343	2.07669	26.2001	1.12742	0.869108	0.961018	1.06025	1.94795	3.16485	0.429162	6.48811	0.897575	5.23477	67.371	29.298	4.07265
ENSG00000227198	C6orf47-AS1	chr6	31626106	31628498	+	UE		0	1	2393	0.307333	0.110076	0	0	0	1	1	1	1	1	1	1	1	1	1	23.2029	11.6763	13.4072	22.2327	17.6437	9.4079	16.0876	14.0412	14.2327	14.8113	11.6722	21.5272	27.2158	21.6988	11.7041	17.2206	53.4198	4.00702	23.8408	9.80209	84.9196	105.869	76.1749	97.7435
ENSG00000227199	ST7-AS1	chr7	116592500	116594388	-	UE		0	1	1889	0.157013	0.246483	0	14	1	0	1	1	1	1	1	1	1	1	1	3.42688	2.26149	1.75275	2.30084	0.606118	1.48395	1.24883	0.558191	2.35442	0.27567	1.09304	2.42962	0.69834	0.873718	0.925703	2.76914	1.04674	1.09654	2.23507	3.8414	381.266	722.902	143.56	394.538
ENSG00000227227	AC017101.10	chr2	187506066	187560014	-	UE		0	1	53949	0.0866599	0.232021	0	0	0	1	1	1	1	1	1	0	1	1	1	6.743	2.99589	7.81866	4.25708	3.47941	5.34942	11.7021	7.72195	12.1332	0.451188	2.27481	4.49917	2.57175	2.05691	6.47436	3.6608	16.6436	0.315827	6.63181	4.10583	115.456	18.1795	65.9205	6.61805
ENSG00000227230	RP11-261C10.5	chr1	243299200	243303890	+	UE		0	1	4691	0.0637685	0.346642	0	0	0	0	0	0	0	0	0	0	0	0	0	0.986573	2.57043	6.38928	0.70145	1.46989	0.339645	1.77103	0.556256	1.71399	1.37216	1.09879	1.98858	2.62094	1.70882	2.61341	2.7586	2.23163	5.18132	7.56294	3.46861	4.07149	10.6938	35.1576	4.07265
ENSG00000227240	RP11-563D10.1	chr1	194118603	194167824	+	UE		1	1	49222	0.0749315	0.00671776	2	0	0	0	1	1	0	0	0	0	0	0	0	8.52699	4.13922	2.93559	5.59592	11.254	2.06592	1.5923	2.64651	1.5984	5.92994	6.11782	5.19711	7.86518	1.9842	5.16946	7.31575	0.661118	0.203768	7.37366	3.06641	6.68888	8.55505	14.649	2.03632
ENSG00000227253	RP11-166N17.1	chr10	32555217	32558402	+	UE		0	1	3186	0.177815	0.201277	0	0	0	1	0	1	1	0	1	0	1	1	0	2.42026	6.41759	5.00562	4.10455	4.4199	1.31383	2.86089	4.19289	6.11592	11.3057	3.20342	5.58123	7.75041	5.49779	6.98866	11.0409	4.38278	1.23308	4.87725	5.83196	7.56134	8.55505	65.9205	3.56357
ENSG00000227280	RP11-458D21.2	chr1	145373054	145375672	-	UE		1	1	2619	0.117667	0.172593	6	0	0	0	0	1	1	1	0	1	0	1	1	0.33008	0.707977	3.59078	1.2219	0.651379	0.413361	2.09048	1.53275	2.08421	0.142968	0.821911	1.6311	1.51521	4.85461	0.792349	1.9129	4.79375	1.37286	1.04676	2.07594	10.4695	12.8326	89.359	22.9086
ENSG00000227285	RP3-327A19.5	chrX	119055224	119056803	-	UE		1	1	1580	0.0728948	0.0537897	0	0	0	0	0	0	0	0	0	0	0	0	0	2.41	2.01661	8.27576	2.7339	3.35764	0.554708	1.38458	2.06524	1.79669	2.27746	0.853192	4.10617	1.22077	1.18596	7.06928	3.76362	1.21808	0.436913	5.06367	2.44016	2.32657	6.41629	11.7192	4.07265
ENSG00000227409	ZMYM4-AS1	chr1	35824423	35831678	-	UE		0	1	7256	0.331872	0.481622	0	0	0	0	1	1	0	1	1	0	1	0	1	8.00069	3.78192	3.03365	3.53231	3.22706	11.7068	3.07497	2.57554	4.28441	4.36013	1.92611	6.52243	0.697853	1.77563	11.2651	7.49885	16.0858	3.06105	27.2239	6.74217	1.16328	85.5505	23.4384	6.61805
ENSG00000227492	RP11-316M21.6	chr10	101989424	101993757	+	UE		0	1	4334	0.0758774	0.14984	0	0	1	1	1	1	1	0	1	1	1	1	1	1.31479	3.2109	1.69716	1.41314	0.815933	0.623247	0.763263	1.46239	2.08158	3.19124	1.2276	4.2195	1.83878	1.35227	1.88564	2.38375	1.91536	2.64229	3.50489	1.50427	261.739	110.146	106.938	150.688
ENSG00000227495	AC109333.10	chr17	4922509	4923388	-	UE		0	1	880	0.127849	0.29336	0	0	0	0	1	0	0	0	0	0	0	0	0	12.5805	5.10739	11.5547	10.3381	10.6635	1.87882	17.4527	0.755981	3.45604	0.847598	6.01389	6.71441	9.98886	37.2545	2.07381	8.95685	2.95056	17.0057	10.2789	7.4103	10.1787	14.9713	23.4384	10.6907
ENSG00000227543	SPAG5-AS1	chr17	26925808	26944393	+	UE		0	5	18586	0.175623	0.336875	0	0	1	0	1	1	1	1	1	1	1	1	1	16.727	6.53843	18.0701	11.1465	16.3794	4.37197	6.08964	7.99558	6.00148	5.52672	8.96383	7.91241	15.3592	9.82074	6.42782	22.1536	4.56812	4.59248	20.8811	6.75082	435.359	389.255	102.543	361.448
ENSG00000227627	RP1-101K10.6	chr6	153304885	153310358	+	UE		0	1	5474	0.0901343	0.00689671	0	0	1	1	1	1	1	1	1	1	1	1	1	9.82449	11.8323	10.1993	9.9491	9.3449	2.17222	12.9759	21.9609	6.07895	8.52652	9.16552	10.1284	9.76937	19.1472	7.93881	11.6683	12.6465	1.04181	20.5341	15.7637	528.421	615.964	146.49	305.449
ENSG00000227848	SUCLA2-AS1	chr13	48575525	48576688	+	UE		0	1	1164	0.120706	0.145758	40	0	1	0	1	1	1	1	1	1	1	1	1	0.665855	1.10726	1.52994	1.76032	0.608478	1.04119	0.159155	0.828038	1.3146	0.258538	0.684125	1.55132	0.766968	0.391145	0.261615	1.6983	6.24415	0.369735	0.912296	0.553211	162.86	52.3997	112.797	109.452
ENSG00000227946	AC007383.3	chr2	206949329	206951288	+	UE		0	2	1960	0.321531	0.485176	0	0	1	0	1	1	1	1	1	1	1	1	1	7.89913	2.93468	5.47304	6.17577	3.44339	1.9309	2.32101	1.98409	3.22289	1.39949	1.67835	3.63011	6.70914	1.47536	1.9974	6.03797	1.76727	0.483845	17.6031	4.1264	482.762	456.626	162.604	249.959
ENSG00000228010	AC073343.13	chr7	6703605	6748532	+	UE		0	3	44928	0.123492	0.0718818	14	0	1	0	1	1	1	1	1	1	1	1	1	0.8917	1.37457	1.70213	1.24563	0.610578	1.38257	0.620366	0.849521	0.853698	1.00166	0.575433	2.54202	0.796524	0.306845	2.25774	1.57933	2.11632	2.45397	1.10527	2.50899	2.90821	14.9713	20.5086	7.63621
ENSG00000228060	RP11-69E11.8	chr1	40030832	40038875	+	UE		0	1	8044	0.242626	0.412229	0	0	0	0	1	1	1	1	1	1	1	1	1	14.9044	6.19624	6.09166	19.7187	15.5382	5.35348	12.8662	4.75554	15.275	14.4606	11.5949	11.9011	9.33408	139.846	10.5639	11.0913	5.01052	0.549743	42.6523	12.3345	7.85216	24.5958	58.596	16.7997
ENSG00000228170	RP1-40E16.11	chr6	3138628	3153296	-	UE		0	1	14669	0.0501095	0.0954537	0	0	1	0	1	1	1	1	1	1	1	1	1	5.66425	4.82473	7.05492	17.0224	4.51658	1.09293	5.55996	14.7583	11.4599	3.8063	39.5708	19.3477	1.74969	2.80059	6.41006	18.2567	34.5837	1.60703	7.10867	5.51271	4.07149	8.55505	43.947	15.2724
ENSG00000228172	RP1-317E23.3	chr1	26143240	26146263	-	UE		0	2	3024	0.101431	0.169821	0	0	0	0	1	1	1	1	1	1	1	1	1	42.1326	53.3952	19.6511	26.8413	16.4536	2.31453	19.6605	29.2483	17.0127	17.6535	12.2796	26.6728	28.566	22.4081	30.9971	43.5736	21.7655	1.05645	16.8881	21.6765	291.402	197.836	102.543	180.724
ENSG00000228192	RP11-342M1.3	chr1	43307569	43312058	-	UE		0	2	4490	0.20565	0.292968	0	0	0	0	1	1	1	1	1	1	1	1	1	3.55918	2.46265	2.18665	6.90392	1.79001	1.44465	1.46066	3.64264	3.55882	3.6122	6.09323	5.35701	2.32207	1.27909	1.99948	9.08434	2.69577	1.26	4.52632	4.3216	158.788	223.501	76.1749	94.6891
ENSG00000228265	RP5-1125A11.1	chr20	32570858	32582163	-	UE		0	3	11306	0.0725925	0.0845247	56	0	0	0	1	1	1	0	1	1	1	1	1	3.6446	2.07087	1.30398	2.22497	3.86193	2.79584	0.700818	0.825629	1.26446	0.437824	2.01045	1.83033	3.81681	1.35885	1.01131	5.41972	4.28084	2.87033	7.15892	1.90451	558.667	456.626	208.016	686.75
ENSG00000228274	RP3-508I15.9	chr22	39063590	39077825	-	UE		0	4	14236	0.0952787	0.0935938	52	0	0	1	0	1	1	1	1	1	1	1	1	6.12728	2.98911	6.2556	5.31694	11.5385	2.2494	4.38554	2.65132	5.78419	0.714782	2.29296	3.82402	4.30652	4.33122	3.92383	12.3363	2.25914	1.06748	11.0878	3.17142	120.4	116.563	109.868	72.2895
ENSG00000228302	RP11-186N15.3	chr10	12286750	12289844	-	UE		0	2	3095	0.0647563	0.196485	0	0	0	0	1	0	1	0	0	0	0	1	0	2.12112	4.26275	4.07223	2.78993	2.44735	1.75472	2.66813	2.14329	1.25911	3.71727	4.28908	2.47288	2.62786	2.1978	1.90764	5.60362	3.62456	6.20736	3.62086	2.92457	25.5922	10.6938	32.2278	6.61805
ENSG00000228363	AC015971.2	chr2	86789193	86845889	+	UE		0	4	56697	0.0859997	0.252097	0	0	1	0	1	1	1	1	1	1	1	1	1	11.9297	7.51979	11.1249	10.3655	16.2654	5.7265	18.2034	4.59028	9.53372	3.43999	7.36066	6.17744	10.6667	14.1875	8.41476	17.7807	88.2409	33.7901	13.0179	7.78466	347.24	392.463	127.446	548.789
ENSG00000228389	AC068039.4	chr2	172629992	172632354	+	UE		1	1	2363	0.135179	0.196629	8	0	0	0	0	0	0	0	0	1	0	0	0	0.66667	1.06895	1.95288	1.51677	0.324442	0.313306	0.28689	0.44839	0.702375	0.140488	0.874929	2.1928	0.952081	0.310399	0.465545	0.724599	4.62407	0.794942	0.879431	0.346576	2.61739	12.8326	21.9735	2.03632
ENSG00000228395	RP11-216B9.6	chr9	131291180	131314689	-	UE		0	2	23510	0.0714671	0.131974	0	0	0	0	1	1	1	1	1	1	1	1	1	1.45685	2.39457	2.71656	2.01831	3.06633	2.82267	0.447764	2.07117	2.05122	1.54197	1.23915	2.6481	1.38138	1.11489	1.91569	1.89344	5.6961	1.38083	2.5817	1.28905	313.214	68.4404	90.8239	197.014
ENSG00000228436	RP5-864K19.4	chr1	39325672	39385068	+	UE		0	3	59397	0.172002	0.296526	0	0	1	0	1	1	1	1	1	1	1	1	1	6.3891	0.436612	4.41517	3.87216	0.721738	1.49946	2.12907	1.19853	2.68305	0.643015	1.18146	4.38707	1.72139	4.11391	0.755132	4.64352	10.4248	17.2856	14.5145	1.47051	174.492	99.4525	36.6225	119.125
ENSG00000228452	RP5-994D16.9	chr1	43241484	43242461	-	UE		0	1	978	0.103003	0.00705814	11	0	0	0	1	0	0	0	0	0	0	0	0	1.37096	2.49783	3.82685	1.34312	1.60703	1.68585	2.19346	1.31294	2.3553	1.82283	1.37152	1.98311	1.89487	2.50921	2.99558	4.23349	4.86071	4.3732	3.12886	3.30783	7.85216	10.6938	67.3854	9.16346
ENSG00000228463	AP006222.2	chr1	227615	267253	-	UE		1	4	39639	0.242388	0.178836	0	0	0	0	1	1	0	0	0	1	1	0	0	4.18438	4.79538	11.0405	6.21878	5.96886	3.73834	2.78046	6.08527	5.26541	3.09834	3.3047	5.42923	6.12189	2.63125	5.57041	8.1811	4.47364	9.52302	9.12824	3.52009	0	1.06938	0	0
ENSG00000228677	TTC3-AS1	chr21	38559967	38566227	-	UE		0	1	6261	0.0522048	0.0308739	0	0	0	0	1	1	1	1	0	0	0	0	0	2.73801	1.15516	4.45027	5.35605	1.53952	1.11884	1.17686	0.550614	5.14035	0.623152	1.73129	1.63865	2.02319	0.374518	2.35294	2.75082	1.38497	0.352074	3.19442	2.02326	3.78067	13.902	52.7364	15.7815
ENSG00000228737	AC008781.7	chr5	140997981	141006048	+	UE		0	1	8068	0.278148	0.206357	0	0	1	1	1	1	1	1	1	1	1	1	1	3.29225	5.47575	3.45925	2.89074	2.00472	4.76307	3.1274	1.96321	2.86814	2.31182	3.68138	3.24023	5.11057	6.89725	2.91554	8.62566	1.66396	0.489383	4.83578	4.50171	242.544	180.725	131.841	349.23
ENSG00000228748	RP13-39P12.3	chr10	79542624	79552934	+	UE		0	3	10311	0.273002	0.142183	0	0	0	0	0	0	0	1	1	0	1	0	1	14.7052	7.18949	11.47	17.8944	30.5349	3.23325	4.70368	13.8421	19.8397	1.69967	4.07134	40.9582	9.86547	15.8632	34.0355	55.1652	46.2115	21.3239	45.5306	43.4764	5.81641	3.20814	64.4556	7.63621
ENSG00000228794	RP11-206L10.11	chr1	762988	794826	+	UE		1	7	31839	0.118881	0.035378	36	56	1	0	1	1	1	1	1	1	1	1	1	7.0897	3.33856	12.7482	6.79433	5.44309	1.2197	15.1164	2.81274	19.7194	2.63252	4.90946	12.7748	5.20157	9.93152	5.53548	29.3417	3.0506	1.59589	7.75137	5.57382	223.932	253.443	48.3417	284.067
ENSG00000228802	AC073641.2	chr2	224830418	224832423	-	UE		0	1	2006	0.102817	0.0338601	0	0	0	0	1	0	1	1	1	1	0	1	1	4.09199	6.36647	4.23497	6.00453	3.7618	3.5818	7.94572	8.26962	4.07742	12.2397	12.4038	6.05792	9.79221	4.83324	4.39686	5.6144	1.5198	1.75544	8.31861	5.0156	6.68888	78.0648	26.3682	7.12713
ENSG00000228830	RP4-781K5.2	chr1	234742754	234745229	+	UE		0	1	2476	0.715646	0.967942	0	0	1	0	1	1	1	1	1	1	1	1	1	66.1149	36.5308	50.1052	111.257	69.4152	35.6683	35.4177	27.1965	80.9464	92.6405	50.0004	89.7161	100.905	63.9949	45.7607	97.6823	129.013	3.40771	88.3315	51.9986	545.289	618.102	67.3854	283.558
ENSG00000228839	RP3-400N23.6	chr22	31688485	31734007	+	UE		0	2	45523	0.284444	0.267311	0	0	1	1	1	1	1	1	1	1	1	1	1	0.239316	3.86046	1.91045	0.539498	0.299149	0.457591	0.294159	0.392779	0.854055	0.502898	0.621883	2.65565	1.43507	1.74774	0.58568	4.51357	2.05618	0.69975	2.15815	0.502873	40.7149	159.338	51.2715	116.07
ENSG00000228843	RP11-112J3.15	chr9	35756709	35757937	-	UE		0	1	1229	0.0640379	0.0877826	0	0	1	0	1	1	1	0	1	1	1	0	1	26.2095	11.1415	22.1639	26.8269	20.6059	2.72511	13.2699	10.4491	19.0068	4.74644	12.5358	15.3282	21.7537	26.03	9.10424	15.8168	19.5586	3.23217	25.1092	10.7687	245.743	325.092	104.008	605.297
ENSG00000228925	AC016722.4	chr2	47126414	47135817	+	UE		0	1	9404	0.061982	0.0857571	0	0	0	0	1	0	1	1	1	1	1	1	1	11.2152	11.9946	12.0587	11.8097	13.5578	2.63044	8.87032	14.8682	12.0735	8.41319	27.8029	14.9686	13.4261	12.2801	30.6081	15.715	4.00698	0.711884	11.4639	19.2973	10.4695	8.55505	51.2715	5.59989
ENSG00000228989	AC133528.2	chr2	242629829	242633704	+	UE		1	1	3876	0.112832	0.0188713	0	0	0	0	1	0	1	1	0	1	1	0	0	1.92118	4.0684	22.1626	4.74211	5.82769	2.356	5.0389	5.4604	7.55734	5.69516	4.6766	9.95663	12.3248	6.79266	2.71896	17.3297	2.28694	0.488063	5.42014	3.09905	19.7758	20.3182	41.0172	12.2179
ENSG00000229044	RP11-266K22.2	chr1	31805914	31819646	-	UE		0	1	13733	0.102299	0.294889	0	0	0	0	1	0	1	0	0	1	0	0	0	1.84705	1.69824	5.76917	1.8847	1.76937	4.55186	0.816736	1.29124	2.73378	2.77402	1.32167	2.06909	1.73761	0.998827	1.75096	4.68888	7.35513	4.26943	6.66169	2.01709	3.78067	18.1795	38.0874	9.16346
ENSG00000229047	AF127577.10	chr21	16333630	16336554	+	UE		0	1	2925	0.346212	0.714492	0	0	0	0	0	0	1	1	1	0	1	0	1	30.1063	21.9584	19.9066	41.7878	21.1626	6.64637	9.72148	33.0874	9.90024	23.9822	27.8778	17.28	14.7272	45.0235	28.1728	28.7967	6.78207	1.41017	29.7729	25.2473	10.4695	9.62443	35.1576	5.59989
ENSG00000229111	MED4-AS1	chr13	48651273	48654127	+	UE		0	1	2855	0.0849375	0.504292	0	0	0	0	1	0	1	0	0	0	0	1	0	6.87481	13.7171	12.9171	11.3401	7.76435	7.61274	11.1348	12.6893	7.65528	19.6285	10.8783	8.97692	14.8006	13.1752	11.5158	32.7114	17.9652	1.49287	20.0552	15.1807	3.19903	57.7466	33.6927	9.16346
ENSG00000229152	ANKRD10-IT1	chr13	111547406	111551519	-	UE		0	1	4114	0.111799	0.00240656	61	0	0	0	0	1	0	0	0	0	0	0	0	4.70385	9.34099	4.42561	7.38311	5.88469	5.62707	2.19917	6.33709	13.9863	1.50507	1.89929	10.1211	8.95452	2.44803	10.2104	19.7581	18.0712	0.164395	3.78919	5.44417	6.39805	13.902	49.8066	8.1453
ENSG00000229227	RP11-38L15.2	chr10	46937463	46951699	-	UE		1	5	14237	0.0853842	0.0883848	0	0	0	0	1	1	1	1	1	1	0	1	1	1.70047	4.66291	1.62644	2.58418	1.11109	2.00295	0.940874	3.48902	1.39332	2.37557	10.051	2.46334	1.0046	0.812664	2.53818	9.94315	2.24358	4.69239	6.9172	2.98727	380.684	309.051	57.1311	22.3996
ENSG00000229334	AC046143.3	chr3	194353652	194366130	+	UE		0	1	12479	0.0975111	0.251529	0	0	1	0	1	1	1	1	1	1	1	1	1	1.49456	2.85553	1.32633	1.30145	1.19596	1.30056	0.799037	1.76011	1.77326	1.31769	1.52499	3.72948	2.13612	2.10721	2.85736	2.75224	6.38112	0.41265	2.12982	3.0381	163.732	29.9427	60.0609	105.889
ENSG00000229431	RP1-92O14.6	chr1	43850784	43854826	+	UE		0	1	4043	0.22165	0.296356	0	0	0	1	1	1	1	0	1	1	1	1	0	2.60823	1.94383	5.13224	2.43335	1.15872	2.27671	0.979065	2.08394	1.72413	2.55966	4.64136	2.68614	2.81471	1.66284	1.76065	5.41491	2.33267	11.8798	5.55892	2.42816	10.1787	16.0407	45.4119	15.7815
ENSG00000229591	RP5-981O7.2	chr7	151817086	151818802	-	UE		0	1	1717	0.103371	0.286641	0	0	0	0	0	0	0	0	1	0	0	0	0	1.84172	3.72708	8.3785	3.18157	1.5747	4.17507	0.902721	5.59601	4.45385	0.878467	1.54479	3.18895	3.26061	1.45084	2.92907	14.735	4.82984	1.09349	1.92753	3.20781	4.94395	13.902	43.947	6.10897
ENSG00000229691	RP11-21N7.2	chr1	155279829	155280381	-	UE		0	1	553	0.128459	0.302818	0	0	1	0	1	1	1	1	1	1	1	1	1	21.2608	33.9941	74.3392	25.5208	15.9375	112.723	18.5484	40.1245	84.3108	37.782	66.9588	43.2296	40.6916	22.5837	24.2465	72.2032	7.97465	42.7448	23.8308	17.9508	335.025	359.312	130.376	689.805
ENSG00000229702	RP1-274L7.1	chrX	129611043	129658231	-	UE		1	1	47189	0.142677	0.131328	0	0	0	0	1	1	1	0	1	1	1	1	0	0.437468	0.322861	0.606318	1.26461	0.323414	1.00765	0.410198	0.584744	0.357462	1.10599	0.370453	0.452664	0.507108	0.300558	0.845836	0.59226	0.822032	0.378918	0.38558	0.469029	1.4541	2.13876	10.2543	4.07265
ENSG00000229839	AC018462.2	chr2	62296582	62374016	-	UE		0	2	77435	0.103708	0.265988	0	0	0	0	1	1	1	1	1	1	1	1	1	13.4465	5.12819	12.8515	10.0739	31.1133	66.349	9.67297	0.821895	1.88005	18.2772	36.578	20.2864	32.2029	8.15573	7.37543	11.4218	2.81572	0.535047	25.4596	0.75822	5.81641	343.271	36.6225	8.1453
ENSG00000229852	RP11-398K22.12	chr6	73972938	74011124	+	UE		0	3	38187	0.0543033	0.20694	28	10	1	0	1	1	1	1	1	0	1	1	1	0.389869	0.579586	5.19514	1.90295	0.918291	1.42001	0.335074	0.27064	0.531276	0.583136	0.45312	1.19392	0.524376	0.903203	1.17426	2.26598	10.5611	0.61532	1.31845	0.520584	104.986	90.8974	58.596	71.7804
ENSG00000229893	AC004549.6	chr7	27773014	27780014	-	UE		0	1	7001	0.116878	0.0884162	0	0	0	1	1	1	1	1	1	1	1	1	1	7.46118	1.16782	6.61419	4.74837	8.72843	9.71057	9.51958	0.886636	2.31566	0.935618	2.35835	4.54414	6.89591	7.0092	1.85691	3.74964	0.63872	2.81002	13.0601	3.31353	405.986	221.362	158.209	320.212
ENSG00000230028	RP11-212D3.3	chrX	75107994	75109321	+	UE		1	1	1328	0.334411	0.345867	1	0	0	0	0	0	0	0	0	0	0	0	0	2.73463	0.891858	1.61689	2.22406	1.65789	3.08947	2.00666	0.554249	0.796349	1.992	2.16244	1.49137	2.44213	3.5653	0.967643	4.94809	1.32583	1.08926	0.932186	0.484629	3.78067	5.34691	27.8331	3.05449
ENSG00000230074	RP11-195F19.9	chr9	34665662	34681295	+	UE		0	1	15634	0.175643	0.0931547	34	0	1	1	1	1	1	1	1	0	1	1	1	5.01424	0.507467	5.34428	2.49434	7.13441	0.35108	1.60286	1.52254	3.62805	0.521541	2.19706	3.57428	2.20026	2.25312	3.73882	9.73532	1.16947	5.74108	3.64533	2.39873	167.804	50.2609	105.473	234.177
ENSG00000230084	RP4-613B23.1	chr3	42643455	42695880	-	UE		0	3	52426	0.0739581	0.205647	0	0	1	0	1	1	1	1	1	1	1	1	1	10.204	3.58434	7.79949	3.18579	11.9447	1.01358	10.898	1.34644	2.39255	0.950566	0.892655	3.03817	6.17725	3.19144	2.95494	3.07803	6.39408	0.260049	4.49818	2.01529	314.668	74.8567	73.245	133.888
ENSG00000230149	RP3-508I15.19	chr22	39130735	39134995	+	UE		0	1	4261	0.0916822	0.685798	0	0	0	1	0	0	0	1	0	0	0	0	0	145.945	10.7242	67.997	72.4258	87.688	28.2054	15.2568	6.34814	24.8219	29.9702	47.4775	26.1879	141.202	89.7224	9.38389	63.1437	27.2027	1.11443	42.3946	8.92759	8.72462	31.0121	70.3152	18.3269
ENSG00000230212	AP000688.14	chr21	37441940	37498938	-	UE		0	2	56999	0.203198	0.102006	18	0	1	0	1	1	1	1	1	1	1	1	1	5.17308	3.64665	58.3675	6.98214	10.9498	13.0219	2.00241	8.59285	8.48545	2.40244	14.864	8.06093	4.82329	2.56228	3.68607	43.5073	6.31415	0.502941	10.5249	7.01478	6.9797	11.7632	65.9205	18.836
ENSG00000230325	RP11-385F5.4	chr1	236703394	236713580	-	UE		0	1	10187	0.0754173	0.00109378	0	0	0	0	0	0	1	0	0	0	0	1	0	3.58089	5.3531	5.9989	4.31833	2.9502	3.19306	4.53016	3.29885	5.42089	5.67393	3.11362	5.29654	10.5744	2.10187	4.69163	9.54105	8.26499	1.78443	6.46843	3.40477	6.39805	10.6938	43.947	10.6907
ENSG00000230424	RP1-43E13.2	chr1	19536995	19567198	+	UE		0	1	30204	0.155476	0.185012	0	0	1	0	1	0	1	1	1	1	1	1	1	7.1961	2.90236	9.42116	7.29841	10.0871	1.00614	4.47742	2.56121	5.47257	4.15873	5.32807	3.39264	6.43067	3.9381	5.01983	9.97452	2.27094	2.54638	11.9038	4.55801	395.807	455.557	234.384	402.683
ENSG00000230513	THAP7-AS1	chr22	21356175	21364631	+	UE		0	3	8457	0.304665	0.410232	0	20	1	0	1	1	1	1	1	1	1	1	1	1.4329	4.47971	2.85961	1.79428	1.56153	1.57447	0.792024	0.566254	2.57302	0.502753	1.16224	3.81393	1.31241	1.44034	1.58374	2.78789	3.01435	1.56181	12.3719	2.65215	327.755	417.059	111.332	391.483
ENSG00000230532	AC091133.1	chr17	47009153	47014462	+	UE		0	1	5310	0.184508	0.399779	0	0	0	0	0	0	0	0	0	1	0	0	0	12.2254	4.20904	15.2388	12.4065	16.0052	4.79385	10.6399	2.16795	2.53348	1.09204	14.2325	8.45386	8.27142	9.07932	2.76754	16.0957	2.94473	2.19278	21.9625	2.50114	19.485	8.55505	67.3854	18.3269
ENSG00000230551	CTB-89H12.4	chr5	148872949	148884233	-	UE		0	2	11285	0.269017	0.291775	0	337	0	0	0	1	1	1	1	1	1	1	1	48.7093	41.1506	38.7592	44.9027	51.9384	50.1714	29.1845	34.6927	30.1776	45.7787	28.212	68.6486	38.4205	54.9326	55.6965	53.5846	29.8334	3.82589	45.3106	47.5069	8.14298	9.62443	55.6662	7.63621
ENSG00000230555	RP11-517P14.2	chr10	43916186	43917548	+	UE		1	1	1363	0.0804484	NA	70	0	0	0	1	1	1	1	1	1	1	1	1	1.16985	2.05347	2.59051	1.7504	0.564348	0.291414	2.42587	0.784675	1.92878	1.34341	3.09547	2.37332	0.812033	2.41513	2.44188	1.71123	3.50293	1.43073	0.697116	2.27729	153.553	196.766	52.7364	125.743
ENSG00000230613	HM13-AS1	chr20	30155510	30161066	-	UE		0	1	5557	0.223808	0.317374	0	0	0	0	1	1	1	1	1	1	1	1	1	14.4894	6.30402	4.40854	9.87679	13.5143	10.1783	2.36053	6.10831	13.2253	4.58637	27.7122	9.28639	20.284	6.39048	3.383	17.9451	10.2897	3.34365	13.6494	3.97006	459.787	119.771	184.578	1372.99
ENSG00000230733	AC092171.4	chr7	5515435	5519442	+	UE		0	1	4008	0.074744	0.0989072	0	0	0	0	1	1	1	1	1	0	1	0	1	3.93677	1.51105	14.7885	7.37023	2.59359	0.723425	1.12694	2.52243	5.27212	1.97199	2.57403	5.41704	4.41765	3.42398	2.12261	9.22251	5.15823	0.433506	3.91876	1.56133	3.19903	9.62443	52.7364	5.09081
ENSG00000230844	ZNF674-AS1	chrX	46404928	46407671	+	UE		1	1	2744	0.00425401	0.00536989	0	11	1	0	1	1	1	1	1	1	1	1	1	1.22473	1.37821	1.82306	1.39219	0.431355	0.979421	0.770572	1.36875	1.91773	0.530226	0.65807	1.83138	1.26325	0.738848	2.33371	6.93781	0.717385	2.17121	0.664092	4.59795	341.133	182.864	80.5696	363.484
ENSG00000230896	RP11-767N6.7	chr1	46160356	46162747	-	UE		0	1	2392	0.179675	0.174881	61	7	0	0	1	0	1	0	0	1	1	0	1	3.54412	2.49725	2.70088	5.01328	2.95892	1.35421	2.87255	5.16673	4.1551	3.90346	3.11793	5.81703	3.77524	6.28943	6.95165	9.01577	5.35856	0.391008	3.75175	4.1052	5.23477	16.0407	30.7629	8.1453
ENSG00000230955	RP11-109P14.10	chr1	38326369	38327252	+	UE		0	1	884	0.23678	0.124716	0	0	1	1	1	0	1	1	1	1	1	1	1	9.63752	25.5457	11.9895	11.5102	4.80987	0.965323	2.81364	9.00907	11.9861	10.9088	7.17449	24.0626	15.9966	2.85825	12.1728	18.2612	25.5022	1.20552	11.2404	8.70368	335.025	150.783	158.209	272.358
ENSG00000231025	RP11-175O19.4	chr10	98752207	98755716	+	UE		1	1	3510	0.266792	0.542704	9	42	0	1	1	1	1	1	0	1	1	1	1	2.19626	3.82394	1.89748	2.95872	2.6311	1.42431	1.06892	2.96833	3.041	6.06244	1.3401	4.83633	3.94131	2.5311	4.10655	4.99387	1.43162	0.222461	3.77667	2.4444	12.7961	59.8854	41.0172	8.65438
ENSG00000231064	RP11-263K19.4	chr1	155166659	155175286	+	UE		0	6	8628	0.427691	0.320144	0	0	1	1	1	1	1	1	1	1	1	1	1	9.77207	7.1678	22.9253	21.3869	8.6263	2.94859	2.63555	3.93562	13.1739	0.15522	2.59925	48.901	19.1218	2.28449	10.7787	30.3297	3.13002	13.8382	16.5887	7.24297	96.5525	23.5264	402.848	105.889
ENSG00000231104	RP11-354M20.3	chr10	119776998	119805321	+	UE		0	3	28324	0.114113	0.362595	0	0	0	0	1	1	1	1	1	1	1	1	1	4.12018	2.36757	5.77572	4.7959	3.36743	2.93429	3.93568	3.94161	2.46954	2.81637	1.21184	3.97612	1.3539	1.73116	5.75028	2.919	9.36317	0.575699	3.15703	5.5716	6.68888	12.8326	41.0172	8.65438
ENSG00000231113	RP3-475N16.1	chr6	42908102	42916098	+	UE		1	2	7997	0.111974	0.125643	23	0	0	1	0	1	0	0	0	1	0	0	0	0.769001	5.70397	3.52531	2.16102	1.06856	2.10006	0.663317	0.576353	1.62911	9.4329	0.91206	4.14897	3.79217	0.28865	2.18241	4.22565	3.14014	0.538144	1.62123	1.23354	7.27052	10.6938	64.4556	5.59989
ENSG00000231160	RP11-617D20.1	chr4	38614322	38666504	-	UE		0	4	52183	0.0376555	0.126574	37	40	0	1	1	1	1	1	1	1	1	1	1	5.21943	0.573221	4.03943	2.11992	2.06033	3.74438	0.502946	0.656347	3.62233	0.545509	0.66887	4.96154	2.75476	0.868358	6.77664	8.33883	0.941376	0.464983	1.77293	3.16376	380.393	224.57	106.938	274.395
ENSG00000231312	AC007246.3	chr2	39663778	39892483	+	UE		0	11	228706	0.228745	0.186467	66	3	1	0	1	1	1	1	1	1	1	1	1	8.16627	2.75688	47.9295	13.067	5.48347	15.6597	5.60293	6.49492	20.7759	0.77516	9.78161	8.45535	2.62313	4.88634	4.09755	21.0125	23.203	2.7904	6.6641	7.36673	523.186	116.563	95.2186	210.25
ENSG00000231332	OOEP-AS1	chr6	74079427	74097440	+	UE		0	1	18014	0.0485527	0.237242	0	0	1	0	1	1	1	0	0	1	1	1	1	19.8001	31.4175	5.23556	13.5636	17.6065	14.2943	9.31967	5.53844	9.48415	47.1525	25.9413	30.5192	38.658	22.7215	25.2307	29.4124	29.0404	0.395917	13.4957	12.4301	2.61739	5.34691	30.7629	10.1816
ENSG00000231609	AC009501.4	chr2	63271057	63275775	-	UE		0	4	4719	0.482215	0.461147	0	0	1	1	1	1	1	0	0	1	1	1	0	3.90088	2.75939	6.85533	12.0022	9.00211	1.68796	1.55643	4.30713	3.07695	1.1681	4.99036	4.01232	3.54951	1.49042	12.2007	7.19089	4.04822	1.16843	7.329	2.579	155.589	25.6652	45.4119	64.6533
ENSG00000231770	TMEM44-AS1	chr3	194304740	194310989	+	UE		0	3	6250	0.0274257	0.021478	0	0	1	0	1	1	1	1	1	1	1	1	1	1.28746	2.36408	2.78646	4.16479	0.95119	1.76165	0.916603	1.59451	4.55879	1.64977	3.69285	6.78386	1.37794	0.733068	1.88489	5.93045	5.17434	0.432674	2.31297	4.36042	155.88	167.893	105.473	241.813
ENSG00000231840	AC073342.12	chr7	142952357	142984473	-	UE		0	2	32117	0.256928	0.199311	0	0	0	1	1	1	1	1	1	1	1	1	1	1.93216	2.444	3.22788	4.46516	1.92251	1.16446	2.96297	17.9463	6.86478	3.51027	9.10283	5.53561	3.27323	1.24297	1.75657	2.91954	7.19056	37.7741	2.92583	4.10548	280.933	176.448	134.771	551.335
ENSG00000231851	AC104655.2	chr2	105713510	105719402	-	UE		0	2	5893	0.0293694	0.117735	0	0	0	0	0	1	1	1	0	0	1	1	1	4.76444	8.00941	10.0827	6.19686	9.56124	2.01565	10.6985	13.1968	5.76789	5.63631	7.79648	4.94682	6.10325	24.5986	9.09312	18.8003	4.37589	2.00971	17.5685	11.2098	5.52559	11.7632	76.1749	9.16346
ENSG00000231856	RP11-327P2.5	chr13	52378433	52387356	+	UE		1	1	8924	0.0428973	0.0176814	57	0	1	0	1	1	1	1	1	1	1	1	1	2.85873	0.614643	1.65375	1.39526	0.817474	1.35876	1.42812	0.676324	4.01452	0.750716	1.33512	1.52428	0.539864	0.99174	0.536016	3.65659	3.727	3.10521	3.15162	1.44529	225.095	201.044	131.841	197.014
ENSG00000231955	AC007383.4	chr2	206980271	206987047	+	UE		0	1	6777	0.210521	0.240402	0	0	0	0	0	0	1	0	1	1	0	1	1	5.32652	5.97317	24.5521	10.8102	7.20651	2.89757	26.7398	13.1271	5.83692	4.38707	7.87009	6.72066	5.57374	12.6227	9.67389	11.5069	6.90808	0.341932	6.48193	11.9003	4.65313	12.8326	36.6225	8.65438
ENSG00000231969	AC144449.1	chr2	150443710	150704747	+	UE		0	1	261038	0.0970079	0.0305349	0	0	0	0	1	1	1	1	1	1	1	1	1	1.40997	0.915267	1.85092	2.41085	0.921617	2.44276	0.963242	0.354394	2.32222	0.325309	1.9736	1.66493	1.10484	1.05764	0.887447	2.00197	0.986711	0.275875	2.05964	0.803265	330.954	376.422	193.367	302.394
ENSG00000232063	RP11-307E17.8	chr9	97094758	97123230	+	UE		1	1	28473	0.0250456	0.111607	0	0	1	0	1	1	1	1	1	0	1	1	0	2.31363	0.863284	2.20004	3.04299	5.23368	0.600921	0.852484	0.426807	0.86351	0.439009	1.56883	3.43748	3.12233	0.72214	0.779418	1.87269	5.20405	0.671778	2.2813	0.470399	6.39805	82.3424	57.1311	7.12713
ENSG00000232085	RP11-261C10.4	chr1	243327940	243332747	+	UE		0	2	4808	0.42245	0.448447	0	0	0	0	0	1	1	0	1	0	0	1	1	1.82798	1.40136	13.5145	1.19546	2.95297	0.317446	1.46183	1.88304	1.93516	2.92994	1.27763	8.65467	2.72826	1.71749	4.69929	0.980873	3.362	49.8139	5.75116	2.22718	5.23477	20.3182	82.0345	12.2179
ENSG00000232098	CTD-2619J13.14	chr19	58915605	58919851	-	UE		0	4	4247	0.0868489	0.00859455	0	13	0	0	1	1	1	1	1	1	1	1	1	6.62406	2.5683	10.6434	5.62615	3.61832	1.56527	1.83443	7.33189	8.81283	2.00433	3.23326	3.9586	11.7625	3.07812	5.01051	12.8703	4.50443	8.87061	11.6182	3.61087	432.45	126.187	71.7801	245.886
ENSG00000232220	AC008440.5	chr19	54377880	54379303	-	UE		0	1	1424	0.234411	0.00442272	0	0	1	0	0	1	1	0	1	1	1	1	1	156.294	116.909	39.4703	239.048	204.766	10.8926	53.1427	45.9356	26.4648	139.186	24.487	177.836	67.2452	16.8404	155.346	163.372	145.733	1.14605	138.048	49.7161	15.1227	8.55505	49.8066	7.63621
ENSG00000232233	RP11-573D15.2	chr3	186528669	186543310	-	UE		1	1	14642	0.0485311	0.0272028	30	0	0	0	1	1	1	1	1	1	1	1	1	0.427076	0.451211	1.9124	1.53121	0.914318	0.289811	0.181246	0.226215	0.232817	0.141613	0.675065	1.41771	0.984669	0.228809	0.160197	0.770291	1.60893	0.85476	1.10413	0.301613	81.4298	33.1508	35.1576	52.4353
ENSG00000232300	FAM215B	chr17	44636196	44640161	-	UE		0	1	3966	0.214254	0.0629203	0	0	0	0	1	1	0	1	0	1	1	0	1	0.373121	2.88628	3.95892	4.70101	0.963747	0.366472	0.332077	0.468621	3.01553	0.70335	0.465867	6.5834	3.28143	0.639176	1.36062	4.47355	8.69021	6.03384	2.9748	0.585099	11.6328	14.9713	46.8768	16.2906
ENSG00000232412	RP1-315G1.3	chrX	123093083	123095191	-	UE		0	1	2109	0.273824	0.456314	0	0	1	0	1	1	1	1	1	1	1	1	1	1.76681	0.447656	3.54909	1.58837	1.0957	0.255623	4.13547	0.46117	2.1038	0.605931	0.610487	9.2944	2.13407	1.2112	0.277727	6.80124	6.1306	0.291872	2.40096	1.64956	779.69	605.27	275.401	1065.51
ENSG00000232527	RP11-14N7.2	chr1	148928322	148951595	+	UE		1	5	23274	0.133079	0.201328	14	1	0	0	1	0	1	1	1	1	1	1	1	102.942	64.8665	58.5023	108.445	47.5293	9.97054	15.2002	15.7681	7.28726	365.418	14.1315	162.459	62.1189	16.3621	16.2119	31.9165	15.2188	6.06427	74.8267	19.221	224.223	26.7345	29.298	20.8723
ENSG00000232536	RP11-74C1.4	chr1	151512992	151534331	+	UE		0	1	21340	0.131503	0.0199279	0	0	1	0	1	1	1	1	1	1	1	1	1	3.53012	0.641934	1.17097	2.48021	4.98218	2.43136	1.22347	0.169287	0.651915	0.41474	1.89582	2.17283	5.0903	2.47746	0.913169	0.968524	5.07394	2.24332	3.26516	0.608689	246.907	74.8567	131.841	362.466
ENSG00000232581	AC079742.4	chr7	6618196	6628605	-	UE		0	1	10410	0.0352288	0.207585	0	0	1	0	1	1	1	1	1	1	1	1	1	57.0705	38.2662	54.2068	90.1384	65.1096	8.41929	25.5625	24.8715	33.8214	22.7172	90.3911	43.9208	41.045	61.3975	34.3803	67.8405	82.7658	1.68972	178.693	47.209	146.574	78.0648	35.1576	70.2532
ENSG00000232677	LINC00665	chr19	36803969	36822620	-	UE		1	8	18652	0.0731429	0.0886071	0	42	0	0	1	1	1	1	1	1	1	1	1	2.63733	4.23742	9.57841	6.21101	3.46194	2.79335	4.60786	8.0371	20.2574	1.29031	1.55838	14.8956	3.6239	3.39047	5.64713	23.6653	9.33976	1.24828	5.942	9.90358	9.59708	10.6938	197.762	5.09081
ENSG00000232682	RP11-388P9.2	chr10	61815632	61820501	+	UE		0	1	4870	0.114793	0.718767	0	0	0	0	0	0	0	1	1	1	1	0	0	0.257041	0.878744	6.85725	0.777644	2.69688	2.30629	10.6386	9.20561	1.79764	1.04771	1.46053	2.74347	0.763916	4.98004	1.46366	8.8923	6.15831	1.09266	2.24224	3.5283	3.19903	4.27753	38.0874	8.1453
ENSG00000232754	RP1-85F18.6	chr22	41565194	41579148	-	UE		0	1	13955	0.145222	0.491651	0	0	0	1	0	1	1	1	1	0	1	1	1	4.54463	3.47077	5.02313	4.00499	2.92847	6.44741	2.17002	3.20886	5.5152	8.47886	2.08756	6.52588	4.93161	3.91545	4.44249	7.87662	3.83816	2.38422	7.90229	3.78555	7.56134	5.34691	57.1311	128.797
ENSG00000232811	RP11-96K19.2	chr1	111486089	111495470	+	UE		0	1	9382	0.0625359	0.495456	0	0	0	0	1	0	1	0	1	1	1	1	0	1.1579	1.60218	1.60471	1.65895	1.3487	0.657073	1.63924	1.95579	1.49403	3.95487	1.36717	1.18139	3.64396	1.63081	4.45833	2.12938	1.68607	26.7565	6.50851	1.90521	2.61739	6.41629	26.3682	11.1998
ENSG00000232907	RP5-977B1.7	chr20	35136563	35201794	-	UE		0	4	65232	0.294241	0.109705	0	0	0	1	1	1	1	1	1	1	1	1	1	25.04	8.81618	32.5299	28.2212	36.5259	0.713413	6.68272	6.80145	20.8004	6.03826	9.33692	17.2791	17.4866	56.0283	15.0623	20.2961	8.86128	0.975721	38.7898	14.2253	140.466	417.059	263.682	75.344
ENSG00000232940	HCG25	chr6	33217311	33222766	+	UE		0	4	5456	0.0880305	0.233238	0	0	1	0	1	1	1	1	1	1	1	1	1	17.3765	28.5609	55.1602	17.9237	18.2153	8.1019	17.169	25.4685	23.5379	21.5795	31.3183	34.2647	22.8092	35.0044	28.2495	47.0733	99.4002	1.81747	37.6098	22.0958	186.416	195.697	49.8066	326.83
ENSG00000233013	FAM157B	chr9	141106637	141143444	+	UE		1	2	36808	0.106462	0.19113	0	0	0	0	1	1	1	1	1	1	1	1	1	1.62706	0.684441	2.41504	2.46983	0.589299	0.637581	0.324088	0.200922	2.6687	0.468338	0.309844	3.49844	2.32142	0.322411	0.530072	4.39276	1.18011	4.67258	3.82456	0.417139	6.9797	2.13876	49.8066	12.2179
ENSG00000233016	SNHG7	chr9	139615818	139622636	-	UE		0	6	6819	0.191407	0.0925476	64	75	1	0	1	1	1	1	1	1	1	1	1	19.6915	77.8222	64.4035	44.4207	33.6591	73366.3	14.8474	16.85	63.3834	16.4316	19.687	1738.45	110.952	43.8872	30.4565	100.832	232.909	0.525232	57.8769	34.1273	763.404	172.17	112.797	219.414
ENSG00000233033	CASK-AS1	chrX	41379289	41381589	+	UE		0	1	2301	0.415507	0.504513	0	0	0	1	1	1	1	0	1	0	0	1	1	4.50125	6.30543	9.95414	5.16459	6.89186	3.19962	2.60092	11.8437	3.23782	4.43013	4.96234	8.65866	9.21382	1.38102	9.25144	7.32066	1.06184	0.253565	4.06653	4.1697	4.94395	5.34691	46.8768	16.2906
ENSG00000233138	RP1-67K17.3	chr6	143069580	143074896	+	UE		0	1	5317	0.0182947	0.367431	0	0	0	0	0	0	1	1	1	0	0	0	1	16.706	5.95057	53.2833	6.43635	5.97402	3.39233	4.33295	5.33458	9.10686	19.8799	3.7736	19.3678	10.4163	30.0799	9.18017	8.23292	2.59912	0.485582	5.98188	7.4814	4.65313	17.1101	32.2278	2.5454
ENSG00000233144	RP11-537A6.9	chr10	75141191	75143254	+	UE		0	1	2064	0.184831	0.223762	0	0	0	1	1	0	0	0	0	0	0	1	0	22.6975	25.8927	40.0423	24.2283	14.3968	22.5828	17.7382	19.105	14.8145	21.5545	32.2485	24.7578	12.5077	37.7187	30.3709	34.3519	5.08696	0.14292	30.2222	41.2802	6.9797	31.0121	36.6225	13.7452
ENSG00000233222	RP11-216N14.9	chr1	153723459	153724652	-	UE		0	1	1194	0.168067	0.330096	0	0	0	0	0	1	0	0	1	0	0	0	1	6.14411	1.52436	10.7696	9.48129	4.75401	8.39541	2.92086	7.36342	3.4861	1.9417	4.26757	9.96467	10.6536	3.99083	5.11877	21.836	2.34279	4.59376	14.1016	1.65122	18.9033	26.7345	73.245	19.8542
ENSG00000233230	AC079807.2	chr2	48132817	48134949	+	UE		0	3	2133	0.522823	0.617188	59	0	1	1	1	1	1	1	1	1	1	1	1	5.84408	0.836432	5.84288	4.74193	5.08809	5.7438	1.98727	0.344954	5.00863	0.839103	1.8026	2.83307	5.27971	3.05394	0.852309	2.94889	3.374	0.540307	10.2121	2.34002	494.104	559.287	150.885	357.884
ENSG00000233368	RP11-277L2.3	chr1	149576594	149577296	-	UE		1	1	703	0.416274	0.496968	1	0	1	0	1	1	1	1	0	1	1	1	1	8.06516	2.60893	9.20123	7.63363	14.7245	2.40047	1.43905	1.08037	8.96929	4.51963	4.57473	10.1128	21.367	1.29476	0.837189	8.18214	4.2725	1.60536	7.8867	1.97561	115.456	511.164	134.771	247.413
ENSG00000233547	RP11-57H14.2	chr10	114710405	114711634	-	UE		0	1	1230	0.528906	0.802193	0	0	1	1	1	1	1	1	1	1	1	1	1	12.5674	2.76809	3.65066	8.82678	4.97656	1.25477	1.62501	1.83236	4.15819	3.7206	6.69464	8.77682	2.58746	1.71089	4.82056	7.85923	5.18138	3.49853	6.69537	5.30583	788.415	142.228	166.999	294.758
ENSG00000233621	RP11-422J8.1	chr1	37920480	37940012	-	UE		1	1	19533	0.067918	0.0607953	58	0	0	0	1	1	1	1	1	1	1	1	1	3.86945	1.26716	1.48798	2.38963	1.71343	2.0981	0.992567	1.99423	6.51227	2.4761	2.29532	6.56672	1.89804	1.57186	1.7083	9.22464	8.4033	0.342236	3.08692	2.57927	680.52	259.86	49.8066	622.097
ENSG00000233901	RP11-65J3.1	chr9	132094579	132121817	+	UE		1	4	27239	0.0485847	0.165628	62	0	0	0	1	1	1	1	1	1	1	1	1	4.54448	5.98724	8.79361	4.8586	1.22269	1.72201	1.89537	19.4875	5.37535	4.6583	4.91596	10.6888	9.02141	0.327383	4.8668	23.1863	9.65495	1.04738	4.49318	0.834757	65.4347	11.7632	93.7537	671.478
ENSG00000233912	AC026202.3	chr3	5198590	5229014	-	UE		0	1	30425	0.0569046	0.0605891	0	0	0	0	1	1	1	1	1	1	1	1	1	1.9662	2.2799	5.18693	2.77369	2.6242	3.87974	2.94669	3.62425	2.78637	3.46366	4.08929	2.87212	2.8287	5.14441	2.91223	3.73493	3.37697	0.310904	2.82446	4.43483	334.153	741.081	71.7801	353.811
ENSG00000233937	CTC-338M12.4	chr5	180673523	180699168	+	UE		0	4	25646	0.182586	0.152082	0	0	1	0	1	1	1	1	1	1	1	1	1	6.68067	4.7122	4.48314	3.55374	2.88307	1.47519	1.47472	2.81841	5.76039	2.37822	1.51487	7.77002	10.3702	3.30795	4.46667	16.2644	1.78698	1.65671	3.74652	4.04022	569.427	375.353	209.481	768.712
ENSG00000234072	AC074117.10	chr2	27579113	27590489	+	UE		0	3	11377	0.15491	0.238103	62	39	1	0	1	1	1	1	1	1	1	1	1	1.76125	4.4219	5.40251	2.02706	1.73851	19.4031	2.44612	3.07526	5.13319	1.26133	6.86479	4.29807	5.45887	8.17473	5.4848	15.2922	6.07003	1.87669	4.61799	1.71658	553.432	390.324	240.244	455.627
ENSG00000234136	AC055764.1	chr3	197557556	197558167	-	UE		0	1	612	0.114425	0.246965	0	0	0	0	1	0	0	0	0	0	0	0	0	0.623535	0.778037	1.53304	1.65315	0.328094	1.27452	0.695906	0.708465	0.447496	2.64914	0.664612	1.31386	0.6688	0.902949	0.772985	1.52887	2.53913	1.8103	3.25584	0.420308	5.52559	22.457	33.6927	6.61805
ENSG00000234147	RP3-460G2.2	chr6	141167095	141174061	-	UE		1	1	6967	0.0104048	0.00604541	10	0	0	0	0	0	1	1	1	0	1	1	1	0.976249	0.243257	1.21637	1.81932	0.560882	0.475698	0.872299	0.470894	0.259304	1.24352	1.44798	2.26734	1.474	0.316862	0.169829	1.12056	4.76383	1.59033	1.38636	0.287433	3.78067	10.6938	21.9735	5.59989
ENSG00000234160	RP11-613M10.6	chr9	37509147	37510296	+	UE		1	1	1150	0.12311	0.133379	18	0	0	0	0	0	0	0	0	1	1	0	0	4.60014	7.3553	13.7558	9.4228	21.9369	1.8992	6.38105	5.62212	3.83358	7.33353	30.0981	7.11659	19.8277	23.8425	17.6406	11.2893	9.35349	0.280713	15.6573	9.04976	9.01544	19.2489	65.9205	11.7089
ENSG00000234171	AC108488.3	chr2	3606082	3609324	+	UE		0	2	3243	0.0717866	0.0400096	0	29	1	1	1	1	1	0	1	1	1	1	0	2.60844	5.10116	7.23797	6.4526	2.79358	0.27129	2.53826	5.91381	5.98691	2.43411	2.94995	4.50777	6.57427	2.73689	3.87929	6.78705	11.2509	0.38953	5.47204	6.75799	517.079	361.451	194.832	322.248
ENSG00000234185	RP5-1132H15.1	chr7	65584590	65629998	-	UE		0	1	45409	0.219636	0.0317259	0	0	0	0	1	1	1	1	1	1	1	1	1	1.0167	1.09443	0.882151	1.01571	0.796127	0.801568	0.573567	1.03013	0.92887	1.11804	1.14444	1.96926	0.898114	0.440334	1.18598	1.59655	1.94234	0.474419	0.763622	1.2141	3.48985	7.48567	30.7629	7.63621
ENSG00000234203	RP5-1050D4.2	chr17	4876146	4877976	+	UE		0	1	1831	0.263457	0.606192	0	0	0	0	0	1	1	1	1	1	1	1	1	8.23553	3.85294	58.7206	8.92751	11.9219	2.18163	3.16714	1.48984	7.42284	1.95698	8.47879	4.9593	7.86724	12.7202	3.43543	11.0717	2.58876	24.0873	11.2425	3.83713	11.9236	13.902	48.3417	16.7997
ENSG00000234211	RP11-25K21.1	chr1	161641768	161644614	-	UE		0	1	2847	0.0733772	0.00650004	0	0	0	0	1	1	0	1	1	1	1	1	0	1.39884	1.68905	0.329477	0.755068	0.26893	0.567813	0.642801	0.144954	0.495765	2.39057	2.25283	3.8128	8.9347	0.719432	0.389585	2.80014	2.13089	3.9523	1.44555	0.358445	8.72462	14.9713	60.0609	16.2906
ENSG00000234281	AC007970.1	chr2	211189483	211333970	+	UE		0	3	144488	0.170048	0.0589192	0	0	0	0	1	1	1	1	0	1	0	0	0	0.245397	0.295974	2.2167	1.04031	0.333722	0.976778	0.411188	0.551482	0.48483	0.26631	0.222314	7.66376	0.415239	2.35016	0.388537	0.595008	0.720891	0.442651	0.671171	4.69384	4.36231	2.13876	42.4821	3.56357
ENSG00000234350	AC007405.4	chr2	171579719	171627276	-	UE		1	1	47558	0.0884448	0.0490751	33	0	0	0	1	1	1	1	0	1	1	1	1	1.28716	1.33744	1.04436	1.13804	1.47037	0.441599	0.600976	0.855709	1.03118	0.881018	1.20325	1.40707	0.869965	1.45214	1.73302	0.928603	4.35195	2.3654	1.49048	1.6751	47.113	106.938	68.8503	23.4177
ENSG00000234431	AC007283.5	chr2	202031688	202032269	+	UE		1	1	582	0.127875	0.0174075	0	0	0	1	1	0	0	0	1	0	0	0	0	59.9858	55.9887	10.4249	80.137	27.9743	9.37363	33.1635	40.3848	25.4034	67.2103	17.279	63.2905	69.6168	69.5848	15.1971	30.2368	88.2401	0.676032	24.1004	62.0761	2.03574	8.55505	19.0437	2.03632
ENSG00000234478	RP11-275I14.4	chr1	226335704	226342772	+	UE		0	1	7069	0.140879	0.194028	0	0	0	0	1	0	0	0	0	1	0	0	0	15.5919	8.51461	7.30348	8.32314	4.58924	10.8647	3.75303	4.29564	9.43429	6.93504	8.74152	39.3127	5.6867	8.05481	17.0879	14.7174	13.3172	2.30503	7.40949	10.8888	5.23477	32.0814	52.7364	11.1998
ENSG00000234531	RP11-288G11.3	chr10	134596683	134598269	-	UE		0	1	1587	0.287907	0.165864	0	0	1	1	0	0	0	1	0	1	0	0	0	14.9062	20.3212	75.1114	20.9088	37.6327	2.98147	26.2399	14.008	6.44672	4.9438	9.60068	17.4871	12.9363	27.8762	18.1822	24.513	94.5995	0.266423	44.8928	16.3745	7.85216	267.345	13.1841	5.59989
ENSG00000234608	MAPKAPK5-AS1	chr12	112277571	112280706	-	UE		0	5	3136	0.0606522	0.135514	0	26	0	0	1	1	1	0	1	1	1	1	1	7.74933	15.6607	27.7035	9.2833	13.5131	5.86907	6.45331	11.895	13.6202	28.2623	5.50578	31.8435	25.5028	9.37757	13.2714	24.7864	25.8739	19.237	10.0878	13.8083	550.524	313.329	254.893	314.103
ENSG00000234614	AL450992.2	chr1	151814353	151822861	+	UE		0	1	8509	0.161879	0.0644833	0	0	1	0	1	1	1	1	1	1	1	1	0	0.455859	0.980004	7.5104	3.7573	0.188007	1.70309	0.166778	3.45278	2.70707	5.57635	3.58635	4.78955	3.23432	0.184981	1.55116	3.05364	19.3537	0.576633	4.67548	1.23067	6.9797	19.2489	82.0345	29.0176
ENSG00000234617	SNRK-AS1	chr3	43391136	43393454	-	UE		0	1	2319	0.283286	0.174525	0	0	0	0	0	1	1	1	0	0	1	0	1	36.1823	25.1659	14.2044	25.4229	21.4079	3.25699	8.13676	18.005	5.94441	41.9209	11.5993	68.0504	18.9597	7.18054	20.7844	19.3416	15.6029	1.00564	18.8482	23.3765	4.07149	6.41629	36.6225	3.05449
ENSG00000234678	RP11-465N4.4	chr1	201969222	201979481	-	UE		0	2	10260	0.117875	0.0831245	11	0	0	1	1	1	1	1	1	1	1	1	0	2.46497	2.26232	2.82407	2.57204	2.0043	23.4866	0.62052	2.64348	5.51899	3.91224	11.2271	17.2742	2.53679	0.887818	1.68751	5.04442	1.72958	0.800529	2.5642	2.07382	447.282	29.9427	159.674	329.884
ENSG00000234684	SDCBP2-AS1	chr20	1306065	1358827	+	UE		0	1	52763	0.0947537	0.0115225	0	7	1	1	1	1	1	1	1	1	1	1	1	6.07562	6.38919	2.19833	3.81614	3.5471	1.38078	2.00908	2.94916	2.57719	5.75266	1.5929	8.92642	5.19152	2.68827	2.70682	5.37396	3.35433	0.774755	2.41556	3.04174	391.735	208.529	196.297	382.829
ENSG00000234818	AC092687.5	chr2	10729292	10744956	+	UE		0	1	15665	0.124375	0.446229	0	0	0	0	0	1	1	1	1	0	0	1	1	4.07008	5.49621	2.62227	3.3445	2.18605	1.38072	2.1546	4.13285	1.18854	0.506056	3.87725	2.17718	3.8474	5.97092	4.1691	3.14106	2.32034	0.925381	5.34865	5.84313	9.30626	10.6938	60.0609	13.7452
ENSG00000234936	AC010883.5	chr2	43456712	43460533	+	UE		0	1	3822	0.171036	0.287467	0	0	1	1	1	1	1	1	1	1	1	1	1	1.20428	8.75275	3.99313	1.97001	1.96026	5.75015	1.17572	1.5158	3.36038	1.6873	6.28508	5.20062	4.10575	5.4037	2.61062	7.9924	4.97102	0.681352	2.78356	6.98747	197.758	179.656	80.5696	130.325
ENSG00000234945	AC109828.1	chr2	27558409	27565466	+	UE		0	10	7058	0.220376	0.276584	0	0	0	0	0	0	1	0	0	0	0	0	0	9.27817	7.14329	13.0847	6.55418	4.49234	13.1557	2.99677	4.43201	6.34544	6.58695	5.81873	4.54112	11.3974	7.24945	4.25997	14.1477	4.42538	11.2265	22.8856	9.09719	10.1787	12.8326	42.4821	13.7452
ENSG00000234961	RP11-124N14.3	chr10	17275324	17276832	-	UE		0	1	1509	0.213368	0.655594	0	0	0	0	1	1	1	1	1	1	1	1	1	644.458	305.79	61.9101	539.355	284.03	11.9307	67.5288	75.6136	44.6211	325.928	52.3229	241.532	418.872	109.6	677.376	342.785	59.4531	1.83248	238.389	226.571	20.3574	7.48567	49.8066	6.10897
ENSG00000235016	RP11-493K19.3	chr3	50153455	50193518	-	UE		0	2	40064	0.199295	0.0949605	0	0	0	0	0	1	1	1	1	1	1	1	1	4.44502	7.41178	16.7158	9.46258	5.35694	1.33129	2.49114	2.74925	6.06557	3.10156	4.7083	9.62042	14.237	2.73393	4.73268	26.5929	27.9507	3.53398	9.24302	4.94385	137.849	16.0407	65.9205	171.56
ENSG00000235027	AC068580.6	chr11	1781578	1783716	+	UE		0	1	2139	0.0859193	0.0424078	0	0	0	0	1	1	1	1	1	1	1	1	1	45.7001	6.73173	17.7049	25.304	19.3253	15.1886	13.9695	11.1871	43.0582	12.9976	34.8039	36.3885	28.0946	47.9562	6.45055	15.7642	2.00331	0.274772	15.7071	8.13279	37.225	7.48567	48.3417	105.889
ENSG00000235079	ZRANB2-AS1	chr1	71514538	71532867	+	UE		0	2	18330	0.173587	0.241653	0	0	1	0	0	0	0	1	0	0	1	0	0	2.84204	8.98873	6.50031	4.9127	5.29562	12.8467	5.84289	6.68388	5.35843	5.54172	5.49014	7.70865	6.88036	4.28852	12.2603	14.1478	11.5293	1.22814	7.39821	14.5937	5.81641	8.55505	35.1576	3.05449
ENSG00000235191	NUCB1-AS1	chr19	49414187	49422148	-	UE		0	1	7962	0.0699456	0.271326	0	0	0	0	1	0	0	0	1	1	0	0	0	29.5637	2.76361	10.4413	30.3731	25.9266	6.26666	10.6421	2.25252	3.8138	1.35167	50.3906	22.5538	13.6065	7.18919	1.83889	21.5597	4.19735	3.30939	20.8059	1.90505	4.65313	41.7059	42.4821	10.1816
ENSG00000235236	RP13-131K19.1	chr3	49017351	49021418	-	UE		0	2	4068	0.144672	0.0257651	0	0	0	0	1	1	1	1	1	0	1	0	1	4.15916	3.84728	4.80744	4.5604	2.79383	1.26073	10.0276	3.66075	5.84888	2.55186	2.75773	3.59611	7.46187	6.10376	7.00731	8.1245	3.55031	1.14045	6.26386	4.89996	9.01544	10.6938	68.8503	23.9268
ENSG00000235261	NICN1-AS1	chr3	49460379	49461864	+	UE		0	1	1486	0.150975	0.0778916	0	0	0	0	1	1	1	1	1	1	1	1	1	3.98352	9.32082	40.4795	10.2375	7.90296	3.19199	6.29576	13.5248	15.2898	6.9034	5.63911	21.9271	12.1117	3.54441	12.0189	22.7585	14.2276	3.2305	15.4587	10.8475	13.3778	60.9547	114.262	34.6175
ENSG00000235298	RP11-575L7.8	chr9	86587148	86590692	+	UE		0	1	3545	0.408354	0.50765	0	0	0	0	0	0	0	0	0	0	0	1	1	45.9322	7.0435	25.2467	20.3731	13.7933	5.29348	13.2222	6.70279	13.2021	9.56365	16.9335	53.1657	51.0249	27.4753	7.74531	23.4694	50.6421	1.98118	14.2286	7.20035	12.5053	8.55505	57.1311	10.6907
ENSG00000235398	LINC00623	chr1	144275918	144341756	-	UE		0	18	65839	0.0764405	0.245096	0	0	0	0	1	1	1	1	1	1	1	1	1	12.3029	11.7692	21.0749	9.22631	26.2374	2.21692	13.9777	6.87303	20.2639	30.5342	15.5584	18.3396	42.8023	9.12068	6.89385	18.4411	8.32997	1.1789	12.5987	15.8772	86.0829	310.121	115.727	165.96
ENSG00000235423	RP11-282O18.3	chr12	123736577	123746030	-	UE		0	4	9454	0.198157	0.125725	9	87	0	1	1	1	1	1	0	1	1	1	0	30.1997	37.8543	46.307	44.217	43.2502	29.7763	27.0415	29.96	34.2615	12.3348	24.2249	32.5795	47.6336	13.3144	36.273	49.9962	26.5053	5.40861	51.3483	23.2615	11.6328	17.1101	99.6133	10.1816
ENSG00000235426	RP11-342M3.5	chr10	81142084	81169030	+	UE		0	1	26947	0.286053	0.304227	0	0	0	0	1	1	1	1	1	1	1	0	1	19.896	14.7336	40.577	51.612	30.1027	0.869157	9.50662	3.56051	2.91142	2.30234	26.8854	10.2196	17.9848	18.0557	14.5798	21.1236	67.7689	0.83019	28.4281	6.14871	10.1787	1.06938	52.7364	30.5449
ENSG00000235453	TOPORS-AS1	chr9	32551142	32567003	+	UE		0	5	15862	0.130349	0.200072	0	0	1	0	1	1	1	1	1	1	1	1	1	3.85649	8.03597	10.2558	4.76554	4.22185	7.47971	7.0028	3.65203	12.2961	24.9653	6.57223	12.4776	6.64709	9.72551	2.05377	10.7293	3.84711	4.11135	24.6163	4.80861	434.777	386.047	266.612	393.52
ENSG00000235513	RP4-756G23.5	chr22	41605126	41613631	-	UE		0	2	8506	0.102185	0.199129	0	0	0	0	1	1	1	1	1	1	1	1	1	3.6467	2.99688	9.36867	4.61972	3.49829	1.783	2.56882	2.40045	3.54633	4.29835	3.39682	4.90015	5.14041	2.59027	6.03456	7.70502	2.22615	3.64472	6.45091	2.71941	5.52559	59.8854	93.7537	11.7089
ENSG00000235522	AC009505.2	chr2	106462990	106473633	-	UE		0	3	10644	0.0138768	0.0508203	0	0	0	1	1	1	1	1	0	1	1	1	1	60.2597	20.8151	70.1597	47.426	60.7309	20.9187	30.8846	9.62487	24.6387	16.8749	7.67276	35.5831	54.093	20.1921	14.1138	33.4645	7.45864	14.4552	69.1439	17.5059	5.52559	41.7059	55.6662	3.05449
ENSG00000235837	AC073333.8	chr7	16735496	16759523	-	UE		0	1	24028	0.116176	0.14254	0	0	0	0	0	1	0	1	1	0	1	0	1	2.20381	1.84581	2.02231	3.49815	3.24792	1.8224	11.3176	1.54819	1.44697	1.76569	2.06667	1.69965	1.34815	17.4694	1.28454	2.42104	2.02023	0.595699	5.12375	6.67568	7.56134	7.48567	32.2278	5.09081
ENSG00000235872	RP11-335O4.3	chr12	68052771	68064699	-	UE		0	1	11929	0.681982	0.0939308	0	0	0	0	1	0	1	1	1	0	0	1	1	2.4553	3.56103	2.30382	1.93908	3.65058	1.87149	6.51523	1.38	8.46055	18.1224	0.96672	3.5294	5.64307	5.89925	4.39909	4.49773	11.6915	0.460028	2.9835	4.61774	5.23477	9.62443	38.0874	37.672
ENSG00000235919	ASH1L-AS1	chr1	155531821	155533775	+	UE		0	3	1955	0.239577	0.361186	0	0	1	0	1	1	1	0	1	1	1	1	1	2.84879	3.18252	7.3928	4.29819	2.78817	2.52842	2.45932	0.987955	1.8514	1.02359	1.04253	5.63591	3.23982	2.42238	1.87817	7.84328	1.27511	5.37837	4.82435	3.90148	601.417	533.621	241.709	650.096
ENSG00000235939	RP11-123B3.2	chr10	50627323	50680949	+	UE		0	1	53627	0.0780202	0.00510136	0	0	0	1	1	1	1	0	1	1	1	1	1	0.184282	0.311516	0.451534	0.325489	0.158259	0.142871	0.281922	0.589571	0.388451	0.384791	0.305954	0.961976	0.223401	0.288013	0.327694	1.08858	0.741423	0.991718	0.397473	0.514738	1.74492	5.34691	38.0874	6.10897
ENSG00000235958	UBOX5-AS1	chr20	3087559	3131513	+	UE		0	2	43955	0.0634689	0.108221	0	0	0	0	1	1	1	1	1	1	1	1	1	0.962624	1.72576	1.0451	0.986369	0.698699	0.262158	0.722325	0.851791	0.805379	0.998242	0.48096	1.04867	0.64253	0.99369	0.619924	1.30064	3.97094	15.8815	2.28738	0.886877	7.85216	6.41629	55.6662	8.1453
ENSG00000236051	MYCBP2-AS1	chr13	77649649	77672677	+	UE		0	5	23029	0.126468	0.495821	0	0	0	1	0	1	0	0	0	0	0	0	0	16.4003	7.94153	18.3679	8.67444	9.1674	8.33118	8.9552	4.67455	8.6723	24.491	4.20706	5.18243	19.0583	5.50957	9.45742	8.61876	106.097	4.77672	20.9175	8.98624	4.94395	10.6938	41.0172	8.65438
ENSG00000236064	RP6-191P20.4	chrX	107137827	107179210	-	UE		0	1	41384	0.0450467	0.0263493	0	0	0	0	0	1	1	0	1	0	0	1	1	0.921785	0.810947	1.04012	0.929893	0.682133	0.183421	0.200621	0.435393	0.603314	0.266864	0.243007	0.732226	0.804101	0.631811	0.951803	1.03267	0.915196	0.28827	0.520776	0.774936	18.6125	6.41629	41.0172	5.59989
ENSG00000236065	RP1-117O3.2	chr1	33452676	33498070	+	UE		0	1	45395	0.311376	0.537257	0	0	0	0	1	1	1	1	1	1	1	1	1	3.13907	2.07	0.982244	1.96589	5.27482	1.29567	0.924006	2.59923	2.07167	2.33264	2.60524	1.73045	2.07793	2.43999	1.97816	2.73178	1.94541	1.66592	2.2564	2.41655	8.4338	81.273	52.7364	29.5267
ENSG00000236088	COX10-AS1	chr17	13659795	13972812	-	UE		1	6	313018	0.045933	0.0380888	0	0	0	0	1	1	1	1	1	1	1	1	1	1.40883	2.27362	3.51072	2.33612	1.72591	5.41207	0.709777	2.27547	6.64361	2.91775	1.7569	4.25829	5.60984	2.12246	3.39663	8.20696	2.45575	1.95155	1.93674	2.05653	346.077	160.407	134.771	210.25
ENSG00000236199	RP11-264I13.2	chr9	2041900	2046023	-	UE		0	1	4124	0.0319975	0.204978	7	0	0	0	1	0	1	1	1	0	0	1	0	3.27818	6.3873	3.17741	8.37936	0.447312	0.382906	2.13561	0.851505	4.26738	5.60757	4.37485	4.90687	3.00216	1.83998	3.48839	3.47412	7.243	1.21425	4.45454	6.04602	6.9797	81.273	24.9033	8.1453
ENSG00000236234	AC091132.1	chr17	43530210	43541431	+	UE		0	1	11222	0.228847	0.0212011	0	0	0	0	1	1	1	1	1	1	1	1	1	2.1257	0.623271	1.73031	1.77747	0.713054	1.92743	0.33565	0.221052	1.30371	1.1257	0.470845	2.19328	1.61537	0.673563	0.512121	1.45688	1.59488	0.893494	0.751827	0.829257	10.1787	29.9427	43.947	12.727
ENSG00000236263	RP11-263K19.6	chr1	155180942	155183610	-	UE		0	1	2669	0.272565	0.245357	0	0	1	1	1	1	1	1	1	1	1	1	1	10.5949	10.0107	12.211	15.4879	4.9854	8.05759	2.95955	5.01946	8.48425	4.8899	12.879	7.91332	6.41035	4.16032	3.95716	11.3511	84.3746	25.8657	35.4239	5.63425	6.39805	10.6938	41.0172	49.3809
ENSG00000236358	RP5-827C21.2	chr1	234492752	234501574	+	UE		1	1	8823	0.173263	0.496089	18	0	1	0	1	0	1	1	1	1	1	1	1	47.8555	4.66824	43.186	99.1048	74.1589	29.6676	22.8118	5.4061	11.8385	15.426	56.0871	26.0223	56.9667	109.217	12.2719	32.1886	4.55891	2.85923	114.261	8.27576	67.1796	74.8567	30.7629	11.1998
ENSG00000236438	FAM157A	chr3	197879237	197925886	+	UE		1	2	46650	0.115878	0.114188	0	0	0	0	1	1	1	1	1	1	1	1	1	1.75835	0.720708	2.88985	2.42304	0.614806	0.872187	0.416676	0.197994	2.84361	0.764098	0.304726	3.73777	2.12515	0.577233	0.61817	3.81911	1.69928	6.42346	5.44481	0.636501	7.27052	7.48567	43.947	14.2543
ENSG00000236498	AC107081.5	chr2	62095567	62113217	+	UE		0	1	17651	0.0777066	0.118109	0	0	0	0	1	1	0	1	1	1	1	1	1	13.8296	18.7201	16.6974	18.2677	52.2716	4.48334	10.5468	33.7057	20.4148	22.8738	21.9583	23.1152	30.793	18.1024	32.552	40.8184	8.99829	0.422455	37.5712	23.0602	3.78067	13.902	43.947	9.16346
ENSG00000236618	PITPNA-AS1	chr17	1420225	1421390	+	UE		0	1	1166	0.182734	0.176306	0	20	1	1	1	1	1	1	1	1	1	1	1	9.93622	10.9817	16.1965	17.9943	15.4867	8.84768	9.07277	13.835	17.219	14.4736	8.9743	8.99628	13.4043	10.142	12.4419	25.3636	26.5814	9.41389	38.235	11.7539	306.816	173.24	112.797	242.323
ENSG00000236723	RP5-1024G6.2	chr1	53676128	53679447	-	UE		0	1	3320	0.313774	0.599081	0	0	0	0	0	0	0	0	0	0	0	0	0	6.35703	10.6046	7.5931	6.71267	3.29171	15.1635	11.4295	17.3635	9.719	11.1149	58.2662	8.4891	4.09286	11.2091	4.66035	19.3933	5.10622	0.341393	8.80594	8.18245	2.90821	6.41629	36.6225	9.67254
ENSG00000236756	DNAJC9-AS1	chr10	75007118	75036742	+	UE		0	2	29625	0.157374	0.0874794	0	0	1	0	1	1	1	1	1	1	1	1	1	34.6682	64.2499	24.5154	44.4657	13.5743	23.3069	37.1996	46.0478	15.2909	38.6533	26.6517	58.8872	19.7784	45.5501	53.4968	24.2442	97.0062	26.576	28.0684	39.4068	525.222	317.606	190.437	320.212
ENSG00000236810	RP5-886K2.3	chr1	24086872	24104777	-	UE		0	2	17906	0.166899	0.0360098	13	10	0	1	1	1	1	1	1	1	1	1	1	18.069	11.4204	7.72915	11.9326	6.51326	3.09428	7.98733	9.80995	12.8257	10.1138	13.222	17.9446	12.0824	7.5711	14.2029	20.1779	16.9754	1.41262	12.4761	13.0848	189.906	156.13	117.192	194.978
ENSG00000236869	RP11-944L7.4	chr3	44598849	44727145	-	UE		0	1	128297	0.0459759	0.169117	0	0	1	0	1	1	1	1	1	1	1	1	1	0.804624	0.753951	2.90394	0.782212	0.608914	0.638773	1.43614	1.38027	0.887799	0.831441	0.3047	2.22956	0.695603	0.510772	0.904299	1.97025	0.57164	1.18413	1.93816	1.32962	4.94395	9.62443	30.7629	8.65438
ENSG00000237017	AC012314.8	chr19	54622891	54628722	-	UE		0	1	5832	0.0997304	0.225827	0	0	0	1	1	0	1	1	1	1	1	1	1	6.11419	1.25228	4.71026	4.42769	3.51168	0.287723	2.12991	0.918834	2.61001	0.886209	2.35058	3.98168	5.07568	2.91835	1.0215	8.46059	0.82863	0.820025	5.09653	1.34717	7.27052	3.20814	46.8768	4.58173
ENSG00000237054	PRMT5-AS1	chr14	23388665	23396105	+	UE		0	6	7441	0.147177	0.417119	0	0	1	0	1	1	1	1	1	1	1	1	1	6.41676	4.62244	9.17551	6.2912	10.6848	12.3262	2.72971	9.48353	6.52088	3.33047	6.6273	9.99988	5.68948	16.4857	7.88317	11.7066	4.70577	7.87471	20.0336	6.48273	222.769	412.781	256.358	227.559
ENSG00000237073	RP11-168K11.2	chr9	116332470	116352299	-	UE		0	1	19830	0.0802853	0.0606828	0	0	0	0	1	1	1	1	1	1	1	1	1	0.439016	0.448228	0.491771	0.478677	0.634238	0.159379	0.785278	0.812536	1.21208	0.698996	0.380778	1.63136	0.609756	0.161344	0.255596	0.606218	0.746865	1.46586	0.966761	0.34254	20.0666	29.9427	65.9205	11.1998
ENSG00000237080	EHMT2-AS1	chr6	31851538	31851831	+	UE		0	1	294	0.251471	0.262799	0	0	0	1	0	1	0	0	0	1	1	1	0	41.233	10.0464	94.525	59.1745	86.1842	1.69394	4.09506	6.53852	11.4388	10.8238	20.6592	40.4047	90.1886	29.1105	25.7863	72.8372	3.52244	7.62887	137.034	9.8396	5.23477	7.48567	49.8066	9.16346
ENSG00000237281	AC021016.8	chr2	219191612	219222689	-	UE		0	1	31078	0.0574578	0.125062	0	0	0	0	1	1	1	1	1	1	1	1	1	3.21897	2.59351	3.13771	2.87559	5.13891	0.850211	1.03388	1.42744	2.23392	2.01652	6.75466	3.33233	3.22027	2.7281	2.05965	7.16105	2.79481	2.34846	5.48874	1.70356	31.9903	14.9713	51.2715	11.1998
ENSG00000237655	AC073834.3	chr2	178467817	178483300	+	UE		0	1	15484	0.0510944	0.618749	0	0	0	0	1	1	1	1	1	1	1	1	1	0.387196	0.659921	1.95811	1.73525	0.252411	8.95705	0.605506	1.69344	3.1704	1.41598	1.36148	2.32058	0.160896	1.59207	1.01673	2.49972	0.576512	1.05884	9.1556	3.21478	7.85216	6.41629	52.7364	8.1453
ENSG00000237773	AC003075.4	chr7	17319458	17338981	-	UE		0	8	19524	0.0597318	0.063779	41	0	0	1	1	1	1	1	1	1	0	1	1	5.15045	1.29349	2.20086	3.72001	4.1911	7.39194	1.23606	0.476179	6.05172	2.86934	2.30943	10.4306	2.50721	0.828205	1.37172	2.45764	2.39946	0.39105	11.3201	0.861205	208.518	149.713	46.8768	247.922
ENSG00000237781	RP11-54A4.2	chr1	150521040	150530200	-	UE		0	1	9161	0.111357	0.290848	0	0	1	0	1	1	1	1	1	1	1	1	1	7.07023	1.5283	0.745073	4.63823	6.20414	2.79353	1.9458	0.259577	1.68153	0.691313	2.44453	8.35762	3.26042	2.75353	2.14427	3.80213	2.22212	0.720317	2.95696	0.847886	16.8676	5.34691	92.2888	21.3814
ENSG00000237836	PHKA2-AS1	chrX	18908414	18912615	+	UE		0	2	4202	0.0492792	0.166748	0	0	0	0	1	1	1	1	1	1	1	1	1	3.22905	3.81867	12.673	8.61343	1.57174	2.53569	4.94455	2.92267	6.86679	3.98574	10.0426	5.15799	7.54258	2.39439	6.29033	39.8538	5.0594	2.68206	7.07765	5.45755	8.14298	8.55505	19.0437	8.1453
ENSG00000237938	RP11-288I21.1	chr1	16049214	16063391	-	UE		0	1	14178	0.0832726	0.297932	0	0	0	0	0	1	1	1	1	1	0	1	0	10.3139	4.04131	31.7641	11.9984	6.05589	5.43009	6.50289	1.24515	9.169	2.42119	3.43862	11.089	9.41614	19.7893	2.71154	7.66945	5.97994	0.229674	12.4753	4.85072	6.10723	3.20814	67.3854	12.2179
ENSG00000238018	AC093110.3	chr2	54888148	54889929	-	UE		0	1	1782	0.394675	0.295707	0	0	0	1	0	0	0	1	0	1	0	0	1	11.8672	14.7566	15.5677	34.2483	11.1822	0.950688	33.6984	6.75931	8.97697	0.64774	7.51796	39.49	6.57949	3.14587	12.1814	9.8462	18.8354	1.99266	11.5906	8.93898	10.4695	14.9713	52.7364	12.2179
ENSG00000238045	AC009133.14	chr16	29819966	29823306	-	UE		0	2	3341	0.61026	0.553576	0	0	1	1	1	1	1	1	1	1	1	1	1	59.2706	28.6638	29.2271	50.1092	115.225	14.9874	11.6615	16.1806	36.3587	36.8825	29.5386	39.0614	78.799	65.1469	37.85	99.7356	36.3425	2.16726	88.1471	26.0669	105.568	43.8446	123.052	38.6902
ENSG00000238186	RP11-656D10.6	chr1	40981426	40982846	-	UE		0	1	1421	0.262454	0.111821	0	0	0	0	0	0	0	1	0	0	0	0	0	0.828329	3.81547	1.90075	2.26953	0.885072	0.78372	1.3397	1.87456	1.30234	2.72438	2.14054	2.39442	1.49479	0.903548	4.1494	3.98852	2.9371	0.569553	3.13916	2.06894	2.61739	14.9713	35.1576	7.63621
ENSG00000238197	PAXBP1-AS1	chr21	34100426	34115433	+	UE		0	3	15008	0.163589	0.244063	0	0	1	1	1	1	1	1	1	1	1	1	1	0.663784	2.24087	2.73619	1.25421	0.745114	0.270448	0.43584	1.32752	2.17627	0.993931	0.935322	1.45655	1.53287	0.615414	2.0919	2.47636	1.43314	1.80127	2.39855	1.74217	184.671	126.187	49.8066	184.796
ENSG00000238221	RP11-69L16.4	chr6	7276264	7299105	+	UE		0	1	22842	0.0448004	0.150356	0	0	0	1	1	1	1	1	1	1	0	1	0	5.61548	6.30499	4.46434	6.47271	4.53817	10.8553	2.86634	7.05612	8.30589	12.0552	15.7323	5.542	7.07815	1.95089	10.2392	7.87857	6.80988	1.6876	6.02098	5.52176	9.30626	83.4118	33.6927	13.2361
ENSG00000239353	RP11-492E3.51	chr9	132264269	132275965	+	UE		1	1	11697	0.0866901	0.0237961	32	7	0	0	1	1	1	1	1	1	1	1	1	1.61318	1.97398	1.19411	1.8442	1.00892	0.339456	0.446997	2.79037	4.05927	0.8918	3.31432	6.30617	0.991155	0.802033	2.42935	3.28235	1.81846	0.842267	1.39245	2.92673	85.2105	2.13876	46.8768	49.3809
ENSG00000239569	RP11-325F22.4	chr7	104653872	104654768	-	UE		0	2	897	0.400665	0.606242	0	0	1	1	1	1	1	1	1	0	1	1	1	18.263	2.51219	18.9603	28.1358	10.907	19848.6	5.79459	1.78111	6.24637	1.94019	3.99305	23.9624	24.6785	6.91684	1.38574	12.0708	603.245	3537.75	17.1382	5.46852	973.958	1416.93	660.67	1431.03
ENSG00000239653	PSMD6-AS2	chr3	63989698	63997824	+	UE		0	1	8127	0.0192014	0.00736092	0	7	0	0	0	1	0	1	0	0	1	1	0	0.754863	1.82101	1.52597	1.49616	0.870579	0.761128	1.10206	1.73453	1.31536	0.943294	1.32867	1.58532	1.59491	1.00882	1.51889	2.01372	4.7457	2.31063	3.07877	1.14864	6.68888	19.2489	41.0172	9.67254
ENSG00000239791	AC002310.7	chr16	30583571	30595181	+	UE		0	2	11611	0.179151	0.137009	0	0	1	0	1	1	1	1	1	1	1	1	1	2.08403	1.1226	9.69262	4.23788	2.91317	1.37826	0.774572	1.28159	4.25669	0.702004	0.994124	3.62276	5.17738	1.06187	2.91171	6.84506	4.34464	1.65123	2.25501	1.68409	246.034	285.525	89.359	214.832
ENSG00000239911	PRKAG2-AS1	chr7	151574127	151576299	+	UE		0	2	2173	0.127589	0.0666848	0	2	1	0	1	1	0	1	0	1	0	0	0	8.00917	2.47131	10.1727	2.63062	2.44868	0.952825	1.71164	1.56651	4.95132	1.9604	6.79593	2.50104	5.01867	0.942087	0.753104	8.21258	3.40553	0.935928	1.72621	2.32711	114.002	22.457	23.4384	33.5993
ENSG00000240368	AP000304.2	chr21	34931848	34950669	-	UE		0	1	18822	0.663533	0.77533	0	0	0	0	0	0	0	1	1	1	1	1	1	8.20986	8.63506	15.4027	8.55172	9.78749	0.973068	8.11008	10.6729	10.2315	21.9223	7.98219	9.41473	14.713	9.65995	18.1579	11.6256	52.4231	0.623492	15.6802	12.9804	12.5053	18.1795	32.2278	13.2361
ENSG00000240373	SEC62-AS1	chr3	169696324	169703503	-	UE		0	1	7180	0.074107	0.106311	0	0	0	0	0	0	0	0	0	0	0	0	0	2.51745	2.73045	4.0586	3.41895	3.48101	0.143466	0.984373	2.07661	0.832873	0.901986	4.03947	4.7937	1.67956	0.722284	2.11623	3.82342	8.3424	0.590198	4.69292	3.10275	3.78067	16.0407	23.4384	6.61805
ENSG00000240449	RP4-584D14.5	chr7	150060866	150069679	-	UE		0	1	8814	0.0505203	0.256432	0	0	0	0	1	1	1	1	1	1	1	1	1	4.24742	2.12279	7.32375	9.70399	9.78224	2.90609	2.97984	1.66723	9.07622	1.71528	4.00686	4.17412	5.67798	6.42675	1.43003	9.3841	1.02183	1.60527	3.61956	3.42049	22.3932	145.436	108.403	20.3632
ENSG00000240529	RP11-247I13.7	chr22	31832963	31835893	-	UE		0	1	2931	0.0451905	0.144103	0	0	0	0	0	0	0	0	0	0	0	0	0	1.2572	2.44172	7.53962	2.43378	2.37751	0.905125	1.24035	2.13109	2.21579	2.12461	0.968456	1.9563	2.45776	2.9283	4.18383	2.90996	4.49706	6.04097	10.204	2.44803	5.81641	4.27753	52.7364	11.1998
ENSG00000240553	RP1-184J9.2	chr1	23346640	23414551	-	UE		0	1	67912	0.129716	0.198134	0	70	1	1	1	1	1	1	1	1	1	1	1	1.83215	1.10668	5.82885	1.54233	0.797042	2.15747	1.26279	1.07787	1.76241	1.36829	0.795275	4.66107	3.86142	0.834717	1.71583	2.42618	1.93433	6.15745	2.26512	0.909169	3.78067	13.902	57.1311	13.7452
ENSG00000240556	RP11-479I1.4	chrX	24091379	24095525	+	UE		0	1	4147	0.110002	0.102497	0	0	0	0	1	0	0	1	0	1	1	1	0	76.247	15.1679	61.2149	75.6443	92.3309	78.1284	15.0437	9.5812	14.6956	16.8092	45.2661	68.9798	112.003	47.2589	22.9948	57.1289	178.425	0.252962	40.5732	12.1356	5.81641	6.41629	17.5788	13.7452
ENSG00000240591	RP11-247I13.11	chr22	31850237	31860190	+	UE		0	2	9954	0.174438	0.430698	0	0	0	0	0	0	0	0	0	0	0	0	0	3.28884	3.73384	10.9701	4.42122	2.7417	3.12609	3.56864	3.46306	5.28648	1.54041	1.6998	2.51593	5.9345	6.39071	4.39202	13.4059	1.83674	7.64915	13.7713	4.42348	4.36231	18.1795	58.596	6.10897
ENSG00000240731	RP5-890O3.9	chr1	1252961	1254069	-	UE		0	1	1109	0.122055	0.0272241	0	3	1	0	1	1	1	1	1	1	1	1	1	3.2205	5.07317	14.2066	3.82448	4.59777	4.39277	2.23515	5.0125	10.6408	2.04986	2.74314	12.6949	10.1292	1.72932	14.9881	18.7478	10.9401	0.293402	4.68597	5.85796	12.7961	12.8326	55.6662	39.7083
ENSG00000240770	C21orf91-OT1	chr21	19135632	19164840	-	UE		0	3	29209	0.0467269	0.0792634	0	0	0	0	1	1	1	0	1	1	1	1	1	0.581558	0.66689	1.36605	0.694265	0.402637	0.945096	0.385869	0.447955	0.373438	2.16581	0.309865	1.09999	0.711802	0.146837	0.733002	0.577893	2.3954	0.390644	1.53249	0.425271	4.36231	132.603	38.0874	8.1453
ENSG00000240889	NDUFB2-AS1	chr7	140395136	140396877	-	UE		0	1	1742	0.0787069	0.0785333	0	0	1	0	1	1	1	1	1	1	1	1	1	6.20923	7.41202	11.5265	18.7157	14.2755	4.84779	24.7096	2.01386	5.60594	1.92213	6.22528	7.01579	10.452	6.35524	4.2355	9.62725	2.71334	19.5093	12.3817	20.9381	272.208	174.309	96.6835	189.378
ENSG00000240963	RP11-518L10.5	chr1	244538402	244572894	-	UE		0	1	34493	0.052478	0.242282	0	29	0	0	1	1	1	1	1	0	1	1	1	2.21166	2.65027	3.08187	1.2058	1.45908	1.42834	0.394079	4.03513	0.871897	6.50503	1.48479	2.15418	1.44844	1.06347	2.62676	4.92744	1.80264	1.17049	10.1858	1.5114	13.6686	85.5505	54.2013	8.65438
ENSG00000241014	RP11-244H3.1	chr1	35439957	35450914	-	UE		0	2	10958	0.0932179	0.21422	0	4	0	0	1	1	1	1	1	1	1	1	1	2.07028	3.20926	1.82233	1.38715	1.528	0.318893	0.609712	1.86924	3.05879	2.60498	1.34778	3.47764	2.64343	0.37493	1.71141	3.7634	1.39748	0.260732	2.51019	1.74299	158.206	282.317	54.2013	148.652
ENSG00000241073	RP4-714D9.2	chr1	100523546	100550027	-	UE		0	1	26482	0.123042	0.0102753	0	25	0	0	1	1	0	0	1	0	0	0	1	1.3938	3.47363	1.66176	1.60654	1.49123	1.16831	1.00825	1.99816	1.18582	2.9781	1.26803	3.65975	2.3944	1.23621	2.23474	3.45289	0.908896	0.594412	5.89037	2.24576	2.90821	12.8326	20.5086	3.05449
ENSG00000241326	RP11-807G9.2	chr1	10043199	10044626	+	UE		0	1	1428	0.138065	0.11166	0	0	0	0	0	0	0	0	1	1	1	0	0	2.30488	3.26015	3.30574	6.11109	7.26805	5.30589	9.13407	12.4433	7.36455	5.54093	7.2615	6.64917	5.27071	7.04089	4.74447	10.4957	7.82832	0.850153	5.14008	5.83345	4.07149	8.55505	42.4821	5.59989
ENSG00000241409	AC064852.4	chr2	233624856	233632659	-	UE		0	1	7804	0.0887894	0.23205	0	0	0	1	1	0	0	0	0	0	0	0	0	1.78109	1.40884	4.35016	2.93078	1.84925	0.415046	3.14434	1.4781	2.33907	1.44128	0.738237	3.35208	2.37306	6.57613	1.38197	3.45303	2.80533	15.3095	4.27206	1.29418	6.9797	37.4284	42.4821	8.1453
ENSG00000241728	AP001062.8	chr21	45748827	45750104	-	UE		0	2	1278	0.0391954	0.0264924	0	0	0	0	0	0	0	0	0	0	1	1	0	11.3309	5.79632	26.1216	16.2933	9.7993	1.93642	3.66197	7.14769	11.1962	4.60135	5.17321	17.1799	21.1518	3.99317	5.76562	17.0758	50.9916	0.789222	24.4332	6.99774	2.90821	10.6938	62.9907	10.1816
ENSG00000241772	AC092620.2	chr2	139326660	139332028	+	UE		0	2	5369	0.336316	0.338745	0	38	0	0	0	0	0	0	0	0	0	1	0	10.4128	4.44898	9.96278	8.72101	9.625	6.83428	5.37692	9.0774	6.68159	29.3955	5.15202	11.064	9.12102	6.16576	9.01262	11.3682	10.0988	0.844024	8.28583	6.4828	3.78067	9.62443	36.6225	4.58173
ENSG00000241990	RP6-109B7.3	chr22	46449585	46453090	+	UE		0	3	3506	0.179858	0.163872	29	0	1	0	1	1	1	1	1	0	1	1	1	13.0614	18.1946	12.1604	26.0178	24.4653	16.6325	83.0642	20.6933	24.1903	8.23038	11.362	20.2119	28.2972	97.7703	4.09914	32.822	77.253	0.380049	29.4004	12.8197	402.205	206.391	32.2278	293.74
ENSG00000242474	AC093627.9	chr7	135853	149466	-	UE		1	4	13614	0.0203869	0.0512899	46	0	0	0	1	1	1	0	1	1	1	1	1	1.26769	0.337296	1.34341	1.33608	0.440239	0.717119	0.274069	1.65926	1.51467	0.818504	0.731711	1.09834	0.786996	2.11802	3.68439	3.62144	4.42143	2.79744	3.83819	2.68575	166.64	151.852	150.885	195.487
ENSG00000242500	RP11-24O6.2	chrX	19931267	19934282	-	UE		0	2	3016	0.0332975	0.00974974	0	0	0	0	0	0	0	0	0	0	0	0	0	1.1229	2.49547	4.50856	3.51115	2.47311	0.355803	0.794349	1.99975	1.92092	1.40506	1.6299	2.66596	2.5181	3.81684	2.75171	6.75305	6.44933	0.248205	1.87469	1.79406	4.36231	13.902	20.5086	7.63621
ENSG00000242553	AP001432.14	chr21	38593720	38610045	+	UE		0	1	16326	0.1087	0.0105064	0	0	1	0	1	1	1	1	1	1	1	1	1	1.59599	2.02785	1.46874	1.55832	1.16681	0.838934	1.9056	2.88497	2.36842	3.92635	1.76444	2.33465	2.35284	2.50156	1.835	2.68057	2.0859	0.470001	1.22377	1.90071	155.007	79.1342	38.0874	65.1624
ENSG00000242628	AC009228.1	chr2	24437250	24444385	+	UE		0	3	7136	0.110064	0.186623	0	0	0	0	1	1	0	0	0	0	0	0	0	12.8995	15.9026	21.5683	12.2067	9.32658	9.38034	8.42237	9.48955	4.09828	8.20099	5.2678	11.1632	23.463	8.28406	12.6175	9.81622	5.91251	3.7367	10.906	21.6273	5.81641	82.3424	26.3682	6.61805
ENSG00000242687	AC004893.11	chr7	98610788	98645863	+	UE		0	3	35076	0.177168	0.234251	0	5	1	1	1	0	0	1	1	1	0	0	1	2.50288	4.51262	6.29632	3.12584	3.11088	4.35924	2.14345	4.35492	8.2121	6.19446	2.40757	4.5086	4.82329	2.41989	4.39619	9.79056	1.57024	1.33085	8.80754	1.61053	5.52559	9.62443	48.3417	12.2179
ENSG00000242798	RP11-506M12.1	chr7	99712837	99724762	-	UE		0	1	11926	0.163621	0.0183212	0	0	0	0	1	1	1	1	1	1	1	1	1	1.5067	1.94512	3.54108	1.77999	1.82136	0.644381	0.759035	0.844018	2.44932	0.945089	0.49179	1.98934	2.89343	0.613318	2.4779	1.62984	3.96902	0.957292	3.05517	0.737436	325.719	284.455	124.517	259.631
ENSG00000242861	RP11-285F7.2	chr1	226028584	226034223	-	UE		0	1	5640	0.09552	0.00170707	0	40	0	0	1	1	1	1	0	0	1	0	0	31.8626	49.3691	30.5833	60.7096	18.5907	3.53378	6.34367	20.7449	30.8283	19.53	101.615	31.1668	25.6763	8.71253	24.3273	56.5236	30.0687	0.391491	32.364	12.8624	10.4695	94.1056	61.5258	14.7633
ENSG00000243107	AC000120.7	chr7	91829328	91836171	-	UE		0	1	6844	0.165394	0.320216	0	82	0	1	0	0	0	0	0	0	0	0	0	1.04927	4.22607	2.60484	3.20954	1.96131	0.36101	1.96683	3.46981	1.5585	2.01984	1.76525	1.99145	2.38639	1.23981	3.35991	4.05195	9.21055	1.71705	4.32863	3.67494	3.48985	9.62443	30.7629	8.65438
ENSG00000243150	RP11-538P18.2	chr3	158263009	158288855	-	UE		0	2	25847	0.0937862	0.0353235	34	0	0	0	1	1	1	1	1	1	1	1	1	1.34173	2.40346	2.94207	2.10921	1.25298	0.599316	1.12578	1.76332	1.68354	1.91778	1.2964	2.1113	2.14239	0.973592	1.52762	3.11399	1.54789	3.25936	7.47288	1.28713	70.0878	7.48567	64.4556	9.16346
ENSG00000243155	RP11-46A10.5	chr1	180913178	180945618	-	UE		0	1	32441	0.0875268	0.0892088	0	57	0	0	1	1	1	0	1	1	1	1	1	3.23482	1.53382	5.32851	2.77335	2.05009	2.2949	0.620796	1.30074	2.90336	3.06572	0.531693	2.39097	2.97827	0.895566	1.83621	3.33143	1.52097	0.269274	2.33379	1.63785	6.68888	14.9713	55.6662	16.7997
ENSG00000243305	RP11-362A9.3	chr3	152175548	152214602	-	UE		0	1	39055	0.440711	0.45158	0	0	0	0	1	1	1	1	1	1	1	1	1	4.75005	6.26984	1.9791	6.73914	7.1354	0.711751	4.42411	3.02251	1.50598	13.7145	1.92515	7.32236	7.0051	6.48605	4.21577	6.82519	3.84955	0.301313	3.64149	4.08274	6.10723	76.9955	54.2013	8.1453
ENSG00000243410	RP11-245J9.4	chr3	63997640	64001922	+	UE		0	1	4283	0.109319	0.0157245	0	0	0	0	0	0	0	1	0	0	1	1	0	1.12695	3.5106	2.12688	2.16835	1.20354	0.696605	1.36437	1.9498	2.42983	1.29234	1.23504	3.68728	3.08056	1.60587	2.48791	4.13433	6.98073	2.17073	3.20518	2.33366	7.85216	14.9713	62.9907	8.65438
ENSG00000243473	RP4-545L17.7	chr20	1146924	1160596	+	UE		0	1	13673	0.17432	0.0111125	0	0	0	0	1	1	0	0	1	1	1	0	0	46.4731	11.75	22.857	25.0272	26.5182	5.49849	18.0364	6.03808	5.95627	9.49246	25.4638	13.7288	31.5712	39.6947	9.63307	18.5576	5.5774	7.98011	65.6893	10.9076	8.72462	14.9713	39.5523	5.09081
ENSG00000243637	AC019221.4	chr2	234263220	234301045	+	UE		0	1	37826	0.125915	0.73994	0	5	0	1	1	1	1	1	1	1	1	1	1	0.802559	1.47232	5.8222	1.00697	0.527533	0.770213	0.312595	0.243188	3.31941	4.57088	0.845422	2.46672	1.68832	0.955738	1.14709	7.85003	2.01893	4.66589	2.06655	1.55075	399.297	259.86	45.4119	46.8355
ENSG00000243762	AC006547.8	chr22	20098344	20099398	-	UE		0	1	1055	0.153638	0.240674	0	0	0	1	1	0	1	1	0	0	1	0	1	4.55444	8.99991	17.7595	10.0824	6.72343	2.51848	4.01019	10.8254	12.8392	6.44487	6.51515	21.1557	14.6819	4.48177	13.9074	25.1957	48.2121	2.65059	19.104	6.7452	17.4492	41.7059	98.1484	12.727
ENSG00000243768	LL0XNC01-37G1.1	chrX	152617487	152625568	+	UE		0	1	8082	0.0654376	0.136204	0	0	0	0	0	1	0	0	0	0	0	0	0	3.81292	1.27855	4.0263	1.12553	1.56038	0.692004	0.479726	0.593964	1.09007	0.81211	1.48146	0.811105	2.64383	0.598875	3.74348	1.76343	0.772388	0.310694	3.2256	1.17916	3.48985	5.34691	26.3682	7.63621
ENSG00000243952	RP11-392M18.5	chr20	30822717	30824519	+	UE		0	1	1803	0.0774025	0.0792358	0	0	0	1	1	1	1	0	0	1	0	0	0	6.23209	6.60275	4.16272	9.05944	4.77393	8.43835	10.8998	13.2625	14.8213	9.87426	17.1476	8.18194	5.01521	7.13487	12.4752	13.9729	3.11905	0.207773	6.95283	10.9738	8.72462	33.1508	57.1311	12.2179
ENSG00000243960	RP11-552M11.4	chr1	111981260	111983986	-	UE		0	2	2727	0.0291485	0.093457	0	151	0	1	0	0	0	0	0	1	0	0	1	12.0221	17.76	16.3092	10.2542	9.22555	13.4729	24.5427	21.0018	14.0322	17.1213	21.8353	15.0821	18.2445	29.706	27.6099	49.4812	20.4444	1.45793	18.7844	17.3294	5.81641	29.9427	74.7099	14.2543
ENSG00000244041	RP1-90J20.7	chr6	2988201	2991407	+	UE		0	5	3207	0.0324652	0.116636	0	0	1	0	1	1	1	1	1	1	1	1	1	0.912981	0.755511	2.53626	0.78413	2.0149	1.09154	0.491859	1.18564	3.79861	2.39874	0.553036	3.57346	2.46376	0.56357	1.18156	5.05849	1.64664	9.72089	3.87251	1.11148	289.076	114.424	295.91	651.624
ENSG00000244055	AC007566.10	chr7	92086878	92120924	+	UE		0	2	34047	0.0925616	0.144014	0	10	0	0	0	1	1	0	1	1	1	1	0	5.95883	7.56968	17.319	5.25773	3.45522	2.68229	6.76991	11.756	10.1749	3.55228	6.83057	5.35305	7.51432	13.5307	13.4756	22.7655	5.2187	6.76579	9.53359	9.46876	5.81641	5.34691	48.3417	9.16346
ENSG00000244117	RP11-3N2.1	chr7	63539167	63545179	+	UE		1	1	6013	0.361989	0.345579	0	0	0	0	0	0	0	0	0	0	0	0	0	0.206932	0.644371	1.47409	0.934981	0.878638	0.631444	0.613346	0.693769	1.7102	0.189296	0.256072	1.00166	0.814998	0.140751	2.84339	3.31994	0.643793	0.487864	1.96522	1.66132	6.68888	3.20814	5.8596	5.09081
ENSG00000244151	RP11-148K1.12	chr7	150771829	150773617	-	UE		0	1	1789	0.326695	0.507517	0	0	0	1	0	1	1	0	1	1	1	0	1	8.02274	5.18638	11.427	16.3966	21.2596	2.43576	8.42588	13.7555	22.4083	4.98276	38.5208	17.5531	25.0371	3.75774	7.7012	37.766	21.881	0.503055	18.2061	3.52274	27.628	12.8326	87.8941	15.2724
ENSG00000244380	RP11-24C3.2	chr3	48481762	48488060	-	UE		0	2	6299	0.0876747	0.140629	0	0	1	0	1	1	1	1	1	1	1	1	1	31.5099	8.05771	17.6277	24.0501	30.3611	1.63423	18.3976	9.36758	12.7249	12.8891	18.7989	15.0676	45.0336	18.9	7.13658	8.75441	30.1086	1.29358	46.5845	8.56965	238.182	104.799	98.1484	192.433
ENSG00000244393	RP11-592B15.3	chr10	51253146	51371338	-	UE		0	3	118193	0.126186	0.759325	5	0	0	0	1	1	1	1	1	1	1	1	1	3.14869	4.96776	12.1041	4.76817	2.69473	1.99281	3.12506	3.68454	8.59122	5.0214	1.99891	9.14125	4.50802	2.64323	5.46861	10.8759	10.1651	6.12394	12.3189	7.06708	456.879	236.333	222.665	334.975
ENSG00000244439	RP4-655L22.2	chrX	119745184	119754929	+	UE		0	1	9746	0.13976	0.0365016	0	0	0	1	1	0	0	0	1	0	0	0	1	2.6322	4.5475	2.97508	3.08184	1.49758	0.961553	1.64647	3.11861	2.32516	1.20737	1.68617	1.75347	3.39794	0.48896	4.51336	3.53788	12.0719	0.206595	1.90497	3.86194	2.90821	6.41629	8.78941	6.10897
ENSG00000244491	RP3-508I15.18	chr22	39130730	39134770	+	UE		0	1	4041	0.0916822	0.249385	0	0	0	1	0	0	0	1	0	0	0	0	0	76.4791	59.3295	113.363	86.7872	87.4188	39.7205	22.0527	40.4884	27.281	159.052	76.3201	114.456	131.272	107.584	34.6512	101.86	113.928	1.92659	87.3833	38.5762	8.72462	31.0121	70.3152	17.8178
ENSG00000244701	RP5-894A10.2	chr7	141352181	141356610	-	UE		0	1	4430	0.069609	0.23998	0	14	0	0	1	1	1	0	1	0	1	0	0	2.76356	5.65295	5.83595	2.88103	1.88849	1.42079	3.79079	4.3918	6.76177	3.49957	6.36311	7.78336	9.11386	1.47132	3.37621	7.31766	3.0766	4.27986	2.286	2.86431	8.14298	14.9713	35.1576	9.67254
ENSG00000244945	RP11-1379J22.2	chr5	179022905	179030742	-	UE		0	1	7838	0.0935572	0.0137721	0	0	0	0	0	0	0	0	1	0	1	0	0	0.682089	1.20644	1.35955	1.38791	0.704528	0.568237	0.274032	0.421881	0.86252	0.64114	0.379925	1.72797	1.37628	0.678482	0.718318	2.85136	3.27907	0.522756	0.908839	0.710243	6.68888	4.27753	35.1576	8.65438
ENSG00000245060	LINC00847	chr5	180257957	180262726	+	UE		1	5	4770	0.0765881	0.0490481	0	12	1	0	1	1	1	1	1	1	1	1	1	18.1644	6.04265	14.8798	10.3381	14.8866	20.2583	3.07755	6.19196	13.3162	13.404	4.29455	11.4875	17.0866	4.45804	9.34785	12.7327	11.9923	1.19122	12.2187	19.522	348.694	496.193	73.245	76.8712
ENSG00000245112	SMARCA5-AS1	chr4	144434625	144435788	-	UE		0	1	1164	0.143443	0.293455	0	0	1	1	0	1	1	1	1	1	1	1	1	23.0935	1.82071	11.2176	11.2677	14.5997	3.37079	8.15203	1.01863	15.1695	5.47982	4.08702	13.7429	19.4541	10.431	2.05455	10.0955	3.16138	1.07448	33.772	3.43679	300.999	268.415	237.314	198.033
ENSG00000245148	ARAP1-AS2	chr11	72411519	72416652	+	UE		0	1	5134	0.149382	0.0851581	0	0	0	0	0	1	0	1	1	0	1	0	1	1.79583	0.405386	1.52415	1.78253	1.50693	1.54404	0.347129	0.392283	2.85508	2.11626	0.472748	3.15761	3.70936	0.298917	0.441392	2.63913	0.862974	1.42986	0.854931	0.395304	13.9594	14.9713	74.7099	26.4722
ENSG00000245156	RP11-867G23.3	chr11	66037303	66045996	-	UE		0	1	8694	0.39177	0.561806	0	0	1	0	1	1	1	1	1	1	1	1	1	31.5738	7.11278	12.3195	20.9008	23.4527	15.3365	8.29622	4.67353	12.3328	7.49376	7.41641	10.3441	17.927	15.3602	6.98158	25.2704	5.31268	2.39059	18.7809	7.51948	22.684	41.7059	43.947	9.67254
ENSG00000245261	RP3-330M21.5	chr6	43181539	43191598	-	UE		0	1	10060	0.191121	0.570676	0	0	0	0	1	1	1	1	1	1	1	1	0	0.58832	1.47444	3.8641	1.12719	0.731487	0.415269	0.197045	0.669434	1.66157	0.375331	0.697881	1.34558	2.45411	0.211674	0.572552	4.31778	1.39805	0.521197	2.2566	0.541316	9.8879	238.472	51.2715	21.8905
ENSG00000245293	RP11-286E11.1	chr4	108784635	108899955	-	UE		0	2	115321	0.110078	0.24948	0	0	0	0	1	1	1	1	1	1	1	1	1	1.3209	0.443014	3.16916	1.23252	1.48683	4.34194	2.92499	1.72687	2.937	1.0243	3.63571	2.79404	1.30952	1.7971	1.54076	1.75692	1.75721	0.471208	5.11797	7.16411	2.03574	5.34691	30.7629	6.10897
ENSG00000245385	RP11-334E6.10	chr11	119206959	119208019	-	UE		0	1	1061	0.310161	0.465513	0	0	1	0	1	1	1	1	1	1	1	1	1	45.7534	19.2266	29.366	43.1528	34.6069	9.57322	8.98261	10.1549	16.3911	14.8645	23.537	16.4354	16.8586	11.1516	15.8774	19.4542	88.8981	2.38199	59.7891	16.6745	26.1739	8.55505	105.473	16.2906
ENSG00000245482	RP11-847H18.2	chr12	34175216	34199352	-	UE		0	1	24137	0.122028	0.1203	0	0	1	0	1	1	1	1	1	1	1	1	1	0.90477	0.646786	0.534527	0.912226	0.248285	1.22538	0.397321	0.577196	0.60145	0.987025	0.371687	0.566858	0.815773	0.220438	1.10755	0.737394	0.693466	0.537035	1.02436	0.598948	3.78067	7.48567	13.1841	7.12713
ENSG00000245552	RP11-712B9.2	chr11	94883703	94967268	+	UE		0	8	83566	0.0118286	0.147017	54	0	1	0	1	1	1	1	1	1	1	1	1	0.614168	1.5987	2.29717	1.25109	0.652944	0.786626	0.279924	0.728768	0.728121	2.50367	1.00617	1.82682	2.8581	0.297996	2.90442	1.8902	2.84865	7.60811	13.4868	1.30455	72.7052	54.5385	21.9735	14.7633
ENSG00000245556	CTD-2037K23.2	chr5	77638189	77656331	-	UE		1	2	18143	0.0795652	0.0239646	64	17	0	0	1	1	1	1	1	1	1	1	1	2.16673	5.04778	4.25065	2.09495	1.37507	1.56827	0.522693	4.44298	4.53879	3.94912	3.28644	6.38633	2.83844	0.582855	2.19732	7.66605	5.5489	1.02814	4.85805	7.38286	375.45	365.728	112.797	297.303
ENSG00000245910	SNHG6	chr8	67833919	67838633	-	UE		0	6	4715	0.0817818	0.104743	52	19	0	0	1	1	1	1	0	1	1	1	1	204.267	293.857	285.119	316.283	576.225	417.346	98.2819	91.8325	82.045	709.431	192.337	576398	334.972	861.513	324.698	424.683	159.672	47.5512	205.304	230.213	439.43	288.733	155.28	347.193
ENSG00000245937	CTC-228N24.3	chr5	127276118	127418864	-	UE		1	11	142747	0.0881494	0.0635818	51	36	0	1	1	1	1	1	1	1	1	1	1	7.52701	13.7679	16.5244	12.0527	10.8421	5.92031	9.17255	9.30773	8.42379	7.6895	5.10818	7.55143	6.39922	6.50756	9.80547	18.8902	16.489	6.3905	12.2479	8.69013	582.223	478.014	76.1749	201.596
ENSG00000245970	KB-1208A12.3	chr8	99053954	99056349	+	UE		0	1	2396	0.114579	0.140152	0	0	0	0	1	1	1	1	1	1	1	1	1	61.5671	94.3993	29.1995	65.6691	95.5873	80.3821	26.4118	33.4118	26.3144	176.972	60.5325	107.389	140.993	78.6719	136.985	130.949	90.4319	2.8755	76.8491	49.0236	20.3574	22.457	35.1576	14.2543
ENSG00000246174	KCTD21-AS1	chr11	77850817	77886369	+	UE		0	7	35553	0.099823	0.136276	0	0	1	0	1	1	1	1	1	1	1	1	1	7.83029	3.83158	12.4567	7.93619	8.56025	2.45308	5.9475	5.05396	8.55161	11.3115	10.6004	7.201	8.22406	6.32024	10.5966	11.6895	2.18293	2.13818	11.4063	11.4349	306.525	264.137	134.771	332.43
ENSG00000246273	SBF2-AS1	chr11	9779839	9832866	+	UE		0	6	53028	0.105873	0.209094	0	10	1	0	1	1	1	1	1	1	1	1	1	7.79886	7.19438	9.52775	7.14561	8.10507	5.03035	4.13492	7.4254	7.65852	5.75727	4.82969	6.69282	7.50456	4.61895	8.60228	16.705	9.88917	0.517292	6.38518	6.90812	464.15	93.0362	82.0345	409.81
ENSG00000246283	CTD-2036P10.3	chr15	43031316	43035400	+	UE		0	2	4085	0.149478	0.255821	0	0	1	0	1	1	1	1	0	1	1	1	1	7.98164	6.741	24.0148	6.82743	6.20622	1.13378	4.93795	4.44698	5.05871	4.56806	2.80249	6.91707	8.41188	4.22701	12.6323	9.28281	4.76618	6.35267	10.3915	5.34637	52.9294	48.1222	55.6662	50.399
ENSG00000246560	RP11-10L12.4	chr4	103749212	103765232	+	UE		0	1	16021	0.320573	0.298479	0	0	1	0	1	1	1	1	1	1	1	1	1	0.742055	0.992815	2.59798	0.997283	2.05511	0.724233	2.11792	1.69539	2.2295	1.84401	1.10479	1.63104	1.55703	2.5496	2.54401	2.4579	3.18185	2.71064	2.93274	2.29632	609.56	876.893	391.129	635.842
ENSG00000246889	AP000487.5	chr11	70218352	70244594	-	UE		0	3	26243	0.119699	0.199958	0	0	0	1	1	1	1	1	1	1	1	1	1	3.42741	1.33918	8.44361	6.40139	5.55622	0.915014	2.93638	1.47137	5.07597	2.13194	2.38275	3.01746	2.78475	3.50093	1.87013	5.93492	28.0925	2.03869	9.2677	1.76145	479.854	24.5958	112.797	407.774
ENSG00000247033	RP11-252E2.1	chr16	75142499	75144610	-	UE		0	1	2112	0.324717	0.281454	0	0	0	0	1	1	1	1	1	1	1	1	1	2.11659	1.77737	5.27707	2.12941	2.58046	3.31121	0.969319	1.47229	1.9306	0.644467	1.7297	5.54882	2.1053	1.26563	2.67829	1.99665	1.16704	0.278656	4.85239	2.04944	95.0984	73.7873	111.332	63.6351
ENSG00000247137	RP11-727A23.5	chr11	82895533	82904836	-	UE		0	8	9304	0.285912	0.24443	44	8	0	0	1	1	1	1	1	1	1	1	1	7.18234	18.7835	5.21856	14.9478	5.60825	8.91377	5.44637	10.3334	8.55404	14.7171	8.85585	5.61013	26.0777	6.54175	13.4192	27.836	13.2317	3.78908	15.1636	16.9945	385.047	146.505	130.376	685.223
ENSG00000247228	RP11-296I10.3	chr16	70190243	70207351	-	UE		0	2	17109	0.174191	0.0390407	0	0	0	0	0	1	1	1	1	1	1	0	1	5.20864	11.8084	8.99184	4.78757	4.84881	2.20858	6.36265	9.83462	9.39879	6.06725	4.51348	7.91974	5.8819	15.8025	9.96662	15.0187	10.1873	10.4538	11.4345	10.1103	12.7961	0	54.2013	5.59989
ENSG00000247271	ZBED5-AS1	chr11	10879806	10928349	+	UE		0	3	48544	0.108823	0.0245129	0	12	1	0	1	1	1	1	1	1	1	1	1	4.88155	5.63054	4.93255	8.34181	2.93983	4.90842	8.72162	7.78121	9.40909	7.04161	7.34447	43.285	5.18188	6.48568	7.70007	14.501	5.88007	6.10701	28.3717	9.92719	704.077	513.303	178.718	652.642
ENSG00000247373	RP11-486O12.2	chr12	124066767	124069662	-	UE		0	1	2896	0.106277	0.187209	0	0	0	1	1	1	1	0	1	1	1	1	1	7.6988	2.54	5.789	10.3613	5.86007	18.9036	2.13735	2.56815	10.6328	3.86864	17.3026	4.9368	5.4946	3.83863	2.72697	18.2046	3.25775	0.235171	6.31144	4.08095	390.863	289.802	62.9907	247.922
ENSG00000247498	RP11-392P7.6	chr12	13080660	13137579	+	UE		0	8	56920	0.078154	0.0661738	5	7	0	0	0	1	1	1	1	1	1	1	1	0.638556	3.30723	1.43269	1.85003	1.20678	5.26983	0.500553	1.77417	11.7153	0.275463	2.62321	10.7514	0.610962	0.419819	0.901017	19.6507	7.44735	10.2353	13.3208	4.45948	132.033	1.06938	29.298	29.0176
ENSG00000247595	SPTY2D1-AS1	chr11	18621334	18631802	+	UE		0	3	10469	0.121276	0.53111	0	1	0	0	0	0	1	0	0	0	0	1	1	2.8585	2.05842	2.61459	2.37476	2.17312	1.19942	4.34392	3.04664	4.80845	7.38647	2.58334	3.0533	2.64395	3.71184	4.90644	5.34624	41.0941	128.708	194.89	4.1139	2.61739	7.48567	35.1576	12.2179
ENSG00000247679	RP11-1277A3.1	chr5	177038254	177046755	+	UE		1	1	8502	0.062949	0.107847	19	0	0	0	0	1	0	0	0	1	0	0	0	1.58047	2.44978	2.82891	1.51483	1.0576	0.22263	0.392532	1.21131	2.49629	0.660846	0.801003	2.33561	2.81525	0.402284	3.62613	3.74113	6.86874	14.0898	6.57606	1.35401	10.1787	5.34691	52.7364	14.2543
ENSG00000247728	RP11-932O9.7	chr15	30909201	30917976	-	UE		0	1	8776	0.286995	0.00750887	0	0	0	0	1	1	1	1	1	1	1	1	1	0.841351	2.30086	2.91644	1.07098	0.543695	0.310373	1.05279	0.497373	2.07128	2.36494	0.47422	2.85701	1.30863	0.548062	1.37944	4.53338	2.83693	0.533071	1.57606	3.19643	1027.18	787.065	121.587	649.587
ENSG00000247796	CTD-2366F13.1	chr5	52405672	52410956	+	UE		0	3	5285	0.0599195	0.0530148	0	0	1	0	1	1	1	1	1	1	1	1	1	0.767645	0.503942	3.76017	0.929451	0.285837	0.199045	1.09338	0.949255	1.11885	0.337282	1.14437	2.54528	0.55723	0.392836	1.29338	4.40844	0.696947	0.628813	2.00486	1.32599	229.167	90.8974	33.6927	105.889
ENSG00000247903	RP11-421F16.3	chr12	27124519	27132515	+	UE		0	1	7997	0.0738563	0.0502011	0	0	0	0	1	0	0	0	0	0	0	0	0	1.81678	3.37139	4.23827	2.88208	2.96941	2.95385	1.56945	6.66513	7.63448	3.59432	5.42344	4.40249	3.57873	0.771074	4.43567	5.82606	6.79275	0.766189	4.0622	2.82882	4.94395	57.7466	29.298	6.61805
ENSG00000247925	RP3-510L9.1	chr6	11173685	11259332	+	UE		0	1	85648	0.0732141	0.231812	0	0	0	0	1	1	1	1	1	1	1	1	1	3.33009	1.16286	0.302164	1.18118	0.837206	0.997058	0.580108	1.65438	0.48354	0.976657	0.337201	4.52292	0.771712	0.6709	0.242765	2.35969	1.21573	0.50421	0.694983	0.891	31.1178	23.5264	27.8331	7.63621
ENSG00000248101	AC002116.8	chr19	36499540	36505137	-	UE		0	1	5598	0.2144	0.706591	0	65	1	0	1	1	1	1	1	1	1	1	1	4.68613	5.29255	18.0967	7.00056	4.66146	2.69704	1.65107	2.91279	8.99165	1.36673	3.89384	8.66718	7.98219	1.56686	2.59052	18.7768	2.9156	1.06803	3.4489	4.20116	342.878	196.766	71.7801	200.578
ENSG00000248175	CTC-428G20.3	chr5	114539713	114541943	-	UE		1	1	2231	0.0423727	0.0480914	15	2	0	1	1	0	0	0	0	0	0	0	0	1.26176	6.29329	3.60418	4.99851	2.07807	1.72725	2.30882	4.53116	2.23498	3.00401	1.82157	3.99538	3.03404	2.10184	5.34317	3.68367	1.49557	0.524625	2.49502	4.07936	3.48985	8.55505	8.78941	7.12713
ENSG00000248201	RP4-671G15.3	chr1	112999440	113006078	+	UE		0	1	6639	0.463441	0.441226	0	0	0	0	1	1	1	1	1	1	1	1	1	7.37523	3.42778	3.77518	3.7088	5.59529	9.42451	2.51261	3.70129	5.94179	0.80494	1.32652	10.4322	4.15379	1.55576	6.1785	5.97522	7.60094	0.292163	4.66927	2.80873	3.19903	12.8326	52.7364	10.1816
ENSG00000248256	OCIAD1-AS1	chr4	48854025	48862220	-	UE		0	1	8196	0.113787	0.16565	0	0	0	0	0	0	0	0	1	0	1	0	0	1.07701	3.23535	8.00232	5.76331	1.67525	4.64798	3.85673	5.41477	4.01738	1.4121	2.56496	2.04293	8.46412	4.16678	11.4403	5.85407	6.15868	1.0124	2.96615	14.0615	7.27052	17.1101	27.8331	3.56357
ENSG00000248429	RP11-597D13.9	chr4	159091904	159124029	+	UE		0	5	32126	0.0215417	0.158186	14	0	0	0	0	1	1	1	1	1	1	1	1	2.09846	1.16413	5.40385	10.2378	2.64751	0.392651	9.78517	1.08705	1.24752	7.88162	1.15093	5.2964	2.32465	1.33842	7.70443	13.847	1.09473	3.40713	5.11802	0.819289	16.286	5.34691	42.4821	3.56357
ENSG00000248492	ZFAT-AS1	chr8	135610314	135612932	+	UE		0	1	2619	0.00707853	0.317027	0	0	0	0	1	1	0	1	0	1	0	0	0	0.924421	0.468712	1.10111	0.630699	0.422255	0.730956	0.561881	0.867524	1.14565	1.46724	0.500737	0.891953	0.676291	1.52405	0.911043	1.52026	0.364829	1.05705	1.29372	0.570889	8.72462	602.062	38.0874	17.3088
ENSG00000248508	SRP14-AS1	chr15	40331512	40359491	+	UE		1	3	27980	0.0972212	0.0518917	0	2	1	1	1	1	1	1	1	1	1	1	1	2.71588	1.32344	5.0592	3.25559	2.07085	0.540642	5.38364	4.43115	9.90191	2.97126	3.62663	7.54405	3.46623	6.57601	2.68289	8.58802	1.65318	14.3286	6.55182	4.22528	274.535	300.496	106.938	262.177
ENSG00000248664	CTC-498J12.3	chr5	68408939	68432221	-	UE		0	1	23283	0.110316	0.54408	0	0	0	0	1	1	0	0	1	0	0	0	1	2.72922	2.56484	1.69988	5.90407	2.94634	5.79026	2.35209	4.19646	3.30044	4.52315	6.06736	3.1384	3.9365	1.54667	6.51652	11.5258	2.15136	1.36436	4.09154	4.75931	7.56134	29.9427	41.0172	5.09081
ENSG00000248734	CTD-2260A17.1	chr5	96120481	96121703	+	UE		0	2	1223	0.170999	0.376901	0	0	0	0	0	1	1	1	1	1	0	1	1	4.85022	4.42906	1.9374	8.91192	3.54756	3.23883	4.64665	2.14529	6.50498	4.80145	4.44054	5.48044	3.40364	7.83861	4.813	6.71765	6.50402	1.30322	3.68055	4.31116	8.14298	14.9713	57.1311	10.6907
ENSG00000248866	USP46-AS1	chr4	53525573	53527835	+	UE		1	1	2263	0.151154	0.0836915	0	0	1	0	1	1	1	1	1	1	1	1	1	2.32344	3.19376	1.72923	4.14299	0.815984	2.1113	2.95118	3.05928	2.37262	0.567476	1.81696	1.66563	0.389065	0.976206	1.65182	3.49818	1.01034	0.387382	1.86904	2.86861	183.799	163.615	133.306	71.7804
ENSG00000248932	RP11-319G6.1	chr3	139108657	139302161	+	UE		0	7	193505	0.0380888	0.151774	52	0	1	0	1	1	1	1	1	1	1	1	1	1.94382	2.05204	4.41614	1.50113	1.92614	5.49141	2.6066	0.973842	5.98003	1.02409	2.23022	7.21142	1.60653	2.07222	1.96	5.48194	2.43104	2.79477	10.6961	2.58821	285.877	210.668	166.999	358.902
ENSG00000248980	RP11-87F15.2	chr4	177229419	177241609	-	UE		0	1	12191	0.025605	0.115681	0	0	0	0	1	1	1	1	1	1	1	1	1	1.62418	0.43665	7.10637	1.09607	2.45898	4.62169	0.400798	0.763113	1.6267	1.06837	6.83156	2.1366	4.01306	0.823657	0.293016	2.6941	0.285694	0.177574	2.89156	0.400648	260.285	346.48	120.122	237.232
ENSG00000249180	CTC-506B8.1	chr5	96076783	96078402	-	UE		0	1	1620	0.0922388	0.168519	0	0	0	0	0	1	1	0	1	0	1	0	0	7.17544	0.691568	1.99567	5.61585	4.0927	11.1764	13.9164	1.47013	1.08252	1.86195	4.44192	2.80157	3.33428	14.7387	1.49924	7.64292	68.7115	1.65361	5.29453	1.38204	6.39805	17.1101	52.7364	30.0358
ENSG00000249207	RP11-360F5.1	chr4	39114297	39128438	-	UE		0	1	14142	0.138492	0.134793	0	0	0	0	1	0	0	0	1	0	1	0	1	6.27525	5.52769	6.02463	9.07371	8.52751	1.34621	1.59284	3.05345	5.88765	3.55673	17.8346	5.59411	3.60487	2.19956	3.85957	8.8277	2.98324	0.844638	3.01271	2.69566	4.94395	42.7753	33.6927	7.63621
ENSG00000249252	RP11-665G4.1	chr4	15006566	15429538	-	UE		0	2	422973	0.355359	0.255084	0	0	1	0	1	1	1	1	1	1	1	1	1	2.82277	1.80529	4.12585	2.27112	1.35982	6.17123	1.68199	1.48385	1.91183	1.52614	1.6792	1.63883	2.20886	1.3409	0.926168	1.45019	6.71147	1.22665	11.0131	1.2107	2.61739	3.20814	39.5523	3.56357
ENSG00000249348	UGDH-AS1	chr4	39529639	39596327	+	UE		0	1	66689	0.115462	0.178386	0	0	1	1	1	1	1	1	1	1	1	1	1	1.09659	1.26325	1.64147	1.72345	1.46961	0.633232	0.378006	1.63849	1.44952	1.18299	2.9934	2.09594	1.43821	0.360489	1.88995	2.93826	2.77637	1.15962	1.40563	0.98031	585.422	317.606	190.437	255.05
ENSG00000249379	RP1-27K12.4	chr6	53367983	53371717	+	UE		0	1	3735	0.0154893	0.176378	0	0	0	1	0	0	1	0	0	0	0	0	1	0.276707	0.545246	0.927865	0.594469	0.222487	0.735792	0.202735	0.466777	0.334832	0.206457	1.07305	0.52842	0.302118	0.229701	0.44315	1.18989	1.22935	8.35541	7.27577	0.704294	7.85216	10.6938	76.1749	9.67254
ENSG00000249456	RP11-298J20.4	chr10	126605712	126631450	+	UE		0	1	25739	0.131499	0.850798	0	16	1	0	1	1	1	1	1	1	1	1	1	14.4092	9.54241	16.9491	9.94563	14.0871	39.0451	17.0935	6.8168	13.5623	11.3717	8.40963	13.2149	8.01938	38.295	19.0624	15.104	5.48957	17.25	16.1289	22.1042	364.107	196.766	128.911	224.505
ENSG00000249474	RP11-49I4.3	chr3	101542637	101543842	-	UE		0	1	1206	0.152175	0.100751	0	0	0	1	1	1	1	1	1	1	1	1	1	8.12083	10.8188	17.2529	4.2413	2.08968	3.16877	6.93112	5.53553	2.19744	10.6139	1.32952	3.96349	6.07414	4.23358	5.41285	5.6757	2.18496	19.2428	3.86725	4.35366	10.7604	50.2609	32.2278	6.10897
ENSG00000249492	RP11-159F24.3	chr5	43484061	43509458	+	UE		0	2	25398	0.0369865	0.213777	0	0	1	0	1	1	1	1	1	1	1	1	1	107.282	43.1724	37.1194	61.9021	114.387	15.9981	17.4639	27.4115	40.1432	82.868	47.9537	59.6442	102.424	25.0043	65.9256	82.1813	12.9134	1.11031	71.937	39.4382	389.409	504.748	106.938	955.545
ENSG00000249502	AC006160.5	chr4	17589090	17616194	-	UE		0	1	27105	0.0699788	0.0270779	0	0	0	0	1	1	1	0	1	1	1	1	1	1.79593	4.31482	1.94043	2.16426	1.12484	0.466668	1.20308	4.02233	0.431647	1.64518	6.07302	3.34362	2.17233	0.941038	1.0558	1.42569	1.0638	0.936908	2.05462	1.21196	213.462	227.778	125.981	160.361
ENSG00000249673	NOP14-AS1	chr4	2936626	2963465	+	UE		0	7	26840	0.101121	0.0374665	0	30	1	1	1	1	1	1	1	1	1	1	1	7.39224	5.51151	12.241	5.41458	6.10235	1.16495	1.71537	3.5684	5.78358	5.8042	4.87259	7.63581	3.67538	5.07271	4.72144	14.7225	8.29067	3.75953	10.3243	6.30499	253.596	373.214	83.4994	357.375
ENSG00000249786	EAF1-AS1	chr3	15477678	15485576	-	UE		0	8	7899	0.107513	0.16923	0	0	0	0	1	0	1	0	1	0	0	1	0	9.46759	9.92646	13.7207	6.62571	4.37518	8.49444	3.45049	8.65007	12.5314	21.9255	12.2678	9.36698	9.57081	6.26919	7.5091	15.7211	25.3161	83.177	9.28954	10.8553	5.23477	14.9713	57.1311	10.1816
ENSG00000249868	RP11-63E5.6	chr8	255306	281026	-	UE		1	1	25721	0.307735	0.139946	0	0	1	0	1	1	0	1	0	1	1	1	1	4.07005	1.51803	5.31299	3.23659	2.94053	0.159801	5.2628	1.19085	4.03808	1.59111	2.5021	4.17719	1.87952	2.98979	1.78961	5.49277	7.88169	2.40733	6.15032	1.38966	4.07149	7.48567	24.9033	8.65438
ENSG00000249971	RP11-256P1.1	chr5	137682716	137685330	-	UE		0	1	2615	0.498022	0.971275	0	0	1	0	1	0	1	1	0	0	1	1	1	13.709	13.1963	47.7692	17.696	13.1887	3.72693	14.4191	11.8871	15.0519	32.7384	12.6672	16.1347	23.3048	21.0795	12.8619	39.1959	46.1694	3.20709	59.3794	10.1526	7.56134	18.1795	52.7364	15.2724
ENSG00000250135	RP4-622L5.2	chr1	32636334	32642169	+	UE		0	1	5836	0.448723	0.976314	0	131	0	0	1	1	1	1	1	1	1	1	1	27.2368	12.4996	25.508	21.6471	10.6207	8.29908	15.2757	11.9316	21.9706	16.2599	15.3223	13.1509	20.8775	26.067	14.74	15.8197	15.1646	5.78796	58.9095	17.2393	4.65313	12.8326	52.7364	13.2361
ENSG00000250186	RP11-1079K10.4	chr17	47481443	47482559	+	UE		0	1	1117	0.207045	0.463451	0	0	0	1	0	1	0	0	0	1	1	0	0	44.3789	40.0803	36.2525	73.1248	83.4754	22.3277	37.9512	64.5877	32.4339	13.2977	62.5838	49.6823	47.3503	43.1566	36.0332	62.6243	68.2725	4.51273	81.6284	44.5705	36.3526	27.8039	96.6835	14.7633
ENSG00000250615	CTC-564N23.2	chr5	76369706	76370345	+	UE		0	1	640	0.124747	0.0614598	0	0	0	0	1	1	1	0	0	0	1	1	1	41.5826	11.778	32.7522	27.379	9.33925	1.14424	4.88659	27.4121	23.7039	14.4854	37.2461	14.8338	12.5468	3.3385	15.7724	20.4004	9.26265	15.4269	20.8874	28.6227	9.01544	5.34691	32.2278	10.1816
ENSG00000250751	RP11-613C6.2	chr17	47785696	47797422	+	UE		0	1	11727	0.168004	0.251092	0	0	0	0	1	1	1	1	1	1	1	1	1	2.10036	2.17802	1.09518	1.82623	3.0866	2.68429	0.703935	0.580506	3.26356	4.28759	1.36256	1.51838	4.12749	0.23383	1.35745	2.94594	1.38127	0.572603	6.23505	0.924181	328.918	287.664	203.621	281.013
ENSG00000250902	RP11-301H24.4	chr4	146435767	146438270	-	UE		0	1	2504	0.138623	0.485622	0	0	0	1	1	1	0	0	0	1	0	0	0	16.8191	17.8095	13.75	15.8209	13.0643	8.98847	3.06209	9.27226	7.44749	0.80074	28.6957	17.1234	16.5646	10.2188	13.0101	10.8004	34.3905	2.80637	18.9444	14.0857	1.16328	19.2489	29.298	2.5454
ENSG00000250909	RP11-843P14.2	chr5	175774944	175780587	+	UE		0	1	5644	0.145406	0.208698	0	0	0	0	1	0	0	0	0	0	0	0	0	4.21677	2.26141	10.6007	2.21763	4.18472	7.76316	2.59876	5.8425	4.21728	1.03255	5.9841	2.85352	5.27724	5.47698	4.1596	8.55884	1.50807	3.38855	3.29888	1.7945	4.07149	9.62443	48.3417	16.2906
ENSG00000250917	RP4-785G19.5	chr20	32822646	32868979	-	UE		0	1	46334	0.202926	0.356115	0	32	0	1	1	1	1	1	0	1	1	1	1	10.0133	10.9778	11.5728	12.8512	18.9353	16.9151	6.95832	9.19971	9.92725	5.20306	24.3708	7.61518	9.22287	17.0092	15.8676	18.7802	3.89969	6.95716	31.3846	19.658	7.85216	8.55505	42.4821	17.3088
ENSG00000251022	THAP9-AS1	chr4	83814162	83822113	-	UE		0	12	7952	0.0915514	0.0656168	0	13	1	0	1	1	1	1	1	1	1	1	1	12.4935	17.371	16.1389	15.1054	10.2773	8.82067	1.95865	11.4745	17.7042	10.307	4.41357	75.9626	13.3222	8.71966	20.1253	23.0567	29.5026	27.6467	8.55736	26.9125	369.633	405.296	249.033	408.283
ENSG00000251143	RP11-849H4.4	chr11	71725337	71731956	+	UE		0	1	6620	0.576104	0.387202	0	0	0	1	0	0	0	1	0	0	0	1	1	17.6682	9.48694	30.4365	18.4516	13.6165	1.3294	6.56508	5.50435	29.1815	9.63146	4.38892	31.3387	12.9441	32.5484	18.9204	91.4267	4.06262	17.7371	18.1595	18.0356	38.0975	3.20814	57.1311	11.1998
ENSG00000251259	AC004069.2	chr4	106058437	106061776	-	UE		1	1	3340	0.105935	0.299983	6	0	0	0	1	0	1	1	1	1	1	1	0	80.249	113.173	44.3028	51.8971	79.8015	11.8478	31.2612	31.9664	29.4753	64.166	24.2306	37.189	32.5261	50.2194	177.909	66.187	60.8302	1.57848	69.9422	47.4683	3.78067	37.4284	27.8331	2.03632
ENSG00000251267	RP1-5O6.6	chr22	38616982	38618939	-	UE		0	1	1958	0.201026	0.326522	0	0	0	0	1	1	1	1	1	1	0	1	1	67.6196	6.37347	58.4379	47.2864	35.6209	5.81706	6.42216	4.41982	27.7016	5.7446	8.25213	25.91	34.2929	13.6975	5.90634	33.888	5.03488	5.25192	18.0657	7.11105	38.0975	7.48567	65.9205	32.0721
ENSG00000251307	RP11-506H20.1	chr5	54529762	54591029	+	UE		0	1	61268	0.15614	0.172459	0	0	1	0	0	0	1	1	1	0	1	0	0	0.304665	0.470795	1.02421	0.396458	0.316916	0.881762	0.32346	0.578643	0.376811	0.290691	0.299296	5.70099	0.34366	0.569137	0.582555	1.91543	2.33419	0.468207	1.88458	0.743804	310.015	6.41629	20.5086	423.555
ENSG00000251414	RP11-843P14.1	chr5	175781209	175783171	+	UE		0	1	1963	0.0821843	0.00257729	0	0	0	0	1	0	1	0	1	1	0	1	1	1.15501	1.83484	5.16584	1.31097	0.950186	2.55882	0.806227	3.44645	3.2645	0.777127	1.62173	1.86805	1.28723	1.52191	2.59667	4.41698	2.18589	1.75078	1.32899	1.50666	9.8879	57.7466	84.9643	23.9268
ENSG00000251417	RP11-1348G14.4	chr16	28814097	28829149	+	UE		1	1	15053	0.446086	0.15164	0	0	0	0	1	1	1	1	1	1	1	1	1	1.07633	1.47815	1.01301	1.60975	1.40466	1.22329	0.563416	0.593626	0.808044	1.59503	1.03098	2.03781	1.69007	1.27168	1.47117	2.66724	5.60131	1.08321	1.48075	0.746598	65.4347	10.6938	23.4384	24.4359
ENSG00000251556	RP11-118M9.3	chr5	145478969	145499975	+	UE		0	1	21007	0.0537926	0.193752	0	0	0	0	0	1	1	0	0	0	1	1	0	0.985587	1.45326	1.47897	1.23122	1.35144	0.270652	0.893454	1.27396	1.03345	0.992025	0.485038	2.00647	1.20972	2.77439	2.01283	2.75899	1.20201	0.343382	1.4515	1.44757	3.19903	4.27753	43.947	6.61805
ENSG00000251562	MALAT1	chr11	65265233	65273940	+	UE		1	3	8708	0.0654719	0.386569	79	1259	1	0	1	1	1	1	1	1	1	1	1	467.227	949.867	1384.28	1006.83	556.923	352.98	570.792	1630.22	645.042	73.0289	592.964	4254.06	217.766	191.224	390.338	988.31	3498.98	2.62172	186.964	979.954	910.56	1760.2	440.935	1639.75
ENSG00000251661	RP11-326C3.11	chr11	318640	325631	+	UE		0	3	6992	0.287121	0.0495841	20	0	1	0	1	1	1	1	1	1	1	1	1	199.229	89.3413	35.2991	54.2135	160.074	0.700336	26.4392	69.1512	55.3116	24.968	181.644	138.765	141.953	45.5163	62.232	151.308	60.0824	0.731545	120.209	23.7622	156.462	371.075	95.2186	547.771
ENSG00000251675	CTC-458I2.2	chr5	79424184	79439706	+	UE		0	1	15523	0.047995	0.145524	0	0	0	0	1	1	1	1	0	1	0	1	1	8.55588	1.65702	5.31272	3.10688	1.50599	17.2959	1.1886	1.72481	4.5236	5.36179	9.36651	4.633	2.16102	0.484944	4.99909	19.7573	18.4159	0.586855	14.7233	1.79586	3.19903	102.661	41.0172	3.56357
ENSG00000251867	Y_RNA	chr8	81396796	81397854	-	UE		1	2	1059	0.30565	0.218404	0	0	1	0	1	1	1	1	1	1	1	1	1	2.08259	3.94193	166.428	2.2369	1.1363	0.20122	1.03702	1.03483	1.22724	1.47815	1.39277	2.93492	12.7996	123.148	1.85147	16.0588	211.288	0.722341	77.8865	4.23587	233.529	68.4404	51.2715	1.52724
ENSG00000253102	RP1-117B12.4	chr17	48473799	48475249	+	UE		0	1	1451	0.115849	0.15944	0	0	1	0	0	1	1	0	1	1	1	1	0	35.1341	3.83311	12.68	22.0444	20.1279	3.9027	9.71283	2.9281	19.101	3.01816	34.8248	19.9992	27.564	17.5498	4.78093	23.8668	0.658053	1.53908	27.0698	6.05908	471.13	203.182	64.4556	254.54
ENSG00000253106	RP11-158K1.3	chr8	125500751	125503884	+	UE		0	1	3134	0.409049	0.0872663	0	1	0	0	0	0	0	0	0	1	1	0	1	2.3904	2.84496	1.55384	2.49898	1.68965	1.43353	1.31703	2.25818	1.35031	1.84808	1.27605	1.62181	2.10978	1.56465	5.14128	2.98013	2.34726	0.431124	2.14979	2.72666	7.56134	14.9713	43.947	11.7089
ENSG00000253200	RP11-582J16.5	chr8	22471421	22474170	-	UE		0	1	2750	0.243263	0.376931	0	0	0	0	0	0	0	0	0	0	0	0	0	7.86854	6.65919	13.2351	10.554	4.04793	1.56229	2.45466	4.26471	7.57241	6.30474	3.78761	7.61184	6.91765	7.22957	6.06949	14.5954	2.90305	0.374857	14.6082	6.28483	6.10723	12.8326	39.5523	12.2179
ENSG00000253334	RP13-923O23.6	chr8	82704058	82727949	+	UE		0	1	23892	0.0981354	0.127016	0	0	0	0	1	0	1	1	1	0	0	1	0	0.495715	0.402456	1.03019	0.798786	0.777723	3.04226	0.37015	0.610685	0.295065	0.528276	0.357442	0.730093	0.731533	0.514477	0.494398	0.828714	1.41845	0.156624	1.11964	0.549222	2.03574	7.48567	21.9735	3.56357
ENSG00000253352	TUG1	chr22	31366663	31375381	+	UE		1	9	8719	0.523443	0.390687	55	241	1	0	1	1	1	0	1	1	1	1	1	22.6016	20.0893	30.0509	18.6947	13.0621	31.6535	17.3095	15.7299	46.7831	27.9191	14.7685	50.5576	26.5654	8.98505	34.8162	30.9253	50.5749	98.8083	67.7197	28.7911	173.911	197.836	169.929	151.197
ENSG00000253358	GS1-251I9.3	chr8	92028816	92030883	+	UE		0	1	2068	0.0571228	0.226679	0	0	0	0	0	1	0	1	0	0	1	1	1	1.88545	0.781106	10.1407	3.09964	1.58437	2.75337	3.69123	2.12398	1.67666	3.20156	1.99215	1.34722	2.16276	2.90946	2.41208	11.1358	0.505219	0.30634	3.08724	1.17214	3.78067	11.7632	42.4821	4.07265
ENSG00000253374	RP11-257P3.3	chr8	82433853	82445510	+	UE		0	2	11658	0.261978	0.268595	0	0	1	0	0	1	1	0	0	0	1	0	1	161.938	18.286	67.4425	114.719	63.2718	76.6153	60.452	48.9783	58.7253	32.8019	92.1389	281.431	63.1036	75.8407	23.9758	52.7148	9.55867	5.09204	65.2307	27.3461	7.85216	1.06938	24.9033	6.61805
ENSG00000253392	AC006277.2	chr19	2915144	2926805	-	UE		0	1	11662	0.0753886	0.0828187	0	0	0	0	1	1	1	0	0	1	1	1	0	0.281502	1.15175	0.949696	0.585414	0.2226	1.40016	0.399556	0.552732	0.892018	0.316897	0.357355	1.16065	0.616677	0.368763	1.07854	2.32839	1.54378	3.58175	9.01897	0.577544	1.4541	10.6938	21.9735	5.09081
ENSG00000253607	RP11-557C18.3	chr8	124014800	124042991	+	UE		0	1	28192	0.0655282	0.154082	0	0	0	0	1	1	1	1	0	1	1	1	1	3.06837	3.4749	2.03948	2.77639	1.83741	1.15239	1.59373	2.61708	2.62057	3.19444	8.57097	2.51597	3.46543	3.00087	2.28367	2.38645	2.27397	0.318831	2.25336	1.77385	6.39805	2.13876	43.947	9.16346
ENSG00000253645	CTD-2544N14.3	chr8	38827879	38830530	-	UE		0	1	2652	0.147082	0.0672367	0	0	0	0	1	1	1	1	0	1	1	1	1	10.1577	32.8702	20.343	14.3034	18.4675	13.7049	20.9313	20.7486	5.17448	78.8205	5.71288	27.9553	31.2694	2.72475	25.8725	26.2185	5.0094	0.250858	17.3269	15.9239	5.81641	14.9713	21.9735	8.1453
ENSG00000253708	RP11-51J9.4	chr8	30034070	30038404	-	UE		0	1	4335	0.12528	0.055368	0	0	0	0	0	0	0	0	0	0	1	1	0	0.93863	1.70674	4.52508	1.3214	0.821676	0.437896	0.775979	0.919894	0.656183	0.203708	0.917308	12.4115	0.660976	0.537266	0.972891	1.92477	1.92719	0.742253	0.804143	1.62023	6.10723	6.41629	26.3682	9.67254
ENSG00000253738	GS1-251I9.4	chr8	92072137	92082417	-	UE		1	2	10281	0.058062	0.051305	51	0	0	0	1	1	1	1	1	1	1	1	1	8.28239	11.4486	33.4523	10.8678	14.4225	0.957121	21.3079	18.9094	13.6439	12.8794	9.48131	11.3748	12.5012	4.81131	14.6662	17.7053	8.07532	0.511515	24.6898	25.3616	354.22	239.541	118.657	148.143
ENSG00000253744	AC025442.3	chr5	65439984	65440623	-	UE		0	1	640	0.166319	0.436866	0	0	1	0	1	1	1	1	1	1	1	1	1	4.75029	1.14006	4.90676	5.95263	6.66916	5.39306	2.12131	0.42049	4.87675	1.49964	2.49847	3.44705	6.28522	3.19918	1.267	4.64228	1.79419	1.04274	5.26551	2.02996	479.854	506.887	254.893	652.133
ENSG00000253854	RP11-10N23.2	chr8	94731802	94733395	+	UE		0	1	1594	0.0793694	0.0373671	17	0	0	0	0	0	0	0	0	0	1	0	1	0.443978	0.747159	1.55998	1.04218	1.12773	0.539569	0.871278	1.75122	1.79749	0.257929	0.470794	1.4445	0.941401	0.530673	2.27339	1.51032	3.51782	0.430664	0.858723	1.34343	2.90821	18.1795	30.7629	7.63621
ENSG00000253875	RP11-16P20.3	chr8	27590855	27613943	+	UE		0	1	23089	0.0724502	0.044375	0	0	0	0	0	1	1	0	1	1	1	1	1	4.28932	5.52649	6.96779	3.36287	3.36277	0.450679	2.14106	5.79611	5.17851	2.4363	6.68718	4.08786	2.39387	4.84253	3.82201	5.11204	22.5538	0.448975	5.77308	6.3943	10.1787	9.62443	61.5258	12.2179
ENSG00000253948	RP11-410L14.2	chr8	100008991	100025272	-	UE		1	1	16282	0.0626953	0.0684181	53	1	0	0	1	1	1	1	1	1	1	1	1	4.29269	4.21946	21.8306	12.2487	10.6129	2.70023	7.32533	1.61981	8.23905	0.922899	3.38772	10.0164	2.53214	9.4103	1.25923	18.8171	2.22296	0.464766	22.239	7.09651	397.552	393.532	136.236	328.866
ENSG00000253961	RP11-363L24.3	chr8	31024594	31034683	-	UE		0	2	10090	0.0504293	0.112641	0	0	0	1	1	0	1	0	0	0	1	1	0	0.6258	4.38501	0.653814	0.798707	3.72939	1.76587	1.25805	0.529549	0.448212	0.732727	2.19941	1.4069	2.67021	1.00017	1.26608	4.78825	9.86299	2.49718	6.38567	1.66157	5.81641	5.34691	54.2013	9.67254
ENSG00000253982	CTD-2336O2.1	chr8	1710156	1712668	-	UE		0	3	2513	0.101992	0.0400107	49	0	1	0	1	1	1	1	1	1	1	1	1	18.1741	13.3195	20.4514	22.3892	13.9244	17.3638	13.2004	12.0011	13.3685	7.95107	16.4334	20.0917	8.05259	8.56658	6.72476	27.4675	10.4115	1.73443	14.4441	17.6265	276.57	595.645	71.7801	75.8531
ENSG00000254099	AC005740.5	chr5	141350202	141362252	-	UE		0	1	12051	0.0684303	0.169678	0	0	1	0	1	1	1	1	1	1	1	1	1	7.02099	1.80113	9.65188	6.38421	9.27841	3.5096	13.8811	5.28961	6.30006	10.2882	5.35947	4.13609	5.59131	3.29626	4.81403	12.5909	2.35869	5.17497	10.6958	10.8808	4.94395	3.20814	41.0172	12.2179
ENSG00000254129	CTD-2647L4.1	chr8	28968090	28998246	+	UE		0	2	30157	0.0766857	0.250266	0	0	0	0	0	0	1	1	1	0	1	1	1	4.64086	0.907816	8.20257	2.57838	1.48286	2.50153	1.51356	3.68166	5.14139	1.25643	6.51512	3.30075	1.82309	1.01541	1.84636	14.8925	1.89257	0.92196	2.99976	2.22702	6.9797	21.3876	43.947	10.1816
ENSG00000254230	RP11-582J16.3	chr8	22423510	22424684	-	UE		0	1	1175	0.172185	0.499552	0	0	1	0	1	1	1	1	1	1	1	1	1	81.1225	4.93723	18.0786	33.4103	51.1658	4.42941	6.56322	2.00843	5.42337	1.76672	9.02127	12.4994	39.6575	8.72136	4.0659	26.1316	5.74242	43.1656	55.6743	3.6597	231.493	13.902	58.596	138.979
ENSG00000254236	KB-1639H6.2	chr8	104032415	104033656	-	UE		0	1	1242	0.0866985	0.0784704	0	0	1	0	1	1	1	1	1	1	1	1	1	5.69221	0.533488	15.3368	5.19585	2.47936	1.44459	4.62122	1.06109	2.77799	1.07565	2.63378	5.20775	6.09963	2.75409	1.02126	2.89144	1.9152	11.9013	5.08408	1.79016	212.299	106.938	123.052	144.07
ENSG00000254307	KB-1608C10.2	chr8	95803871	95805334	-	UE		0	2	1464	0.138789	0.0805379	0	0	0	0	0	0	1	1	0	1	1	0	1	8.01571	6.50799	13.0227	9.73226	12.923	9.14284	14.2502	22.7739	6.27624	4.21781	10.8763	11.9087	12.2265	3.36953	18.9204	18.1461	8.95959	0.294944	10.9312	13.4019	3.78067	9.62443	29.298	3.56357
ENSG00000254340	RP11-10A14.3	chr8	8998934	9002945	+	UE		0	2	4012	0.181633	0.251185	0	0	0	0	1	1	1	1	1	0	1	1	1	3.38941	1.13698	0.921392	3.17951	2.78169	2.89003	5.31855	0.714291	3.15675	1.52061	8.74019	2.42848	1.70068	3.20628	1.28141	7.86672	0.972749	0.592402	18.4535	2.7276	4.94395	6.41629	65.9205	8.65438
ENSG00000254353	RP11-195E2.4	chr5	70328995	70330227	-	UE		1	1	1233	0.0913594	0.0608149	0	0	0	0	0	0	1	0	0	0	0	1	0	3.5341	4.73317	6.31999	6.45727	1.56757	0.644071	3.71379	5.41134	4.04173	2.17074	3.48479	8.1445	6.28605	2.62854	17.0873	10.7086	4.52426	1.69593	7.9571	5.43455	3.78067	7.48567	19.0437	2.03632
ENSG00000254360	AC006160.8	chr4	17632547	17634062	+	UE		0	1	1516	0.0966096	0.135042	0	0	0	0	0	1	0	0	0	0	0	0	0	2.16511	5.81331	5.68184	2.68321	3.4305	6.19804	1.70694	3.67304	4.8847	2.60574	1.11162	3.80465	4.356	3.3417	7.2205	9.85671	3.15483	0.624448	2.50045	5.21166	2.61739	8.55505	54.2013	7.63621
ENSG00000254397	CTD-2371O3.2	chr11	9451903	9455033	-	UE		0	1	3131	0.219245	0.00477037	0	0	0	0	0	0	0	0	0	0	0	0	0	0.904064	0.925668	1.30805	0.788536	1.23925	0.732932	0.98372	0.538295	0.497462	0.425769	0.815015	1.77491	0.51523	2.60976	1.40217	1.00848	1.27814	0.277737	0.757753	2.36144	5.81641	8.55505	33.6927	17.3088
ENSG00000254400	RP11-732A19.8	chr11	6624872	6625650	-	UE		0	1	779	0.14801	0.333213	0	0	1	1	1	1	1	1	1	1	1	1	1	66.9459	9.13159	31.9848	64.1601	139.567	6.58689	44.8145	8.37581	15.0985	14.9618	16.2422	49.1186	63.6958	35.0452	11.6907	115.285	1.97583	7.64138	82.4692	8.61455	494.395	370.006	112.797	446.973
ENSG00000254433	RP11-677I18.3	chr11	105956717	105972702	-	UE		0	2	15986	0.0657811	0.213342	0	0	0	0	1	1	1	1	1	1	1	1	1	1.87166	1.91222	10.7851	3.56385	2.03342	3.50984	2.76454	2.46749	2.41888	4.54505	3.21946	2.90266	3.3953	3.37305	4.97612	4.46146	4.57363	7.50636	8.79613	3.41295	2.61739	10.6938	51.2715	5.09081
ENSG00000254452	RP11-867G23.4	chr11	66044250	66044963	-	UE		0	2	714	0.39177	0.720051	0	0	1	0	1	1	1	1	1	1	0	1	1	416.729	69.5444	118.668	219.036	291.018	164.343	58.907	50.1631	101.424	84.4082	94.5133	158.091	253.586	141.21	55.793	243.829	547.606	8.81894	234.564	56.2321	21.2299	41.7059	42.4821	9.67254
ENSG00000254473	RP11-522I20.3	chr9	86322509	86328293	+	UE		0	2	5785	0.133092	0.351643	0	1	1	0	1	1	1	1	1	1	1	1	1	3.02861	0.551851	7.94557	3.51384	2.78533	6.34743	2.36364	3.45201	6.9185	1.07602	3.04465	3.81484	2.1801	5.89267	3.15681	3.79885	3.55335	3.54782	7.60682	3.54733	469.675	484.43	290.05	500.427
ENSG00000254501	AP003068.9	chr11	64878186	64879167	-	UE		0	1	982	0.344543	0.5932	0	0	1	1	1	1	1	1	1	1	1	1	1	64.1926	56.8097	157.593	90.7699	87.864	16.1257	23.2627	26.0756	29.9262	35.4706	31.3453	68.7461	74.6335	55.8218	46.5487	103.046	215.142	6.45525	59.7858	30.0278	103.532	67.371	96.6835	30.0358
ENSG00000254551	RP11-727A23.7	chr11	82920473	82924421	-	UE		0	1	3949	0.237224	0.838926	0	0	0	0	1	0	0	0	1	1	1	0	0	3.2884	0.52202	1.8959	4.66406	2.72877	3.36285	2.33138	1.11128	1.06916	0.445917	4.44226	2.32621	5.68195	0.924069	1.14384	4.29156	2.71529	0.851062	5.09278	0.704923	2.61739	10.6938	21.9735	9.67254
ENSG00000254559	RP11-304M2.5	chr11	203623	205470	+	UE		0	1	1848	0.0681664	0.413667	0	0	0	1	1	1	1	1	1	1	1	1	1	22.5286	23.6386	31.4526	19.5731	31.1384	11.3633	8.32465	17.7925	26.5921	25.5724	27.7007	30.1301	24.1631	15.127	22.3643	62.5566	21.1756	0.621685	39.6183	27.0895	8.72462	19.2489	62.9907	9.16346
ENSG00000254571	RP11-60I3.4	chr9	102677359	102692178	-	UE		0	1	14820	0.158624	0.252545	0	0	0	0	0	1	0	0	0	0	1	0	0	7.19699	1.72234	6.54053	2.80937	4.22503	18.5773	5.839	2.66955	3.44309	6.24492	4.362	4.81494	5.02168	8.71514	4.39845	6.90968	5.99816	7.25266	7.03878	9.97905	4.07149	7.48567	23.4384	5.09081
ENSG00000254635	WAC-AS1	chr10	28811581	28821672	-	UE		0	2	10092	0.106539	0.0666146	0	38	0	0	1	1	1	1	1	1	1	1	1	12.3859	13.8307	14.472	13.2416	6.81152	8.35907	8.05023	12.4812	11.813	16.8757	8.36309	17.6709	5.2467	4.49289	10.5543	11.8563	36.6657	0.434247	11.3861	11.1251	552.85	545.385	240.244	304.94
ENSG00000254662	RP11-872D17.4	chr11	57093077	57095432	+	UE		0	1	2356	0.279705	0.517663	0	0	1	1	1	1	1	1	1	1	1	1	1	31.7969	38.8661	36.6458	16.8077	26.5426	8.54815	9.76606	19.8042	17.8671	29.248	30.9336	28.9658	35.8932	85.8788	36.9819	35.2679	162.88	13.2916	52.6154	38.0844	403.368	172.17	183.113	288.649
ENSG00000254676	RP11-727A23.4	chr11	82891186	82895562	+	UE		0	1	4377	0.296611	0.00718292	0	0	0	0	0	0	0	0	0	0	1	0	0	0.594239	2.26704	0.863248	1.80481	0.465523	0.784456	0.467576	1.49232	1.0786	1.28139	0.933446	1.4541	2.40598	0.391891	1.79121	2.59468	3.6995	0.822563	1.09896	1.13492	3.78067	10.6938	35.1576	8.1453
ENSG00000254680	RP11-265D17.2	chr11	12282973	12284720	-	UE		0	1	1748	0.166415	0.0246687	0	0	0	0	0	1	1	0	0	1	1	0	0	4.91155	21.3615	18.6731	3.83946	39.4603	1.68116	4.74401	11.8708	20.1746	34.4904	20.3321	34.9969	11.9993	5.15842	9.02151	21.064	2.98773	1.5017	47.5472	12.8823	10.4695	2.13876	64.4556	18.836
ENSG00000254682	RP11-660L16.2	chr11	71159720	71163203	+	UE		0	1	3484	0.157424	0.0591535	60	3	1	1	1	1	1	1	1	1	1	1	1	5.42361	8.31236	11.1139	3.91227	3.27805	3.14511	2.80491	0.821491	5.41342	7.29474	3.89145	10.6964	2.93361	3.9995	2.37927	14.6114	30.6067	2.68716	3.95551	5.16088	221.315	109.077	123.052	117.089
ENSG00000254693	RP11-58K22.5	chr11	44626058	44626887	-	UE		0	1	830	0.0744451	0.18267	0	0	0	0	1	1	0	1	1	0	1	0	1	8.40893	2.7133	6.83731	8.47964	3.38971	9.61829	2.50989	1.16384	2.69724	2.84653	6.13836	14.3946	11.4232	3.12922	1.20244	9.56231	0.708921	0.155757	3.81287	0.457115	7.27052	69.5098	49.8066	31.0539
ENSG00000254741	RP11-661A12.7	chr8	144661806	144662840	+	UE		0	1	1035	0.261588	0.572813	0	0	1	0	1	1	1	1	1	0	1	1	1	571.955	343.056	155.453	716.318	677.364	19.3028	347.907	72.7039	178.556	185.941	373.867	374.889	832.676	414.128	275.846	254.387	1548.1	20.6989	661.737	201.966	60.1999	62.0241	57.1311	158.833
ENSG00000254756	RP11-867G23.12	chr11	66101965	66107346	+	UE		0	1	5382	0.447484	0.444364	0	0	1	0	1	1	1	1	1	1	1	1	1	3.28566	2.10327	9.89559	2.43094	2.12417	4.77612	0.457552	1.33636	3.59332	2.28929	1.66676	3.13465	3.49896	1.98408	0.94518	5.37715	6.78459	1.48814	3.924	1.21301	145.701	5.34691	51.2715	434.755
ENSG00000254782	RP11-155D18.12	chr3	51995228	52008047	-	UE		0	1	12820	0.300116	0.386905	0	0	0	0	1	1	1	1	1	1	1	1	1	35.8494	5.683	36.7546	44.8879	25.9902	14.4788	3.54556	8.54418	23.4287	14.2712	20.8734	14.0096	16.2594	12.702	5.44399	61.5046	4.17068	45.8989	18.3764	5.15122	240.218	137.95	33.6927	301.885
ENSG00000254835	RNF185-AS1	chr22	31601250	31601602	-	UE		0	1	353	0.153619	0.0422476	0	0	0	0	0	1	1	1	1	1	0	1	0	24.2341	27.0305	26.4105	21.8563	24.4457	39.7448	21.3163	41.7396	23.4959	47.7395	46.3555	23.5423	21.7607	21.6901	33.6841	55.5879	4.34106	4.06483	14.6593	44.5404	4.07149	9.62443	55.6662	7.63621
ENSG00000254837	AP001372.2	chr11	74204411	74209578	+	UE		0	1	5168	0.196312	0.38152	0	18	1	0	1	1	1	1	1	1	1	1	1	0.676726	0.809692	4.35728	2.31668	1.87043	1.54197	1.20505	3.45502	2.19132	1.53547	1.4217	6.71991	1.1565	0.319807	4.60224	4.57328	3.19811	0.267939	4.00623	1.77819	185.834	68.4404	125.981	146.615
ENSG00000254905	RP11-712L6.7	chr11	126162817	126164149	-	UE		0	1	1333	0.113905	0.126757	0	0	0	0	1	0	0	0	0	0	0	0	0	2.28998	2.98972	3.12906	2.55717	1.92818	2.79558	1.20798	1.71968	3.177	5.86116	2.24238	2.91044	3.5079	1.42923	4.2532	7.80266	2.74777	0.853964	1.71631	1.70739	3.19903	55.6078	42.4821	10.6907
ENSG00000254907	RP11-484D2.2	chr11	43350298	43380846	-	UE		0	1	30549	0.148274	0.275032	0	0	0	0	1	1	1	1	1	0	1	1	1	2.27405	2.90417	6.29873	2.0835	2.90075	1.36029	1.30864	3.21982	2.17812	4.06425	3.02759	2.06386	2.79612	1.49916	3.14941	3.80569	4.17532	0.523958	2.97362	3.70584	324.265	362.52	150.885	215.85
ENSG00000254994	RP5-1042K10.13	chr22	40761043	40786467	+	UE		0	1	25425	0.061409	0.495616	0	0	0	0	1	1	1	1	1	1	1	1	1	3.39827	6.01579	8.35877	4.1591	4.55814	7.35484	5.59753	3.23812	0.758063	6.15869	16.393	5.10276	4.34437	30.8175	5.5083	6.55143	59.3727	12.0619	12.778	5.44424	5.52559	17.1101	68.8503	6.61805
ENSG00000255031	RP11-802E16.3	chr11	67818207	67821229	+	UE		0	3	3023	0.186616	0.165402	0	0	0	1	1	1	0	1	0	0	0	0	0	44.1734	32.0194	29.749	45.9525	42.2127	4.24836	16.9496	18.3431	37.4323	39.116	39.3712	123.113	158.855	9.29153	20.455	77.0398	180.023	4.98657	56.7567	22.2629	11.6328	5.34691	95.2186	15.2724
ENSG00000255114	RP11-110I1.6	chr11	118914899	118916205	+	UE		0	1	1307	0.11089	0.212234	0	0	0	1	1	1	1	0	0	1	1	0	0	48.1327	30.9434	55.8824	24.52	75.5172	13.773	14.2043	83.6096	130.991	25.4572	254.223	65.957	76.107	19.2626	30.9874	169.303	16.1341	51.0479	113.742	34.7111	5.81641	12.8326	52.7364	5.09081
ENSG00000255125	RP11-685M7.5	chr11	10804860	10823172	+	UE		0	1	18313	0.0470078	0.250919	0	0	0	1	1	1	1	1	1	0	1	1	1	13.5697	16.373	12.3152	22.8971	26.9778	1182.12	21.1456	21.5782	18.8163	25.7527	13.2108	1381.99	23.2737	17.3697	23.9239	28.1408	10.3862	3.76786	26.4411	20.2179	4.07149	8.55505	52.7364	6.61805
ENSG00000255139	AP000442.1	chr11	59383902	59407334	+	UE		0	2	23433	0.184974	0.0713672	0	0	1	0	1	1	1	1	1	1	1	1	1	2.04567	1.36898	3.68798	1.57255	1.09657	1.13121	0.825603	1.00685	2.39356	1.59125	2.22738	2.75447	2.64154	3.2871	1.79745	6.88584	2.15088	9.4959	8.81147	1.00117	266.392	176.448	92.2888	184.287
ENSG00000255164	RP5-1047A19.4	chr8	146218300	146220223	+	UE		1	1	1924	0.111515	0.0713219	0	0	0	0	0	0	0	0	0	0	0	1	0	0.964973	0.256608	2.3253	0.955147	1.10781	2.11705	0.787256	0.87072	3.5067	0.723717	1.51595	1.01207	0.98461	0.703641	1.07723	4.69504	2.43094	2.15998	3.06102	1.01664	6.39805	10.6938	26.3682	9.16346
ENSG00000255173	AP003068.12	chr11	64884629	64884930	+	UE		0	1	302	0.301324	0.37288	0	0	1	1	1	1	1	1	1	1	1	1	1	51.638	5.37743	53.0101	58.0431	34.0267	54.5416	10.0183	3.56432	4.51116	13.233	55.2311	26.9539	59.2483	75.9039	6.05439	15.1324	22.2279	43.2581	283.979	14.968	217.825	97.3137	155.28	170.542
ENSG00000255224	CTD-3065J16.9	chr8	145132905	145134168	-	UE		0	1	1264	0.0842849	0.152139	0	0	1	0	1	1	1	1	1	1	1	1	1	4.61621	1.72242	7.46052	6.95151	5.65137	3.7724	2.29374	1.25771	4.71217	0.489002	3.19699	3.43169	3.32796	3.01431	1.28945	7.98225	0.914925	1.09947	18.1602	1.7265	567.973	220.293	102.543	228.068
ENSG00000255242	C14orf169	chr14	73957669	73960096	+	UE		0	1	2428	0.416932	0.681252	0	100	1	0	1	1	1	1	1	1	1	1	1	3.19963	6.86295	5.16953	3.86354	2.13699	0.899626	2.07033	4.10954	6.22369	7.74707	3.69718	5.04615	5.25174	1.89223	5.35089	4.94211	1.09472	10.3417	10.7668	3.49167	251.56	88.7587	79.1047	107.925
ENSG00000255252	RP1-65P5.3	chr11	32118689	32126637	-	UE		0	1	7949	0.110033	0.662782	0	0	0	0	1	1	1	0	1	1	1	1	1	79.5759	32.1558	59.9385	37.6024	55.4887	43.7918	32.1803	36.7419	10.5244	12.9837	356.263	81.4377	21.2836	171.605	58.2073	110.076	125.339	58.3395	92.5607	9.34116	4.94395	253.443	38.0874	15.7815
ENSG00000255320	RP11-755F10.1	chr11	66012311	66013710	-	UE		1	1	1400	0.127314	0.00380024	6	0	0	0	0	1	0	0	0	0	0	0	0	2.58242	5.00255	3.48266	3.44204	2.09235	0.143917	1.3473	1.59835	3.10172	4.89114	1.51089	3.54072	2.85354	1.53076	1.84206	6.52267	2.94435	1.46254	1.22131	2.84599	6.9797	9.62443	36.6225	15.2724
ENSG00000255351	RP11-567I13.1	chr11	11373973	11374854	+	UE		0	1	882	0.397451	0.639752	0	0	0	0	0	1	1	1	1	1	0	1	1	37.4732	17.6846	32.8915	27.0022	21.2171	27.7152	31.7643	27.0946	33.5908	39.5481	16.421	20.8669	23.1069	63.9624	46.0698	29.6096	23.3146	5.0885	70.5088	44.8861	8.14298	6.41629	64.4556	17.3088
ENSG00000255422	AP002954.4	chr11	118575316	118620973	+	UE		0	1	45658	0.104724	0.314545	0	0	0	0	1	1	1	1	1	1	1	1	0	2.64957	4.17236	4.11307	3.30988	3.28558	2.32881	1.76353	2.00998	2.04642	4.83834	1.29585	2.4893	4.25894	2.73625	5.49615	3.51264	5.78385	18.5004	4.94858	2.141	4.65313	24.5958	39.5523	6.10897
ENSG00000255435	RP11-770J1.3	chr11	118382626	118401809	-	UE		0	5	19184	0.0969896	0.368098	0	0	0	1	1	1	1	1	0	1	1	1	1	25.6665	2.98205	31.2614	20.5094	30.6724	3.42145	6.96483	3.01645	5.40052	4.60024	35.4988	20.7394	12.7997	12.6974	4.81757	7.80796	6.16521	0.814264	24.8635	2.69518	33.4444	20.3182	89.359	6.61805
ENSG00000255438	CTD-2653D5.1	chr20	46306645	46315041	+	UE		0	1	8397	0.0853923	0.17696	0	0	0	1	1	1	0	1	1	1	0	0	1	2.08051	1.02807	1.3548	1.12194	1.49724	0.448236	0.661293	0.407226	0.778476	1.9211	0.62816	1.51589	1.35874	0.790316	1.91881	2.1031	0.960353	0.709411	2.07882	0.249382	6.39805	8.55505	42.4821	6.61805
ENSG00000255448	RP1-59M18.2	chr11	18022089	18044478	-	UE		0	1	22390	0.0715316	0.899062	0	12	0	0	1	1	1	1	1	1	1	1	1	7.12906	7.47289	27.5404	4.84868	14.1762	1.10892	2.79801	4.9241	14.0606	7.94663	2.50779	6.1633	5.7662	5.84925	11.2284	17.748	0.994639	1.34884	9.54123	8.68301	3.48985	3.20814	33.6927	7.12713
ENSG00000255455	RP11-890B15.3	chr11	130736149	130740142	-	UE		1	1	3994	0.0661116	0.0326107	0	1	0	0	0	1	1	1	1	1	1	1	1	2.50241	3.71701	4.13231	4.12404	1.63962	0.396035	1.57923	1.95212	3.32713	1.98977	1.06257	2.62628	1.8388	1.33714	6.62367	5.73726	2.00484	0.280713	2.82228	4.27851	6.10723	12.8326	48.3417	5.09081
ENSG00000255467	RP11-144G7.2	chr11	107975801	107992411	-	UE		0	1	16611	0.387321	0.197739	0	0	0	0	1	1	1	1	1	1	1	1	1	4.0579	2.34052	3.56016	5.7696	3.10805	2.59795	8.70765	6.77544	4.26793	3.43171	20.2702	3.04598	3.25892	14.9605	4.7715	4.2191	43.7683	3.04215	3.84319	4.44093	141.048	99.4525	51.2715	76.8712
ENSG00000255478	RP11-867O8.5	chr11	65134909	65142770	+	UE		0	1	7862	0.113967	0.150509	0	0	0	0	1	0	1	1	1	1	1	1	1	0.38268	1.00293	1.11152	2.62649	0.780137	0.476156	0.334682	0.536542	1.22428	0.704426	0.925852	2.75103	0.786779	0.231961	0.527263	1.19616	10.9331	0.792582	0.7971	0.45241	23.2657	16.0407	29.298	41.7446
ENSG00000255487	RP11-513D5.5	chr8	38133406	38134198	+	UE		0	1	793	0.227895	0.0861591	0	0	0	0	1	0	0	0	0	0	1	1	1	1.48303	1.9501	3.20326	0.915261	0.718769	0.583751	0.668391	0.937849	3.21339	1.04125	1.98472	1.37701	1.65209	1.07927	2.25661	5.34918	3.03353	0.450281	1.95081	0.856571	4.94395	68.4404	45.4119	6.61805
ENSG00000255495	AC145124.2	chr8	12051976	12053789	+	UE		1	1	1814	0.179481	0.31152	11	0	1	0	1	1	1	1	1	1	1	1	1	3.75731	2.98544	19.9404	6.10664	7.37388	0.464672	0.757186	0.782534	2.20433	0.562694	1.01062	4.7598	3.47262	1.34467	2.10371	7.08339	5.05495	12.1614	4.45244	0.728655	217.825	27.8039	79.1047	117.598
ENSG00000255539	CTA-797E19.2	chr11	70170977	70173315	-	UE		0	1	2339	0.157455	0.24868	0	0	0	0	1	0	1	1	1	0	1	0	1	1.55888	0.440532	2.72271	1.02602	0.375705	1.91095	1.99516	0.758738	0.967026	1.57028	2.87322	0.732875	2.08904	2.73985	1.3341	2.75345	2.58076	6.70121	9.30368	1.96	5.23477	37.4284	42.4821	12.2179
ENSG00000255670	RP11-253I19.3	chr12	12638287	12644515	+	UE		0	1	6229	0.087378	0.0915352	0	0	0	0	1	1	0	0	1	1	1	1	0	0.276796	0.690768	3.04146	1.58717	0.169658	0.332211	0.414417	0.278101	0.690088	0.312237	0.47631	1.95177	0.278437	0.591416	1.26213	1.77073	3.74346	3.7895	1.99464	0.763913	6.9797	115.493	43.947	10.6907
ENSG00000255680	RP11-732A19.9	chr11	6640021	6640995	+	UE		0	1	975	0.24886	0.481468	0	0	0	1	1	1	1	1	1	1	1	1	1	10.4106	0.719232	10.507	7.97512	7.93677	11.0614	2.04409	0.639973	2.91982	9.59866	4.89205	6.35173	8.38233	2.8335	0.534428	7.6406	2.29264	3.74503	3.13975	0.562531	103.241	166.824	79.1047	150.179
ENSG00000255723	RP11-529H2.2	chr4	88238322	88266362	-	UE		0	1	28041	0.103042	0.527644	0	11	0	0	1	0	0	1	0	0	0	1	1	17.5341	9.15865	7.82141	22.2451	19.9467	4.31293	2.61687	5.91616	3.63453	53.2341	202.16	21.2097	5.11015	8.02749	8.10844	25.8081	1.93136	1.73143	5.2681	4.39124	2.32657	7.48567	21.9735	5.59989
ENSG00000255896	U47924.19	chr12	7080084	7105520	+	UE		0	2	25437	0.252516	0.146532	0	0	1	1	0	1	1	1	1	1	1	1	1	2.55217	3.08618	3.1894	2.95208	1.16574	0.527591	0.508563	1.44713	3.88284	0.960352	3.69298	3.23372	1.80487	1.52074	1.97751	4.63904	6.55798	0.335855	1.3045	1.10379	598.8	335.786	193.367	546.753
ENSG00000255949	AP003419.16	chr11	67198838	67202870	-	UE		0	1	4033	0.245112	0.580894	0	0	0	1	1	1	1	1	1	1	1	1	1	46.4422	8.33772	22.0448	49.6546	19.9694	53.0395	16.7202	7.3724	12.2869	12.53	68.3935	213.725	120.044	25.1364	4.13375	47.9883	486.232	3.64263	24.5416	5.35034	10.7604	375.353	82.0345	16.2906
ENSG00000255959	RP11-804A23.2	chr11	60603469	60610438	-	UE		0	1	6970	0.0767168	0.175	0	0	0	1	1	1	1	1	1	1	1	1	1	8.02663	3.76947	2.75722	2.59648	4.81137	0.25881	0.383792	2.46911	5.04041	3.01218	3.24735	2.50187	3.76381	8.66085	4.38138	4.36303	1.50308	1.82596	16.5683	5.35962	428.088	139.02	142.095	144.579
ENSG00000256007	ARAP1-AS1	chr11	72396120	72404853	+	UE		0	1	8734	0.134638	0.550998	0	0	0	0	0	1	1	1	1	0	1	1	0	82.9638	22.8691	37.0236	70.7649	39.4739	18.8676	27.8523	24.5657	46.3709	96.1664	34.663	108.545	157.388	13.4638	19.0556	53.6333	188.103	4.20591	42.5177	11.9508	12.5053	10.6938	58.596	17.3088
ENSG00000256028	RP11-197N18.2	chr12	123459867	123467454	+	UE		0	1	7588	0.117116	0.533309	0	258	1	0	1	1	1	1	1	1	1	1	1	27.2146	19.2149	26.3891	24.8584	29.6978	2.21816	13.7361	9.88168	16.7682	7.27921	16.1963	21.927	35.2818	10.9756	13.6064	24.6883	24.6392	3.75712	29.4346	17.2927	507.773	304.774	115.727	462.246
ENSG00000256152	RP11-463O12.3	chr12	123349882	123351568	+	UE		0	1	1687	0.0819625	0.11456	0	0	1	0	1	1	1	1	1	1	1	1	1	30.293	18.2621	33.1125	30.0478	32.7224	36.3411	16.0312	18.2029	27.2888	34.1236	6.49188	61.283	28.8812	5.5203	11.1273	39.6884	60.8083	4.32869	55.5861	24.7356	11.0512	1104.67	29.298	16.7997
ENSG00000256164	RP11-264F23.3	chr12	4357931	4385350	-	UE		0	1	27420	0.0741605	0.489356	0	0	0	1	1	1	1	1	1	0	1	1	1	1.68589	4.24413	4.71247	2.78111	1.6166	1.42022	4.05146	0.198667	2.40913	1.89547	0.208969	3.2534	7.24727	0.38305	1.14089	6.94905	1.2902	0.75146	3.41843	2.27572	8.4338	341.133	123.052	7.63621
ENSG00000256196	RP11-881M11.4	chr11	60685941	60692869	-	UE		0	1	6929	0.0734999	0.0373882	0	0	0	0	1	1	1	1	1	1	1	1	1	36.4235	13.2659	8.45259	22.3826	27.5887	6.64218	6.4772	7.89286	10.6921	9.99593	5.35016	19.6829	23.7604	14.9441	12.7788	18.2897	3.56988	4.27709	18.0437	9.34529	167.513	33.1508	74.7099	32.5812
ENSG00000256364	RP11-173P15.3	chr12	121134927	121137344	-	UE		0	2	2418	0.386652	0.352967	0	0	0	0	0	0	1	0	1	1	0	0	1	29.5666	20.0971	15.1668	62.9308	26.4711	10.0992	38.5146	57.6889	41.7859	40.2439	69.3395	24.1757	34.8768	16.8836	75.1701	71.1378	57.1138	6.8757	43.8146	73.4186	12.5053	22.457	71.7801	10.1816
ENSG00000256392	RP11-347I19.3	chr12	122217514	122241309	-	UE		0	3	23796	0.134381	0.862124	0	0	0	0	1	1	1	1	1	1	1	1	1	1.50842	4.12701	10.902	4.33431	1.70311	3.33988	1.61186	1.39929	4.42491	8.78702	0.565635	11.0416	12.8775	1.16168	1.87101	4.96943	1.62282	0.855674	3.15677	4.44163	937.897	1026.61	408.707	520.281
ENSG00000256448	RP11-809N8.4	chr11	73116342	73121727	+	UE		0	2	5386	0.347617	0.428011	0	0	0	0	1	1	0	1	1	1	0	0	1	8.70178	3.54953	21.3708	2.64911	3.40877	4.04894	2.69034	1.34315	4.2921	2.16565	5.13602	3.90446	2.77941	3.64966	6.67764	7.94454	6.32924	20.2669	4.29684	6.54087	12.2145	20.3182	43.947	25.9631
ENSG00000256512	RP11-860B13.3	chr12	27951574	27953641	-	UE		0	1	2068	0.154727	0.00125868	0	0	0	0	0	0	0	0	1	0	1	0	0	20.2103	12.2246	37.9986	5.9692	8.46819	10.558	6.08526	14.8034	11.8727	3.19612	6.33949	4.62799	6.87659	3.80409	34.0214	17.3296	24.7078	1.51437	11.511	5.89607	8.4338	8.55505	43.947	6.61805
ENSG00000256514	AP003419.11	chr11	67119043	67141055	-	UE		0	1	22013	0.142006	0.671488	0	1	1	0	1	1	1	1	1	1	1	1	1	79.2716	34.1975	26.1348	61.5141	84.151	77.2659	14.6554	47.8008	75.6891	75.157	123.456	86.7412	59.4475	49.9749	12.4452	110.179	138.037	7.07562	49.6871	19.228	931.208	88.7587	33.6927	778.894
ENSG00000256569	RP11-173P15.5	chr12	121159310	121161442	-	UE		0	1	2133	0.109072	0.454556	0	0	0	0	1	1	1	1	1	1	1	0	1	10.6997	9.61852	24.5468	10.2665	15.207	6.96299	5.32696	28.3536	30.7691	12.2495	8.60094	46.3955	15.0883	5.08609	34.3985	24.6614	3.73306	5.80089	22.829	28.2888	34.6077	23.5264	54.2013	10.6907
ENSG00000256690	RP11-727F15.9	chr11	62599706	62601515	+	UE		0	2	1810	0.28045	0.341279	0	0	1	0	1	1	1	1	1	1	1	1	0	7.15075	12.2135	15.5608	7.87899	9.89682	4.23661	4.77786	6.14884	6.80271	7.26789	8.08521	6.98101	11.401	16.9683	8.00549	15.9971	26.9678	36.0464	11.5897	6.90554	240.509	219.223	193.367	227.559
ENSG00000256705	CTD-2017C7.1	chr14	102299772	102305868	-	UE		0	1	6097	0.00631165	0.0144813	0	0	0	0	1	1	1	0	1	0	1	1	1	0.902541	2.12002	1.42724	2.42492	1.02554	0.339651	0.950681	0.362771	0.560017	1.92666	0.458836	3.07693	1.89142	0.537673	0.506823	1.26773	4.67693	0.970325	0.84964	1.0232	6.39805	218.154	49.8066	17.8178
ENSG00000256789	RP11-697H9.2	chr11	63405149	63426434	+	UE		0	1	21286	0.136203	0.217374	0	0	0	0	1	1	1	1	1	1	1	1	1	13.2999	3.51156	2.07245	4.94812	3.56957	13.5764	0.559408	0.618411	0.845555	2.87595	8.10727	1.87479	3.28097	3.2408	6.24888	4.9425	1.79176	4.91217	10.4709	3.09226	14.541	23.5264	30.7629	17.3088
ENSG00000256813	RP11-804A23.4	chr11	60609279	60618554	-	UE		0	1	9276	0.0767168	0.048752	0	0	1	1	1	1	1	1	1	1	1	1	1	10.6987	9.59033	11.8871	4.69243	9.46094	2.98042	8.31946	10.3386	16.3389	11.6278	14.8595	12.2115	11.0745	22.1692	11.8356	19.8791	72.7533	2.61428	37.8724	11.2086	6.9797	9.62443	49.8066	8.1453
ENSG00000256940	RP11-783K16.5	chr11	64013436	64015689	+	UE		0	2	2254	0.281211	0.0656793	51	0	1	1	1	1	1	0	1	1	1	1	1	15.9762	2.73031	4.03858	12.7589	15.0094	26.6515	5.67889	3.97572	13.8906	0.904447	6.32238	5.18014	11.1432	20.39	1.95942	5.65605	31.7988	13.4614	15.6202	2.67993	569.136	219.223	118.657	627.697
ENSG00000257139	RP11-320P7.2	chr12	70574118	70595784	+	UE		1	1	21667	0.0456765	0.681286	6	0	0	0	0	0	1	1	1	0	1	1	1	2.31101	0.791043	5.78365	5.74058	1.95702	0.202699	0.242356	0.742305	1.84868	0.295425	1.83093	4.04067	1.83961	0.932511	0.875477	1.02544	3.47674	0.918529	2.08792	1.54099	4.07149	5.34691	16.1139	8.1453
ENSG00000257202	RP11-512N21.3	chr12	102317188	102318497	-	UE		0	1	1310	0.113058	0.120188	0	0	0	0	1	0	1	1	0	1	1	1	1	1.23315	1.74521	0.668199	0.872521	0.915608	0.350129	1.31713	2.00431	1.17291	0.768965	1.0236	6.62412	3.39103	0.912292	1.68952	2.84033	1.81951	0.567497	1.91665	0.681977	3.48985	73.7873	33.6927	131.343
ENSG00000257270	RP11-521B24.5	chr14	105934130	105936954	-	UE		0	1	2825	0.113191	0.246788	0	0	1	0	1	1	1	1	1	0	1	1	1	20.5886	11.3325	18.3463	13.2053	19.719	9.16037	51.8781	14.6781	24.6357	13.4054	10.3795	28.1473	19.5717	27.5776	15.1919	35.2598	13.8024	0.526201	32.6096	10.4238	12.5053	32.0814	52.7364	14.7633
ENSG00000257285	RP11-298I3.1	chr14	23398818	23424771	+	UE		0	2	25954	0.263498	0.238789	0	7	1	0	1	1	1	1	1	1	1	1	1	0.619561	0.75464	0.777989	1.11706	1.13716	6.37387	0.675276	1.63446	1.0271	1.19407	0.766829	67.6274	1.36959	0.383979	0.775425	1.72547	1.94116	5.31228	1.62106	0.491458	427.797	173.24	155.28	234.686
ENSG00000257286	RP11-545P7.4	chr12	113623429	113629966	-	UE		0	1	6538	0.118231	0.00716745	0	0	1	0	1	1	1	1	1	1	1	1	1	6.96793	0.912573	22.0501	13.8792	15.0857	12.2592	4.9502	1.20747	1.93722	1.35321	12.4891	8.86825	15.1468	11.2618	1.58404	4.90761	79.0076	0.675511	16.9308	1.25538	28.5004	22.457	64.4556	46.3264
ENSG00000257303	RP11-977G19.11	chr12	56693926	56708592	+	UE		0	2	14667	0.151034	0.277201	0	0	1	0	1	1	1	1	1	1	1	1	1	3.38519	17.4763	20.4351	7.54954	5.1018	13.3975	11.5271	16.623	13.2154	14.2461	8.60989	7.71823	8.15646	24.4716	9.70539	23.7401	84.3484	2.05586	9.85595	10.0558	344.332	242.75	155.28	213.814
ENSG00000257309	RP11-603J24.18	chr12	56551234	56553431	+	UE		0	1	2198	0.235205	0.964283	0	0	0	0	1	1	1	1	1	1	1	1	1	2493.15	113.912	684.026	2832.66	5372.6	417.4	549.555	70.3013	179.388	42.1297	765.443	1536.66	1869.6	973.402	73.1432	1154.21	22.8741	10.8139	2769.13	107.067	529.875	444.863	273.936	551.335
ENSG00000257337	RP11-983P16.4	chr12	53408380	53448222	-	UE		0	8	39843	0.0790365	0.331295	0	47	0	0	1	1	1	1	1	1	1	1	1	122.257	21.1073	55.373	84.3753	99.8895	13.1624	44.1489	12.6472	56.7016	46.1194	30.5943	34.4704	72.1633	148.764	58.645	52.0012	69.7189	4.82958	74.8695	36.5461	157.334	17.1101	84.9643	102.834
ENSG00000257342	RP11-571M6.7	chr12	58087915	58115293	-	UE		0	1	27379	0.190694	0.378924	0	0	1	0	0	1	1	1	1	1	0	1	1	201.166	137.04	78.813	184.543	190.519	27.2083	52.5368	86.094	145.452	128.559	255.718	160.502	163.03	56.4823	140.41	167.068	173.748	3.94	201.586	141.486	6.9797	6.41629	43.947	10.1816
ENSG00000257379	RP11-793H13.8	chr12	53835525	53861312	+	UE		0	1	25788	0.124871	0.853487	0	142	1	0	1	1	1	1	1	1	1	1	1	466.736	111.586	140.579	326.263	359.541	43.151	96.2229	113.256	145.13	183.363	112.252	130.68	255.623	176.824	195.878	123.523	163.607	2.48456	427.561	164.807	317.867	155.06	64.4556	273.886
ENSG00000257449	RP11-603J24.4	chr12	56423433	56435590	-	UE		0	1	12158	0.128003	0.12968	0	0	0	0	1	1	1	1	1	1	1	1	1	0.805865	0.631844	1.15107	0.968435	0.797911	0.209324	0.68619	0.864068	1.31812	0.553939	0.196064	1.27365	0.683122	0.993096	2.33446	1.77585	1.4051	2.87409	2.70596	0.885321	430.415	319.745	241.709	399.629
ENSG00000257524	RP11-203J24.9	chr9	130630143	130649066	-	UE		0	2	18924	0.111972	0.733626	0	42	0	0	1	1	1	1	1	1	1	1	1	88.1764	24.1678	110.231	130.334	91.3069	4.93993	176.573	22.7582	42.1974	2.31812	64.5461	127.435	93.4913	319.325	62.1332	27.4936	210.6	3.17996	144.43	60.0722	11.342	10.6938	71.7801	14.2543
ENSG00000257550	RP11-793H13.3	chr12	53907768	53911392	+	UE		0	1	3625	0.228159	0.16718	0	0	0	1	1	1	0	0	0	0	1	0	0	11.7322	3.97009	5.99496	7.76364	8.04184	0.85435	5.24934	5.07784	10.3282	7.59035	2.10541	13.3267	6.87305	8.79205	11.9497	10.8629	11.8339	7.77265	15.8939	5.07799	16.286	7.48567	57.1311	14.7633
ENSG00000257553	RP11-603J24.17	chr12	56498398	56507689	-	UE		0	1	9292	0.224913	0.791629	0	0	1	1	1	1	1	1	1	1	1	1	1	60.4216	30.8429	56.9226	32.1593	62.1684	8.12915	18.9183	26.4509	17.5405	37.2342	27.0083	35.7982	45.7702	94.9147	44.5656	62.4772	115.329	0.414739	58.8008	23.9226	81.7206	57.7466	70.3152	92.6527
ENSG00000257621	RP11-349A22.5	chr14	58732083	58764852	-	UE		0	14	32770	0.0425967	0.167728	0	23	0	1	1	1	1	1	1	1	1	1	1	7.25363	26.2989	22.8309	12.2044	16.7192	15.3001	6.91139	17.8549	19.9641	21.5679	9.46995	29.1928	47.8711	3.88591	23.0335	35.5035	55.0242	3.07774	21.9685	25.5449	453.099	414.92	196.297	366.029
ENSG00000257663	RP11-1100L3.7	chr12	52470625	52475868	-	UE		0	1	5244	0.141321	0.295199	0	0	0	0	1	1	1	1	1	1	0	1	1	24.6289	15.0069	36.6244	31.2866	44.5373	16.8832	9.70368	24.232	27.3373	23.3131	29.6285	64.2267	40.9896	24.2237	22.9116	59.9081	47.845	1.8473	68.5362	19.4633	27.9188	28.8733	42.4821	21.3814
ENSG00000257732	RP11-818F20.5	chr12	104656092	104674500	-	UE		0	1	18409	0.0591215	0.0620483	15	0	0	1	1	1	1	1	1	1	1	1	1	127.8	15.1527	14.1854	71.5811	119.575	29.9766	12.1163	7.30343	50.9251	31.3114	21.7335	30.9399	161.251	60.9267	26.1357	46.6486	183.999	0.680521	58.2091	12.9734	87.537	8.55505	29.298	204.141
ENSG00000257769	CTB-193M12.1	chr16	15702331	15704420	+	UE		0	1	2090	0.120099	0.0906335	0	0	0	0	0	0	1	1	0	1	0	1	0	0.933453	1.29118	1.71115	0.900772	1.55619	0.172131	0.662893	0.513912	1.31774	2.64518	0.533979	1.42869	1.17772	1.05906	1.15904	1.73952	2.89228	5.27363	1.40207	1.40498	10.4695	9.62443	64.4556	61.0897
ENSG00000257878	RP11-256L6.3	chr12	96390299	96405267	+	UE		0	1	14969	0.121062	0.0241121	0	0	1	0	1	1	1	0	0	1	0	1	0	0.611135	1.26658	0.602606	0.929294	1.11888	3.10142	0.422906	0.901779	0.891844	9.07526	12.5441	2.55176	1.50917	0.552681	1.90857	1.89959	4.98163	0.778295	1.3579	0.991379	16.286	8.55505	49.8066	66.6896
ENSG00000258017	RP11-386G11.10	chr12	49521565	49541652	+	UE		0	5	20088	0.53586	0.36703	72	0	0	0	1	1	1	1	1	1	1	1	1	565.527	1090.16	3092.91	492.673	590.636	505.457	389.081	709.147	654.119	434.938	566.716	992.124	491.147	395.327	647.983	634.29	565.295	9.58751	907.698	277.948	35.1893	18.1795	65.9205	38.1811
ENSG00000258034	RP11-493P1.2	chr12	116398992	116400538	+	UE		0	1	1547	0.389296	0.235178	0	0	0	0	1	1	0	1	0	0	0	0	1	10.0329	7.12026	14.769	10.8969	8.31422	2.17661	5.3988	4.42704	5.41356	11.3464	4.68585	8.35861	8.93429	13.858	6.404	13.1491	8.42751	0.890017	14.4934	6.1241	8.72462	18.1795	32.2278	5.09081
ENSG00000258056	RP11-644F5.11	chr12	56122888	56124467	+	UE		0	1	1580	0.206419	0.135115	0	0	1	0	1	1	1	1	1	1	1	1	1	8.89408	3.97405	7.97475	9.94158	18.5831	0.363369	7.91035	5.99245	11.8969	2.54287	3.49241	3.63653	10.3907	7.73614	5.4648	9.31212	1.88635	0.248234	10.599	8.13385	490.324	212.807	131.841	590.534
ENSG00000258057	BCDIN3D-AS1	chr12	50222325	50234926	+	UE		0	3	12602	0.232234	0.164479	0	3	1	0	1	1	1	1	1	1	1	1	1	1.83381	3.03073	6.49847	1.82269	1.16849	1.83098	1.73716	1.20453	3.46594	5.05869	2.10798	2.87055	2.22751	2.23944	3.41084	9.0315	4.90806	0.992834	1.26599	2.90258	245.453	86.6199	109.868	182.76
ENSG00000258086	RP11-753H16.5	chr12	54747576	54860769	+	UE		0	1	113194	0.224229	NA	0	0	0	1	1	1	1	1	1	1	1	1	1	2.45023	0.887936	0.74696	1.82167	2.40783	0.320736	0.917301	0.302315	0.557855	1.54802	1.52691	2.39325	1.87031	0.6066	0.570955	3.72765	2.49244	0.198474	1.29614	0.530717	15.4135	14.9713	127.446	19.8542
ENSG00000258092	RP4-816N1.7	chr12	2906302	2913104	-	UE		0	1	6803	0.172045	NA	0	0	1	0	1	1	1	0	1	1	1	0	1	50.9656	18.5708	267.399	36.6893	260.492	65.2681	40.3906	127.441	65.1601	46.7579	110.7	72.7979	177.273	155.43	106.816	122.655	532.219	0.626739	248.313	212.611	15.7043	93.0362	54.2013	18.3269
ENSG00000258096	RP11-474P2.2	chr12	46765246	46767561	+	UE		0	1	2316	0.218159	0.335087	0	0	1	0	1	1	1	1	1	1	1	1	1	2.35765	1.49927	1.32612	1.65609	0.977193	2.77237	3.20774	0.766968	1.83574	1.62672	3.2975	3.21727	3.38658	2.50245	1.20613	0.950672	2.46853	1.26397	3.53727	1.76268	724.434	343.271	235.849	805.366
ENSG00000258136	RP11-864J10.4	chr12	108130332	108153745	+	UE		0	2	23414	0.0370145	0.0821917	13	0	0	0	1	1	1	1	1	1	1	1	1	0.661138	0.81503	1.38437	0.533814	0.417261	1.69366	0.356088	0.771033	0.893457	0.592184	0.3345	0.5345	0.642524	0.441053	0.54523	1.27284	1.52727	17.9499	2.39969	0.753273	6.9797	48.1222	38.0874	8.65438
ENSG00000258177	RP11-394J1.2	chr12	96616575	96617751	-	UE		0	1	1177	0.0807997	0.296635	0	0	0	0	1	1	1	1	1	1	0	1	1	14.3096	9.26141	4.93718	6.18865	3.44925	7.0535	9.37609	2.09548	4.41608	6.26716	2.09059	7.35361	9.39718	2.96211	3.20016	9.32742	7.2377	1.23583	4.69624	5.44518	10.7604	23.5264	58.596	16.7997
ENSG00000258199	RP11-977G19.5	chr12	56556143	56584068	-	UE		0	1	27926	0.451565	0.318053	0	44	0	0	1	1	1	1	1	1	1	1	1	46.7377	7.35387	56.9139	38.4548	41.365	2.57116	9.40231	9.45694	13.8105	11.014	7.00565	19.8622	47.4141	34.5067	9.47281	19.9525	32.1248	0.902604	40.1298	6.56651	378.649	239.541	147.955	189.887
ENSG00000258210	RP11-478C19.2	chr12	110825268	110883353	-	UE		0	1	58086	0.162832	0.842357	0	69	0	1	1	1	1	1	1	1	1	1	1	8.68272	11.4828	10.4799	7.31892	13.8312	52.0691	7.1992	8.62774	16.5346	20.573	13.1874	9.75025	9.97554	11.9574	11.1104	19.9173	10.5817	2.61982	16.3688	10.1233	5.23477	12.8326	43.947	10.6907
ENSG00000258232	RP11-161H23.5	chr12	49658939	49667089	-	UE		0	1	8151	0.061318	0.540066	0	0	1	0	1	1	1	1	1	1	1	1	1	45.6087	69.0663	299.339	61.2584	66.3886	301.173	32.6142	116.264	59.3809	51.8508	128.846	226.934	55.7692	82.5489	40.7903	163.577	110.356	0.803473	93.4629	40.9025	18.6125	11.7632	55.6662	26.4722
ENSG00000258297	RP11-658F2.8	chr11	66433507	66435845	+	UE		0	2	2339	0.288985	0.204642	0	2	0	0	1	1	0	0	0	0	1	0	0	4.72803	14.0519	6.13836	7.10102	1.3027	1.54142	1.9596	4.70431	6.11808	3.93014	3.79385	14.5397	8.86661	1.72962	10.7845	19.3186	7.415	0.73608	3.88117	9.58067	6.9797	8.55505	64.4556	12.727
ENSG00000258301	RP11-488C13.5	chr14	77248083	77253067	-	UE		0	2	4985	0.0990347	0.00736062	0	22	0	0	1	1	1	1	0	1	1	0	1	12.5716	11.1138	31.8763	17.2122	8.816	0.748798	4.3316	7.07437	28.0978	9.69925	5.61892	36.3067	18.8337	4.00586	15.5708	31.9775	6.46331	0.798557	14.7174	5.73627	6.9797	10.6938	45.4119	12.2179
ENSG00000258317	RP11-603J24.5	chr12	56513817	56523403	-	UE		0	2	9587	0.544511	0.487891	0	0	1	0	1	1	1	1	1	1	1	1	1	22.1569	5.89418	6.32685	40.3521	14.517	3.68205	2.59369	3.11721	15.4227	11.1261	7.9112	7.00677	9.59692	9.92809	8.24073	12.6155	4.41447	12.0123	15.6464	5.90337	282.969	170.032	125.981	123.707
ENSG00000258344	RP11-968A15.8	chr12	54670415	54738867	+	UE		0	1	68453	0.0404086	0.491403	0	0	0	1	1	1	1	1	1	1	1	1	1	5.82724	8.73518	3.84297	3.92303	5.67867	1.14102	2.08014	3.44165	3.26818	6.94131	1.84159	4.18964	3.66077	3.26971	13.916	5.70304	4.99866	0.838144	4.29949	4.86561	84.338	129.395	52.7364	33.0903
ENSG00000258364	RP11-536C10.16	chr14	19412520	19413898	+	UE		1	1	1379	0.524514	0.537089	0	0	0	0	0	0	0	0	0	0	0	0	0	2.48284	0.539563	2.95904	3.24575	2.76354	1.91454	2.26021	1.41875	1.75982	1.52079	2.42862	1.67722	1.98263	2.93374	1.6514	6.97507	1.19798	1.81884	4.35961	1.3394	9.8879	5.34691	17.5788	5.09081
ENSG00000258378	RP11-517O13.1	chr14	58865275	58893843	+	UE		0	1	28569	0.054946	0.139356	0	0	0	0	1	1	1	1	1	1	1	1	1	0.564903	1.25738	1.30108	0.697545	0.736779	1.39013	1.07511	0.721705	0.509777	0.471629	1.0537	0.640612	0.656483	1.17577	1.10968	1.75029	1.37599	0.326778	0.996013	0.968368	11.9236	7.48567	45.4119	7.12713
ENSG00000258430	RP11-982M15.2	chr14	105235686	105236608	+	UE		0	1	923	0.111153	0.475639	0	0	0	1	1	1	1	1	1	1	1	0	1	111.608	80.2829	62.1141	78.4306	124.439	6.94758	46.7522	44.6646	74.3688	55.9151	74.9582	83.8948	86.4127	43.9322	59.1765	85.516	24.7807	1.15451	87.5811	51.2738	23.5565	12.8326	54.2013	15.2724
ENSG00000258457	RP11-298I3.4	chr14	23451907	23468287	+	UE		0	3	16381	0.375531	0.277696	0	0	1	0	1	1	1	1	1	1	1	1	1	0.946435	0.577667	0.759934	1.47263	1.13192	0.695325	0.969548	0.984946	0.925773	0.446172	1.41743	2.96193	0.477818	0.420334	1.37339	2.1265	7.03898	0.884395	1.64083	1.63263	499.339	11.7632	139.166	206.178
ENSG00000258471	RP11-84C10.4	chr14	21463996	21467322	-	UE		0	1	3327	0.226475	0.206283	0	0	0	0	1	1	1	1	1	1	1	1	1	0.956369	3.69556	3.47722	1.52647	1.8546	1.67501	2.4692	1.99407	4.69205	0.921661	3.53334	3.07323	5.92915	1.11187	2.16595	9.0308	26.7455	2.63112	3.14217	2.1445	8.4338	7.48567	55.6662	48.8718
ENSG00000258515	RP11-203M5.7	chr14	20919464	20920077	+	UE		0	1	614	0.101259	0.0488039	0	0	0	1	1	1	0	1	1	1	1	1	1	0.336767	7.13484	6.51232	1.89433	1.17993	0.394832	0.6201	1.10855	5.82257	0.521911	0.93597	3.16888	3.8544	0.394428	2.85993	5.78662	22.4043	0.888731	0.677058	5.02341	9.59708	17.1101	23.4384	14.7633
ENSG00000258520	RP11-363J20.2	chr14	69705883	69727284	-	UE		0	1	21402	0.176791	0.283682	0	0	0	0	0	1	0	1	1	1	1	0	1	4.65157	0.925202	8.12902	4.43004	1.50743	0.401364	9.09864	0.86428	1.17425	0.364803	0.308578	1.38948	1.54918	1.02061	0.839703	3.35752	0.925167	1.83308	2.48995	0.500978	80.8481	5.34691	42.4821	3.56357
ENSG00000258554	RP11-973D8.4	chr12	56360622	56361258	-	UE		0	1	637	0.284752	0.381119	0	0	1	1	1	1	1	1	1	1	1	1	1	11.9557	4.3295	2.41212	5.42952	7.71573	1.38096	2.90187	2.10329	5.93436	1.07584	4.8922	12.9996	16.973	3.66626	3.57671	6.79122	13.7094	2.19927	5.83055	2.99102	277.734	189.281	127.446	437.81
ENSG00000258559	AC005519.4	chr14	74755830	74761128	-	UE		0	1	5299	0.151274	0.0129293	0	3	0	0	0	0	1	1	1	1	1	0	0	1.42308	3.01748	5.45445	2.21415	1.33596	0.232543	0.837503	1.1299	4.43677	0.371877	0.975981	2.38686	5.9193	0.39892	1.35807	4.86861	4.05571	1.69369	1.81765	1.16161	6.9797	5.34691	62.9907	11.1998
ENSG00000258610	RP11-488C13.7	chr14	77245295	77248592	+	UE		0	1	3298	0.0990347	0.943077	0	0	0	0	1	1	1	1	1	1	1	0	1	29.2315	5.00379	24.8723	22.9129	32.9711	0.880336	7.37949	5.61299	19.294	8.6364	10.7569	25.3686	43.8236	2.69422	12.6314	19.9447	9.55059	0.912731	44.2351	2.97546	9.30626	10.6938	52.7364	15.7815
ENSG00000258634	RP4-773N10.4	chr1	110600962	110605177	+	UE		0	2	4216	0.147707	0.20721	0	0	0	0	0	0	0	1	0	1	1	1	1	2.4234	2.91551	3.71277	2.50352	1.27125	3.9388	0.516367	1.43355	4.80351	1.38407	0.908224	3.09835	2.1836	1.06494	4.41206	4.53827	3.07185	1.0477	2.68175	2.04655	5.81641	18.1795	48.3417	14.7633
ENSG00000258644	RP11-718G2.3	chr14	70793069	70883701	-	UE		0	1	90633	0.0643258	0.871527	0	37	0	0	1	1	1	1	1	1	1	1	1	64.7808	66.5651	48.2615	82.8264	56.087	50.9184	68.439	85.8738	33.7684	79.2861	93.2658	67.8626	62.9539	72.6468	62.5706	100.114	73.7007	1.77009	62.2758	87.2287	146.283	40.6365	49.8066	48.3627
ENSG00000258646	RP11-950C14.3	chr14	75471422	75475184	-	UE		0	1	3763	0.246455	0.420916	0	0	1	0	1	1	1	1	1	1	1	1	1	5.67674	5.01751	6.4945	2.29113	5.12126	4.76964	3.25976	4.44685	5.04125	5.31104	5.62943	3.50633	6.75255	11.5722	5.18904	9.72195	9.3642	0.370212	9.52948	10.3946	9.59708	19.2489	38.0874	14.2543
ENSG00000258655	ARHGAP5-AS1	chr14	32544625	32545999	-	UE		0	1	1375	0.31539	NA	0	18	1	1	1	1	1	1	1	1	1	1	1	1.27382	2.2101	3.1438	1.9465	2.08453	10.2457	3.47985	1.53392	4.02869	0.453831	0.831708	1.68467	1.29059	0.822439	1.75018	4.38124	1.2299	0.226868	3.76867	3.13646	721.235	86.6199	194.832	459.7
ENSG00000258658	RP11-517O13.3	chr14	58836741	58862359	-	UE		0	1	25619	0.146603	0.023741	0	0	0	1	0	1	0	1	1	1	1	0	1	0.346237	0.521244	0.521364	0.500902	0.423605	0.256002	0.25524	0.369608	0.313755	0.82526	0.472772	0.706155	0.545341	0.179869	0.473924	0.702698	0.74737	3.95486	6.21422	0.56109	69.797	27.8039	64.4556	23.9268
ENSG00000258660	RP4-693M11.3	chr14	74164806	74167054	-	UE		1	1	2249	0.13902	0.110687	0	0	0	0	1	0	1	1	1	1	1	1	1	3.13471	1.97215	8.20358	5.06249	1.15571	1.36908	2.55047	4.4922	2.83582	1.76446	0.871272	8.81749	0.871984	0.933809	7.09226	3.07434	2.99294	0.346675	3.18032	6.28496	9.8879	25.6652	27.8331	9.67254
ENSG00000258666	RP11-638I2.8	chr14	100800127	100820398	+	UE		0	1	20272	0.0541328	0.204571	0	0	0	0	1	1	1	1	1	1	0	1	1	38.7281	29.3014	65.1007	54.7808	22.5435	19.0358	48.4695	12.2899	10.1847	37.6221	21.4653	197.196	72.6752	38.2291	7.64044	15.5321	154.586	0.797147	50.8077	5.99964	3.78067	18.1795	46.8768	12.2179
ENSG00000258667	HIF1A-AS2	chr14	62182276	62217815	-	UE		0	1	35540	0.0890524	0.198896	0	0	0	1	1	1	1	1	1	0	1	1	1	3.81671	5.79441	3.12937	1.98496	2.5456	4.27687	4.08616	9.42815	7.53799	3.47807	4.52357	10.4517	6.31588	0.81589	5.00362	3.73084	1.86984	0.445428	3.43087	3.13716	108.476	192.489	51.2715	11.7089
ENSG00000258738	RP11-73E17.2	chr14	35343549	35345665	+	UE		0	1	2117	0.366187	0.39591	0	2	1	0	1	1	1	1	1	1	1	1	1	3.98492	2.67078	1.12336	3.2192	1.52684	0.984119	0.515691	0.884734	1.45578	2.66324	1.06856	3.26261	2.1286	1.29039	1.01164	2.92725	0.929904	4.07862	5.98977	1.42885	479.563	607.409	92.2888	467.845
ENSG00000258743	RP11-406A9.2	chr14	83108964	83173169	+	UE		1	4	64206	0.0174893	0.0518106	0	0	0	0	0	1	1	0	1	0	1	1	1	0.535554	0.186525	2.57078	2.55156	0.748334	0.830883	0.576497	0.231599	0.366366	0.253153	0.275978	2.9478	3.17886	0.744195	0.210575	0.412605	2.60567	1.81891	14.016	0.320907	4.07149	5.34691	30.7629	5.59989
ENSG00000258757	RP11-841O20.2	chr14	53107557	53108284	+	UE		0	1	728	0.179189	0.0281756	0	0	0	0	0	0	0	0	0	0	0	0	0	17.9493	15.4061	15.3758	13.2482	10.2176	191.934	4.43767	8.86316	27.9953	39.3094	20.9694	47.4435	22.948	9.00047	9.99177	23.6736	45.2951	1.46518	10.4349	10.0809	3.78067	8.55505	21.9735	10.6907
ENSG00000258760	CTD-2509G16.5	chr14	65703198	65785508	-	UE		1	2	82311	0.0858316	0.0799444	0	0	0	0	1	1	1	1	1	1	1	1	1	0.709341	0.738739	0.664899	0.636927	0.55675	0.532289	0.309197	0.164555	0.384768	0.509969	0.52155	0.696454	1.21198	0.326649	0.560962	0.818116	5.35369	0.454844	0.609458	0.18031	5.23477	721.832	27.8331	9.16346
ENSG00000258761	RP11-24J19.1	chr15	92706028	92715666	-	UE		0	1	9639	0.292071	0.664167	0	0	0	0	1	1	1	1	0	1	0	1	0	24.7367	10.483	29.1521	13.1773	6.99361	3.47105	18.235	3.48318	3.97787	18.9968	2.48257	14.2692	37.9393	5.30284	2.12092	6.15873	3.31753	0.86847	43.1777	5.0144	6.9797	10.6938	60.0609	9.67254
ENSG00000258782	RP11-701B16.2	chr14	59945992	59992155	-	UE		0	1	46164	0.111408	0.237825	0	0	0	0	1	1	1	1	1	1	1	1	1	0.377801	0.609472	1.69225	0.715957	0.355438	0.370873	0.413886	0.907059	0.804897	0.77615	1.88185	1.26944	0.631792	0.243731	1.10107	1.43486	0.692713	2.63837	5.31774	1.24978	4.36231	1.06938	21.9735	4.58173
ENSG00000258830	RP11-123K3.4	chr12	57643392	57690267	-	UE		0	1	46876	0.306659	0.957211	0	0	0	0	1	1	1	1	1	1	1	1	1	45.4586	9.28895	38.932	23.3336	26.6147	1.4472	7.98179	6.96354	26.1258	14.8759	15.0779	22.5491	23.1064	74.8594	13.4578	67.861	8.69392	8.2372	34.2261	15.7297	7.85216	6.41629	35.1576	4.58173
ENSG00000258891	RP5-1021I20.5	chr14	74362867	74404817	-	UE		0	2	41951	0.141211	0.648341	0	0	0	0	1	0	0	1	1	1	0	1	1	8.01289	6.78395	6.45956	3.94745	7.4122	22.5299	3.73091	7.56266	10.101	12.9156	4.86209	10.8019	6.5406	7.45733	17.9458	14.356	5.60967	6.10565	18.3273	13.0429	2.61739	11.7632	29.298	8.1453
ENSG00000258892	RP11-193F5.1	chr14	61346432	61449303	+	UE		0	1	102872	0.166395	0.785971	0	3	0	1	1	1	1	1	1	1	1	1	1	21.7432	8.10729	21.224	9.88229	6.32691	16.5884	10.5803	22.4395	7.48947	1.67736	27.9408	362.525	15.2299	49.0072	15.9155	150.614	3.19564	23.5135	31.4634	18.6965	5.23477	17.1101	33.6927	4.07265
ENSG00000258908	RP11-203M5.8	chr14	20942948	20945248	-	UE		0	1	2301	0.151661	0.320492	0	0	0	0	1	1	1	1	1	1	1	1	1	18.7723	9.00195	16.5727	6.12892	12.0054	62.1067	4.17823	32.8896	7.18248	27.422	35.8212	48.9464	23.864	7.68652	1.54368	12.1072	26.9701	0.70876	18.9089	1.84181	8.4338	11.7632	45.4119	16.2906
ENSG00000258940	RP11-407N17.5	chr14	39734907	39736265	-	UE		0	2	1359	0.147293	0.0998024	0	0	1	0	1	1	1	1	1	1	1	1	1	0.698098	0.997363	2.16725	2.5548	0.671053	1.04315	1.2422	0.275931	2.03358	0.402623	2.20934	1.17528	0.84554	1.86498	0.253502	2.94586	0.612475	0.230005	1.92201	1.83791	464.441	371.075	95.2186	548.789
ENSG00000258950	RP4-776F14.3	chr20	1433765	1454487	-	UE		0	1	20723	0.149115	0.5443	0	0	0	0	1	1	1	1	1	1	1	1	1	14.1615	9.64831	16.1005	10.1506	10.1188	7.28571	6.98449	7.96423	7.13172	9.89824	6.23731	6.27978	5.70625	13.9166	12.6123	8.26344	3.23344	0.407509	13.9179	13.488	14.541	7.48567	54.2013	6.61805
ENSG00000258964	RP11-618G20.1	chr14	62200856	62242978	+	UE		0	1	42123	0.107258	0.920111	0	78	0	1	1	1	1	1	1	1	1	1	1	9.40632	6.76121	5.18565	7.26688	8.03434	12.9228	5.86148	11.339	6.21957	7.45712	7.52267	11.3167	5.12958	3.39646	13.2885	14.5601	3.69007	2.76492	24.8162	10.5952	10.7604	19.2489	52.7364	13.7452
ENSG00000258985	RP11-368P15.3	chr14	53503473	53504969	+	UE		1	1	1497	0.154213	0.164548	0	0	0	0	0	0	1	1	1	0	0	1	1	3.36757	5.82561	6.69684	4.21141	3.7167	0.207927	1.02504	2.77826	1.87997	2.53564	2.69568	6.85906	12.7346	1.70283	4.2256	7.71068	8.10556	6.17402	6.79715	1.24188	5.52559	14.9713	41.0172	10.6907
ENSG00000259052	AL157871.2	chr14	100746296	100757793	-	UE		0	1	11498	0.177537	0.127456	0	0	0	0	1	1	1	1	1	1	1	1	1	19.2985	11.6343	47.7422	26.9584	19.1056	18.1054	18.6667	8.45691	5.68415	33.2553	16.2391	25.7873	37.6911	14.0542	14.1109	37.1338	3.11199	0.689838	17.3456	23.173	6.68888	6.41629	64.4556	10.6907
ENSG00000259069	RP11-597A11.6	chr14	20145803	20147175	-	UE		1	1	1373	0.463194	0.81488	0	0	0	0	0	0	0	0	0	0	0	0	0	3.87479	0.63397	2.92464	3.24374	3.74847	1.49673	2.79766	1.82401	1.93845	2.00124	3.04755	1.5994	1.91692	3.86341	1.93918	6.77713	3.74057	1.06053	6.15259	2.13366	11.9236	7.48567	27.8331	6.61805
ENSG00000259071	RP11-247L20.4	chr14	50793244	50794627	-	UE		0	1	1384	0.0942063	0.104257	0	0	0	0	1	0	1	1	1	0	1	1	1	8.40116	10.3004	13.2149	10.811	5.29851	8.11421	5.91127	23.4926	2.96603	9.19178	8.65422	11.2706	4.32522	12.9455	13.7288	16.5305	16.6853	0.217337	8.27794	19.2354	6.68888	6.41629	20.5086	1.01816
ENSG00000259080	RP11-158I13.2	chr2	27805913	27858041	+	UE		0	1	52129	0.147917	0.943358	0	24	1	0	1	1	1	1	1	1	1	1	1	4.97548	5.9538	8.56326	5.61818	10.1514	3.6714	4.6865	6.17977	9.86529	10.4797	2.84405	7.65266	7.41521	3.0326	20.6456	13.3578	4.10425	2.17582	10.2047	14.553	214.044	122.979	74.7099	245.886
ENSG00000259093	RP11-1112J20.2	chr14	63589751	63594932	-	UE		1	1	5182	0.142562	0.345997	0	0	0	0	0	1	0	0	0	1	1	0	0	2.03204	6.88919	16.9679	2.57698	3.99287	3.27443	6.70429	4.81257	4.16721	9.50534	13.5264	4.11269	10.6928	10.739	4.70071	10.7372	1.2493	2.2364	9.91261	3.67492	5.52559	6.41629	24.9033	11.7089
ENSG00000259114	AC005484.5	chr14	74498500	74549566	+	UE		0	1	51067	0.0701891	0.405953	0	0	0	0	1	1	1	1	1	1	1	1	1	1.81828	1.86543	5.08303	2.45276	2.03444	0.569899	1.50482	4.15407	1.75916	0.503772	7.26651	14.225	0.688293	1.30906	3.94493	4.96735	1.4562	0.738616	28.2932	5.15039	1.74492	8.55505	27.8331	3.56357
ENSG00000259115	CTD-2540L5.5	chr14	71060031	71107921	-	UE		0	1	47891	0.0698973	0.633714	0	47	0	0	1	1	1	1	1	1	1	1	1	7.53174	8.87138	8.15438	6.18715	4.80323	6.23573	4.45672	3.87649	5.41349	8.87745	3.48456	6.3921	7.215	5.80382	11.5454	11.0646	3.36926	2.59707	11.2693	10.3168	83.4655	316.537	82.0345	12.2179
ENSG00000259116	RP11-973N13.4	chr14	64980872	65007086	-	UE		0	1	26215	0.0917185	0.038997	0	0	0	0	1	1	1	1	1	1	1	1	1	0.999319	2.48851	1.29129	1.81528	1.21245	0.925183	1.07324	2.39411	2.29712	3.82489	0.929412	1.9338	5.01131	0.966609	2.32098	2.37468	3.10422	2.83268	7.43081	2.46136	282.678	31.0121	121.587	233.159
ENSG00000259118	RP11-840I19.3	chr14	65548752	65560930	+	UE		0	4	12179	0.0342272	0.164565	0	0	0	1	1	1	1	1	1	1	0	1	1	17.2687	2.92061	10.1081	16.1914	16.8484	10.7707	6.89495	1.78368	1.02915	7.15747	4.16141	16.1283	21.22	4.82559	4.70603	9.40724	24.3756	3.43664	14.686	3.4574	4.65313	36.359	92.2888	13.7452
ENSG00000259138	RP11-950C14.7	chr14	75593856	75603633	+	UE		0	1	9778	0.102597	0.0320118	0	0	1	1	1	1	1	1	1	1	1	1	1	25.4132	20.6293	19.6102	31.6523	27.0357	27.7378	19.9125	27.851	24.6615	28.9028	31.7942	29.3154	23.6253	28.9396	43.8877	36.0481	6.56152	0.182487	33.2279	31.4706	316.122	275.9	109.868	467.845
ENSG00000259198	RP11-133K1.6	chr15	40604816	40608835	+	UE		1	1	4020	0.317857	0.242979	0	0	0	0	1	1	1	1	1	1	1	1	0	26.1954	2.16064	2.35604	11.3458	17.8703	22.158	6.65321	1.36322	3.25134	1.15307	11.4793	8.73497	25.8245	14.2169	2.14484	4.38386	1.71067	0.313652	8.56276	1.34343	12.7961	8.55505	32.2278	14.2543
ENSG00000259211	RP11-64K12.8	chr15	40756392	40758925	-	UE		0	1	2534	0.218619	0.408937	0	0	0	0	1	1	1	1	1	1	1	1	1	4.30364	1.48593	3.80758	3.06783	4.55631	1.79998	1.6657	2.2256	6.29678	2.14549	1.81795	2.90855	5.28505	3.27528	4.73669	6.04811	1.0876	0.48174	10.1845	3.90691	7.56134	122.979	74.7099	15.2724
ENSG00000259250	RP11-50C13.1	chr15	58879706	58883875	+	UE		1	1	4170	0.063299	0.0133335	0	0	0	1	1	0	1	1	0	0	1	1	1	2.43423	2.75033	1.27898	3.19859	2.77888	0.693855	0.979347	2.72301	2.74705	3.78283	2.18313	6.32948	7.89125	1.55713	1.67675	3.84122	1.23114	0.402393	1.22483	0.771111	13.0869	59.8854	38.0874	12.2179
ENSG00000259291	RP11-617F23.1	chr15	90617747	90625439	-	UE		0	1	7693	0.131132	0.318446	0	0	0	0	1	1	1	0	1	1	1	1	1	2.24753	5.65718	17.6393	7.22642	8.40826	8.80457	20.7616	11.8911	12.369	12.7255	7.9855	10.9361	5.76205	13.2616	4.54454	17.1334	10.4687	0.235771	6.04788	4.66249	8.72462	13.902	70.3152	11.1998
ENSG00000259321	RP11-468E2.5	chr14	24608654	24609653	+	UE		0	1	1000	0.367659	0.352666	0	0	1	0	1	1	1	1	1	1	1	1	1	1.04322	1.97663	4.37587	1.08091	2.89698	0.675041	0.742525	1.78639	3.03112	0.813323	1.2024	3.49978	3.1756	1.54831	2.15176	5.26497	3.17686	0.488278	3.50968	1.33974	205.319	190.35	106.938	119.125
ENSG00000259327	CTD-2184D3.6	chr15	52408771	52414328	+	UE		0	1	5558	0.0741298	0.0207888	0	0	0	1	1	1	1	1	1	1	1	1	1	2.13495	5.51991	13.8088	2.83842	4.58813	1.48248	0.587469	7.49327	6.79023	2.367	4.33841	2.20581	5.38539	0.33079	17.5405	7.91914	10.6864	0.852937	13.3883	6.75037	9.8879	18.1795	42.4821	20.3632
ENSG00000259353	RP11-30K9.5	chr15	59149030	59157262	-	UE		0	1	8233	0.300904	0.574213	0	0	0	1	1	1	1	1	1	1	1	1	1	3.35223	3.07802	4.74941	10.1025	5.62767	2.59727	7.34792	8.11225	6.85595	2.95965	2.68188	5.59239	5.75374	1.43549	6.01022	7.04504	5.4238	9.87583	8.18273	3.01382	8.72462	17.1101	39.5523	60.5806
ENSG00000259366	CTD-2647L4.4	chr8	28913452	28914202	+	UE		0	1	751	0.155386	0.0289003	0	0	0	0	1	0	1	1	1	0	0	1	1	5.35654	3.9138	5.26945	7.05706	1.33653	1.47955	5.07248	2.89264	5.51504	2.36556	1.96004	7.61581	5.68486	2.42336	5.80156	5.23016	12.3728	0.484728	6.42872	3.92418	6.39805	194.627	43.947	18.836
ENSG00000259407	RP11-158M2.3	chr15	86287340	86293512	-	UE		0	1	6173	0.0736194	0.053321	0	0	0	0	0	1	1	1	0	1	0	1	1	18.6489	18.236	4.6579	17.0125	15.0915	2.34746	30.886	8.86902	15.1802	53.7762	7.30287	58.1529	23.494	14.3785	12.6283	18.5942	10.1349	0.846794	14.9876	41.825	9.30626	9.62443	136.236	15.2724
ENSG00000259418	RP11-109D20.1	chr15	45333914	45350905	-	UE		0	1	16992	0.0832769	0.166387	0	0	0	0	1	0	1	1	1	1	1	1	1	1.40171	0.519563	3.5082	1.32234	0.719599	5.46661	0.597326	0.381234	0.548338	1.43063	1.49562	1.20047	1.27883	0.479719	0.844166	3.89307	1.9298	0.392101	0.918894	1.59323	4.36231	21.3876	41.0172	14.2543
ENSG00000259456	RP5-914P20.5	chr20	49547521	49561671	+	UE		0	1	14151	0.468415	0.60754	0	0	1	1	1	1	1	1	1	0	1	1	1	1.11995	2.01726	1.82746	1.14331	0.882265	1.00485	0.730313	1.30263	1.15926	1.26078	0.950998	2.03928	1.19472	0.562894	1.31435	3.74228	1.50534	1.79697	7.21915	1.5158	468.221	360.382	284.191	192.942
ENSG00000259488	RP11-154J22.1	chr15	48604550	48624053	-	UE		0	2	19504	0.0635043	0.0439906	0	0	0	0	1	1	1	1	1	1	1	1	1	3.64293	1.91055	17.6628	5.04306	6.0155	12.0272	1.53864	2.6454	6.48403	2.22653	2.67445	4.04709	7.71307	1.48964	0.683996	8.03673	1.10996	3.3761	5.02143	3.43101	414.419	498.332	166.999	639.915
ENSG00000259515	RP11-365N19.2	chr14	103399911	103403514	+	UE		0	1	3604	0.140473	0.187048	0	0	0	1	1	0	1	1	0	0	1	0	0	11.2263	4.17693	17.5597	11.9322	12.0244	0.430343	4.33093	4.55964	12.9363	0.637556	4.82314	5.3017	5.8551	3.78922	7.33454	13.8385	4.95974	0.845297	13.2902	5.76381	5.81641	70.5792	29.298	10.1816
ENSG00000259536	RP11-111A22.1	chr15	40780240	40850183	+	UE		0	2	69944	0.233917	0.222541	0	0	0	0	1	1	1	1	1	1	1	1	1	3.97777	5.11259	2.70256	4.39925	5.96484	0.395857	3.38741	5.4564	3.75761	8.46749	2.91078	6.41025	7.20612	2.52108	4.22516	5.70096	18.203	2.71867	3.33178	3.72012	3.19903	28.8733	38.0874	6.10897
ENSG00000259544	RP11-158M2.2	chr15	86269346	86270458	-	UE		0	1	1113	0.107457	0.364405	0	0	0	0	1	0	1	1	0	0	0	0	1	5.58935	4.60067	2.1411	3.64647	6.15789	1.74069	9.4336	2.14367	2.85027	18.0242	2.91656	8.25696	5.70896	4.78494	2.68684	6.56878	19.9914	13.4414	9.6813	17.4443	17.4492	27.8039	60.0609	14.7633
ENSG00000259595	RP11-516C1.1	chr15	44694883	44719342	-	UE		0	1	24460	0.205966	0.359086	0	0	0	0	1	1	1	1	1	1	1	1	1	9.96842	7.27136	12.7098	11.0989	11.2082	2.77396	3.73803	12.0036	13.433	11.1686	15.9621	16.7781	13.2506	6.51971	21.6288	33.5372	4.29918	0.628237	14.4544	20.6336	409.766	576.397	383.804	1003.91
ENSG00000259607	CTD-2647L4.5	chr8	28924796	28925971	+	UE		0	1	1176	0.0508377	0.146468	0	0	0	0	1	1	0	1	1	1	0	0	1	25.9743	9.05627	28.0082	15.4717	23.0047	4.11369	3.68885	26.3576	31.3112	12.5062	21.2181	33.6011	14.3751	3.28397	10.3492	41.2033	10.8553	0.54644	20.8689	17.9146	6.68888	16.0407	61.5258	11.1998
ENSG00000259618	RP11-562A8.5	chr15	50786215	50789277	-	UE		0	1	3063	0.175821	0.31464	0	0	0	1	0	0	0	0	0	0	0	0	0	1.41206	1.91258	3.11512	1.39328	1.30803	12.9988	1.10041	1.91632	1.36313	2.11463	5.97103	3.86072	3.10003	1.33106	2.08035	4.5497	5.05035	0.735537	3.37185	2.68578	7.85216	11.7632	43.947	8.1453
ENSG00000259635	AC100830.3	chr15	64993447	65011801	+	UE		0	1	18355	0.205372	0.0824744	0	0	1	0	1	1	1	1	1	1	1	1	1	1.15646	0.427094	1.1732	1.42298	1.29446	1.70032	0.573331	0.204558	0.862984	0.162106	0.267333	1.58037	1.33402	0.780767	0.338382	0.746042	1.60463	0.968297	1.79305	0.396521	201.248	161.477	402.848	78.3985
ENSG00000259678	RP11-707P17.1	chr15	51706294	51791030	+	UE		0	1	84737	0.168256	0.388985	0	0	0	0	1	1	1	1	1	1	1	1	1	1.05994	1.25332	6.88738	0.749824	1.18486	1.39957	1.034	2.65774	4.20498	10.3038	2.01301	2.17305	1.96489	0.156801	1.39563	3.85393	1.59098	1.15436	3.16689	0.668052	6.10723	3.20814	35.1576	7.12713
ENSG00000259684	RP11-120K9.2	chr15	50849798	50852697	+	UE		0	1	2900	0.10668	0.171739	0	0	0	1	1	0	0	0	0	0	0	0	1	4.07251	7.42829	3.47789	8.38355	2.04263	0.647442	5.48766	7.15468	4.51633	3.2076	6.95933	2.97966	4.55469	2.20076	8.42639	4.94017	3.34953	0.261844	4.69951	8.58424	6.10723	23.5264	35.1576	5.59989
ENSG00000259712	CTD-2184D3.5	chr15	52348872	52392720	-	UE		0	1	43849	0.0769333	0.0338952	0	0	0	1	1	1	1	1	1	1	1	1	1	0.996588	0.962387	1.86162	0.88532	0.945526	2.49262	0.437558	1.04541	0.937184	0.774409	1.22736	1.09512	1.40172	1.52034	1.38664	1.42084	7.1842	0.61465	1.74008	1.35463	20.0666	560.356	43.947	254.031
ENSG00000259736	RP11-387D10.2	chr15	91163239	91260372	-	UE		0	2	97134	0.041185	0.0831415	0	0	0	1	1	1	1	1	1	1	1	1	1	1.91407	0.860991	1.20798	0.967729	1.0598	3.30286	0.501509	0.634563	1.05233	0.900683	1.7249	1.32271	1.1844	0.614895	2.02679	2.96899	1.70202	6.91084	1.76557	1.68062	320.484	290.872	125.981	390.974
ENSG00000259758	CASC7	chr8	141530255	141539600	-	UE		1	1	9346	0.28144	0.257101	0	323	0	1	1	0	1	1	1	1	1	0	1	6.05135	3.86789	5.02593	3.92981	5.81473	1.96012	3.87742	3.57946	6.92767	6.70798	1.69903	9.27846	8.37698	8.4828	6.73512	6.74323	8.03631	0.509707	3.55097	6.13256	10.7604	6.41629	51.2715	23.9268
ENSG00000259773	RP11-507J18.2	chr15	51038906	51042026	+	UE		0	1	3121	0.100159	0.224361	0	0	0	0	1	0	1	1	0	0	1	1	1	4.03241	1.95343	6.27674	3.62493	1.61546	18.8884	8.83793	4.94124	11.3697	7.19084	20.7854	35.9126	4.0788	26.0552	2.76649	12.6763	9.43871	0.471362	4.12843	2.37463	9.30626	6.41629	26.3682	3.56357
ENSG00000259792	RP11-114H24.6	chr15	78285747	78287631	+	UE		0	1	1885	0.110184	0.00714682	0	0	0	0	1	1	1	1	1	1	1	1	1	17.7578	9.10688	7.26859	20.3047	10.9807	0.579281	2.57723	5.70778	7.95326	8.79856	14.8466	10.7445	22.6011	2.18583	14.1708	10.2955	43.5981	0.63248	15.2375	3.0281	65.1438	541.107	64.4556	206.687
ENSG00000259802	CTD-2256P15.2	chr5	10352813	10353713	-	UE		1	1	901	0.081323	0.0115118	0	0	1	0	1	1	1	1	1	1	1	1	1	0.823435	0.666959	1.08639	1.63322	0.699616	0.852809	0.659307	0.687491	1.77735	0.535013	2.74539	2.59333	0.518586	0.624503	0.360919	2.40442	1.78005	0.5881	3.96815	1.84775	437.976	479.083	184.578	777.367
ENSG00000259805	RP11-382A20.5	chr15	83594636	83772195	+	UE		0	1	177560	0.057424	0.137837	0	0	0	0	1	1	1	1	1	1	1	1	1	0.268049	0.334876	0.552433	0.479323	0.229091	0.309985	0.224984	0.28469	0.343746	0.348649	0.22851	0.651482	0.310497	0.335942	0.345932	0.751483	0.912506	1.56217	0.423554	0.369925	6.39805	6.41629	29.298	8.65438
ENSG00000259806	CTD-2196E14.4	chr16	23683453	23686820	+	UE		1	1	3368	0.0809557	0.11262	0	0	0	1	1	1	1	1	1	1	1	1	1	2.24883	4.07238	20.4344	6.94503	1.6746	8.65817	1.4563	6.97621	5.13295	2.15929	2.32948	4.48926	2.51539	0.618408	6.27622	12.8545	74.2932	0.865846	7.10186	4.70218	6.39805	72.7179	52.7364	10.6907
ENSG00000259813	RP5-1142A6.5	chr16	88762909	88765018	+	UE		0	1	2110	0.086743	0.641901	0	0	1	0	1	0	1	1	1	1	1	0	1	15.3457	32.9246	26.6628	12.4552	6.59167	11.6276	3.30613	2.53346	3.03095	66.3075	16.9546	18.1087	55.0938	13.3086	14.0325	16.7521	87.8327	5.62667	17.4709	9.12082	5.81641	6.41629	64.4556	7.63621
ENSG00000259820	AC083843.1	chr8	135804263	135810515	-	UE		1	1	6253	0.035605	0.0518267	0	8	0	0	1	1	1	1	0	1	0	1	1	0.576231	0.678161	0.354738	0.897852	0.275846	0.161088	1.51757	1.92226	1.95143	0.151119	1.53842	2.89669	0.554664	0.395768	1.1928	5.46236	1.39709	0.283771	1.5165	1.81863	5.52559	8.55505	21.9735	3.56357
ENSG00000259877	RP11-46C24.7	chr16	89281638	89284061	-	UE		1	1	2424	0.0835294	0.139427	0	0	0	0	1	1	1	1	1	1	1	1	1	1.38223	1.46656	2.26574	1.9796	0.923241	0.726955	0.892521	1.0097	1.93572	0.663185	0.704746	1.70131	1.00661	0.857453	1.76804	3.71752	2.07099	0.479057	1.45385	4.15737	241.963	122.979	71.7801	206.178
ENSG00000259899	CTD-3037G24.3	chr16	12654613	12704901	-	UE		0	1	50289	0.00920459	0.0113295	0	0	0	0	1	1	1	1	0	1	1	1	1	0.701057	0.614539	0.519309	0.487548	0.376331	0.145088	0.223626	1.50395	1.30126	1.29755	0.161697	0.812253	0.632054	0.279375	0.553336	0.606701	0.448417	3.70462	0.945219	0.483072	43.3323	10.6938	48.3417	5.09081
ENSG00000259945	CTD-2012K14.3	chr16	67576026	67576866	-	UE		0	1	841	0.346071	0.183932	0	0	0	0	1	0	1	0	1	1	1	1	1	98.8231	32.0991	72.9891	50.6901	44.9826	1.13093	20.7836	14.0774	42.6657	17.2589	13.808	89.2296	65.2943	48.1499	23.7213	33.4165	27.4641	88.4027	50.1918	15.6387	11.0512	16.0407	48.3417	18.3269
ENSG00000259952	AC009133.15	chr16	29817817	29819053	-	UE		0	1	1237	0.564984	0.511228	0	0	1	1	1	1	1	1	1	1	1	1	1	73.1329	18.9696	101.625	68.5175	75.4968	27.9572	12.3042	7.9557	50.5317	28.526	31.592	36.1013	88.5577	56.422	16.3959	119.723	3.92671	7.14925	62.1509	26.376	431.578	303.704	125.981	259.631
ENSG00000259959	RP11-121C2.2	chr4	47842139	47846356	-	UE		1	1	4218	0.0344878	0.0156517	0	1	0	0	1	0	1	1	1	1	0	1	1	0.531684	0.836449	1.04628	0.949312	0.440298	0.402167	0.364217	1.26711	1.23779	0.901339	0.346042	0.656645	0.410991	0.32141	1.75657	1.97723	0.981988	0.265056	1.28545	1.21463	1.16328	9.62443	26.3682	4.07265
ENSG00000259972	AC009120.6	chr16	74339100	74369244	-	UE		0	3	30145	0.175403	0.463378	0	0	0	1	0	0	1	0	0	1	1	1	0	40.834	46.2562	44.7743	41.4722	34.7262	17.0314	43.7319	29.2051	24.7556	37.5873	40.2281	34.258	20.9263	81.2935	22.4328	55.3783	72.996	14.2253	40.5613	40.0609	7.85216	6.41629	41.0172	5.59989
ENSG00000259976	RP11-553L6.5	chr3	114033348	114035026	-	UE		1	1	1679	0.436799	0.814452	0	49	0	0	1	1	1	1	1	0	0	0	1	19.4964	15.3643	14.8196	33.9575	17.0715	0.990215	17.4796	34.9169	23.2749	4.57242	21.6436	17.2336	22.2157	14.4803	32.1705	61.8464	13.9349	4.87	24.8044	25.743	4.07149	84.4811	39.5523	7.12713
ENSG00000259992	RP11-77K12.8	chr16	75575297	75642343	-	UE		0	1	67047	0.141912	0.738896	0	1	0	0	1	1	1	1	1	1	1	1	1	3.56031	3.12286	11.5537	3.26699	2.44774	1.14891	1.86933	3.18447	5.19053	2.77792	1.67683	28.1061	1.96719	1.71709	10.2492	10.1673	1.34901	10.3994	7.91025	4.16296	3.19903	9.62443	32.2278	10.6907
ENSG00000259994	RP11-305E6.4	chr10	30591755	30594995	-	UE		1	1	3241	0.209078	0.114205	0	13	0	0	0	0	0	0	0	0	0	0	0	0.480191	0.614389	1.76451	1.211	0.309548	0.265742	0.245788	1.0185	0.444432	0.4889	0.457515	0.620672	1.7379	1.11275	1.27916	0.878124	1.50543	0.248107	1.0091	0.504712	2.90821	8.55505	19.0437	5.59989
ENSG00000260006	RP11-469M7.1	chr2	201689396	201692061	+	UE		1	1	2666	0.195546	0.0979619	0	4	0	0	0	0	0	0	0	0	0	0	0	3.97666	4.40115	4.77187	2.92104	0.278397	1.87713	0.488976	0.945519	0.621162	1.30889	2.91056	2.60618	0.897865	1.57589	1.9689	3.17913	2.83664	0.698531	1.02672	3.01108	3.78067	10.6938	24.9033	7.63621
ENSG00000260023	RP11-49C24.1	chr16	70610204	70611571	+	UE		1	1	1368	0.0334419	0.0550988	0	10	0	0	1	1	1	1	1	1	1	1	1	2.03157	3.24953	21.2289	2.13684	6.22042	4.08956	2.62616	1.36326	3.32162	1.80678	2.66611	2.60413	4.83932	7.21808	5.04823	3.65504	8.11413	1.05189	10.0229	2.83848	11.0512	64.1629	76.1749	31.0539
ENSG00000260032	LINC00657	chr20	34633544	34638882	-	UE		1	1	5339	0.121742	0.279674	0	539	0	0	1	1	1	1	1	1	1	1	1	104.224	72.4247	269.793	140.975	78.3353	11.4577	102.196	97.2093	87.9371	83.7335	40.7045	92.2522	44.6132	76.2342	142.414	95.8997	28.686	1.01364	82.0131	147.364	323.393	235.264	111.332	460.718
ENSG00000260037	CTD-2524L6.3	chr15	72110737	72115725	+	UE		0	3	4989	0.0565767	0.0819523	0	0	0	0	0	1	0	0	0	0	0	0	0	3.97075	3.40946	16.2505	4.33127	7.3469	1.14298	2.44086	6.57799	0.991703	1.37628	2.81913	3.87708	7.83869	3.04361	6.96437	5.81711	54.9468	2.62615	13.426	3.82425	3.48985	3.20814	45.4119	12.727
ENSG00000260054	RP11-611L7.1	chr7	6694495	6696063	+	UE		1	1	1569	0.335185	0.119249	0	7	1	0	0	1	0	0	0	1	1	0	0	17.7621	18.4684	24.0696	21.8248	23.5784	1.46518	6.79075	7.50966	25.7996	7.61731	6.91292	22.4294	31.4231	11.5445	13.7409	30.2426	29.4896	1.16803	28.3436	18.672	2.61739	7.48567	27.8331	7.63621
ENSG00000260065	CTA-445C9.15	chr22	26917949	26921002	-	UE		1	1	3054	0.136254	0.13087	0	0	0	0	0	0	0	0	0	1	1	0	1	1.36113	2.71333	1.99184	4.7077	0.507141	1.22707	2.79045	3.18528	3.45629	3.77278	6.72706	4.07492	2.81559	2.98802	0.790837	4.02525	3.61199	0.241047	4.12239	3.94117	4.94395	9.62443	45.4119	5.59989
ENSG00000260077	RP11-254F7.2	chr2	10179219	10180790	-	UE		1	1	1572	0.0101541	0.0124581	0	0	0	0	1	1	1	1	1	1	1	1	1	3.35756	4.66706	2.95611	2.68138	2.31162	0.365492	1.43892	2.29663	3.75137	4.16429	2.12395	4.1916	1.15626	2.162	2.36321	6.33702	6.00236	2.55051	2.8148	2.92829	7.85216	2.13876	29.298	108.434
ENSG00000260107	AC005606.15	chr16	2047655	2048375	+	UE		0	1	721	0.204376	0.59502	0	0	1	0	1	0	1	1	0	1	1	1	1	23.8687	22.6447	28.2747	27.4676	23.4785	7.92386	5.61402	7.17695	14.7851	8.41529	21.0648	26.8292	19.3792	50.7993	13.5443	43.4321	19.6736	0.881169	36.9073	11.0432	36.0618	10.6938	42.4821	12.727
ENSG00000260111	RP11-529K1.4	chr16	70413360	70433405	+	UE		0	1	20046	0.145022	0.316462	0	0	1	0	1	1	1	1	1	1	1	1	1	19.7565	9.40842	12.3458	13.9618	18.6515	1.55607	6.23233	4.17292	7.90961	13.4351	9.9471	8.48484	13.684	8.13375	13.7306	10.6272	13.7721	22.1071	15.8809	3.70475	309.433	258.79	101.078	181.233
ENSG00000260114	CTD-2574D22.4	chr16	29930957	29933226	-	UE		0	1	2270	0.0758751	0.0866211	0	17	0	0	1	1	1	1	1	1	1	0	1	0.393214	1.31582	1.86296	0.937522	0.727159	0.314288	0.392642	0.742075	2.0025	0.43662	0.266515	1.24984	1.66748	0.231985	1.30716	2.68653	1.2458	0.248445	1.27999	1.51179	10.7604	22.457	38.0874	13.2361
ENSG00000260160	CTC-471J1.2	chr19	52561743	52566956	-	UE		0	1	5214	0.0993293	0.0212638	0	0	0	0	1	0	0	0	0	0	0	0	1	0.629943	0.904694	1.27462	1.76844	1.21569	1.02986	0.41825	1.72978	1.85398	0.322665	0.667	2.33742	3.18677	0.421838	3.00797	4.20835	2.71481	0.185835	2.03881	0.506957	2.32657	6.41629	26.3682	9.16346
ENSG00000260167	RP11-146F11.5	chr16	30597228	30619914	+	UE		0	1	22687	0.096692	0.0452411	0	0	1	0	1	1	1	1	1	1	1	1	1	3.34866	0.594483	1.7123	3.06098	4.33229	1.0743	1.58328	0.726726	0.870623	0.819892	2.00768	2.4911	4.11989	2.82073	0.582806	1.65266	2.2679	4.49393	3.71396	0.368906	7.56134	313.329	115.727	303.921
ENSG00000260176	CTD-3126B10.4	chr16	2694085	2695215	-	UE		1	1	1131	0.0861302	0.0220325	0	0	0	0	1	1	1	1	0	1	1	1	1	0.618541	0.993402	4.78176	1.21861	1.25424	0.677425	0.612106	3.59698	3.50111	1.38076	0.750659	3.1536	1.33932	1.42958	2.83935	3.21448	1.13903	0.238712	0.868683	0.635053	11.0512	38.4977	45.4119	8.65438
ENSG00000260185	RP11-432I5.6	chr16	71688930	71698115	+	UE		0	1	9186	0.111423	0.320743	0	0	0	0	1	0	0	0	0	1	0	0	0	1.31649	1.0518	5.04327	0.74074	1.08788	2.45814	0.321492	0.360179	3.5764	2.60302	1.79358	2.10258	0.871644	0.64402	1.53833	1.34479	3.06624	7.58033	6.7336	0.767445	6.10723	7.48567	42.4821	12.727
ENSG00000260208	CTD-2270L9.5	chr16	23474937	23476658	-	UE		0	1	1722	0.0337746	0.0141942	0	0	0	0	0	0	1	1	0	0	0	1	1	3.20339	12.604	5.98597	4.27268	2.93412	1.02076	3.51722	9.71604	14.0726	11.0276	3.83347	12.7193	18.3376	3.86174	6.66248	14.045	8.99352	0.161382	2.84623	11.3247	9.01544	11.7632	54.2013	8.65438
ENSG00000260231	RP4-659J6.2	chr7	139877061	139879440	+	UE		1	1	2380	0.29007	0.0491107	0	3	1	0	1	1	1	1	0	1	1	1	1	8.67084	1.55118	2.2408	2.27987	2.67398	4.36743	3.17394	2.37267	4.91441	3.21242	1.89431	10.2421	1.9764	2.8892	0.67165	3.64153	4.0792	0.97747	2.984	3.01781	209.682	72.7179	54.2013	121.67
ENSG00000260233	SSSCA1-AS1	chr11	65337131	65337744	-	UE		1	1	614	0.168535	0.0237893	0	0	1	0	1	1	1	1	1	1	1	1	1	1.57157	0.954943	4.35866	1.47783	1.29487	1.25659	0.479392	0.711295	3.05371	1.10905	0.764665	1.46972	4.17921	1.36314	0.855744	2.94221	1.81346	0.595387	4.41812	1.23431	400.46	266.276	101.078	355.848
ENSG00000260244	RP11-588K22.2	chr4	156655600	156658214	+	UE		1	1	2615	0.0154777	0.0507139	0	19	0	0	0	0	0	0	0	0	0	0	1	7.79122	15.3413	8.04159	8.20436	28.3636	0.414946	16.5097	10.723	9.41586	2.21121	4.58656	9.08233	14.9752	3.32876	3.82691	36.4925	1.87343	1.21313	7.87472	3.32446	1.74492	2.13876	32.2278	4.07265
ENSG00000260252	RP11-384M15.3	chr16	72118756	72121342	+	UE		0	1	2587	0.082787	0.00504364	0	0	0	0	1	1	1	1	0	1	1	1	0	2.87345	4.72549	7.4297	3.14558	6.51783	1.41125	4.12944	4.11859	4.27977	6.86212	14.9533	5.22784	8.61775	3.95081	2.85735	13.261	27.0024	1.84213	23.4254	4.42147	4.94395	7.48567	52.7364	15.2724
ENSG00000260257	RP5-1085F17.3	chr20	31444848	31446557	+	UE		1	1	1710	0.0545463	0.0270229	0	16	0	0	0	1	1	0	0	0	0	0	0	4.65854	10.7295	5.30143	7.62357	2.98555	0.969851	1.78279	5.31492	11.2628	2.78555	1.3481	7.71255	8.18256	1.097	8.68602	7.35064	2.74591	0.352939	7.01602	3.72477	4.65313	10.6938	80.5696	14.2543
ENSG00000260261	RP11-480A16.1	chr3	195676059	195679566	-	UE		1	1	3508	0.0495049	0.0248445	0	2	0	0	1	1	1	0	0	0	1	1	1	0.289582	1.09773	2.93001	0.579368	0.212314	0.529975	0.461023	1.12856	3.53424	0.457366	0.510092	1.32631	0.899818	0.241573	0.820965	3.76349	1.55446	2.46066	4.02115	0.961486	201.83	109.077	86.4292	150.688
ENSG00000260267	RP11-452L6.5	chr16	31468032	31471057	-	UE		0	1	3026	0.0999511	0.189688	0	2	1	0	1	1	1	1	1	1	1	1	1	2.00484	4.48603	3.27363	2.96456	1.4339	1.77271	0.475095	0.793988	3.4944	1.27792	1.22419	3.29313	1.93344	1.9506	2.83488	6.17215	2.25451	0.188468	2.41458	3.5902	494.686	459.834	183.113	614.461
ENSG00000260269	CTD-2323K18.1	chr15	75819491	75893546	-	UE		0	4	74056	0.0937793	0.493519	0	18	0	1	1	1	1	1	1	1	1	1	1	6.13474	14.0984	16.6824	12.9051	16.0693	6.57267	4.46263	13.8498	9.13851	14.698	8.92238	11.0256	14.0535	9.20048	17.5559	16.1508	2.59394	1.92262	34.625	18.4149	6.10723	14.9713	43.947	10.6907
ENSG00000260274	RP11-817O13.8	chr15	75660496	75661925	+	UE		0	1	1430	0.167699	0.179676	0	0	1	1	1	1	1	0	1	1	1	1	1	5.42336	2.98902	3.82222	6.75554	1.59294	2.03888	2.46619	1.96104	3.76866	3.28303	2.96483	4.41047	5.97758	3.65872	1.40989	6.64268	3.05747	0.399511	4.44691	3.97472	366.143	243.819	111.332	307.994
ENSG00000260276	RP11-77H9.2	chr16	8941962	8954274	+	UE		0	1	12313	0.0346134	0.0788882	0	81	0	1	0	1	1	1	1	1	0	1	1	13.9533	13.1652	4.13416	10.1589	10.0383	19.7196	3.06379	8.63987	13.8341	5.45351	19.1282	12.2589	15.9114	4.2713	5.62204	19.3246	5.01702	5.06265	21.6688	4.89613	15.1227	9.62443	106.938	22.3996
ENSG00000260277	RP11-101E7.2	chr16	22094577	22103552	-	UE		0	3	8976	0.642455	0.186155	0	0	0	0	0	1	0	1	0	1	1	1	1	5.35198	7.06456	16.4781	4.16747	4.27732	0.805928	5.55193	5.84704	5.35583	3.6331	6.47996	6.46379	7.42099	3.91042	8.23427	10.5358	3.16028	0.429767	12.223	4.61566	5.52559	6.41629	99.6133	6.61805
ENSG00000260280	SLX1B-SULT1A4	chr16	29466412	29476283	+	UE		0	1	9872	0.359199	0.590537	0	19	1	0	1	1	1	1	1	1	1	1	1	12.4827	13.2593	13.8813	12.3478	8.33658	1.36232	2.58946	4.75255	10.6544	10.5714	21.3938	22.1319	24.3791	2.26013	2.36018	17.4712	3.88515	15.3041	6.4611	4.08709	550.814	211.738	181.648	352.284
ENSG00000260281	RP11-329J18.2	chr16	47178234	47196658	+	UE		0	2	18425	0.0957717	0.182166	0	0	1	0	1	1	1	1	1	1	1	1	1	3.76141	3.19824	14.2853	6.00782	3.92291	13.5137	7.52437	11.6094	10.6559	4.79051	9.87307	7.03884	4.44793	4.01221	4.60726	22.0679	4.12692	7.13486	50.6225	5.63674	321.357	131.534	26.3682	154.761
ENSG00000260300	RP11-505K9.4	chr16	83941738	83985058	+	UE		0	5	43321	0.0646362	0.179945	0	0	0	0	1	1	1	1	1	1	1	1	1	3.61238	4.7344	4.77007	4.56101	3.22199	3.65634	38.5716	7.17954	4.212	4.90939	15.7232	2.78203	3.25458	19.9618	2.92774	10.5568	2.12799	54.491	6.18754	5.63032	6.39805	10.6938	57.1311	7.63621
ENSG00000260304	RP11-388M20.6	chr16	31193832	31194606	-	UE		0	1	775	0.185703	0.280323	0	0	1	0	1	1	1	1	1	1	1	1	1	11.3021	11.8502	58.4227	8.14628	8.22449	17.2975	7.47705	7.41533	10.5998	24.9336	18.5893	15.0624	9.83636	16.2948	10.9581	40.243	20.3165	12.6215	32.9057	7.49276	185.253	75.9261	98.1484	54.9807
ENSG00000260329	RP11-412D9.4	chr12	107347807	107349275	-	UE		1	1	1469	0.093885	0.0220839	0	22	1	0	1	1	1	1	1	1	1	1	1	1.2411	0.874882	1.00563	1.47414	1.22245	0.256536	1.13417	1.29364	2.38436	0.440997	0.824755	0.723583	1.07289	1.34883	1.6197	2.58389	0.863764	0.630109	2.42727	2.43909	404.532	140.089	54.2013	369.084
ENSG00000260336	RP11-395B7.7	chr7	100737328	100741248	+	UE		1	1	3921	0.0767498	0.0345988	0	12	0	0	1	1	1	1	1	1	1	1	1	14.693	17.1237	4.03276	14.1112	10.2576	0.447777	4.53993	14.8938	16.3916	10.0713	5.01249	24.45	16.3045	2.03262	24.1488	22.7959	18.0732	0.822892	10.1373	11.9598	65.4347	27.8039	27.8331	10.6907
ENSG00000260345	AC009052.12	chr16	57494967	57496649	+	UE		0	1	1683	0.131439	0.157021	0	0	1	0	0	1	1	1	0	1	0	1	0	7.75623	3.09996	43.074	12.605	15.5236	25.9948	32.1928	25.6615	8.99604	3.67786	26.127	12.8769	6.5162	45.2098	2.69146	21.3821	22.1236	3.06266	27.5215	10.1447	63.1081	37.4284	52.7364	35.1266
ENSG00000260350	RP11-152P23.2	chr16	8941507	8942581	-	UE		0	1	1075	0.0346134	0.23532	0	0	0	1	0	1	1	1	1	1	0	1	1	16.3143	9.094	3.58381	11.2415	7.26675	6.63353	1.7641	4.19413	8.07595	4.9204	27.7918	8.16616	13.2184	6.54734	4.92811	19.0677	9.6993	0.254982	3.66631	7.85142	18.6125	21.3876	109.868	27.9995
ENSG00000260441	RP11-96D1.7	chr16	68290065	68294346	-	UE		0	2	4282	0.217056	0.11383	0	0	0	0	1	1	1	1	1	1	1	1	1	1.9458	1.13434	12.8219	2.5298	0.819415	0.49243	2.09427	4.26833	2.57491	1.56319	3.70435	4.73204	2.29356	8.4393	0.893475	2.5802	3.09515	4.37984	4.37969	2.24081	16.8676	18.1795	41.0172	24.4359
ENSG00000260461	RP11-541N10.3	chr10	105637132	105639519	-	UE		1	1	2388	0.0565284	0.0451748	0	0	0	0	0	0	1	1	0	0	0	1	0	0.943596	1.81903	1.68742	1.16645	0.854168	1.14512	1.13059	2.26464	2.39314	2.49006	0.350225	4.74389	1.55766	0.548568	1.98843	2.37816	0.981122	1.41021	2.7447	1.24483	5.81641	5.34691	49.8066	10.6907
ENSG00000260465	RP11-63M22.2	chr16	66754800	66765688	+	UE		0	1	10889	0.370422	0.339098	0	0	0	0	0	1	1	0	0	0	1	1	1	48.1518	34.912	80.8769	62.1778	69.1879	30.0654	19.979	44.5323	29.048	9.57754	11.7737	41.3592	29.9345	16.7177	35.9157	53.7294	41.4311	2.0973	40.4468	39.9745	4.36231	7.48567	41.0172	11.7089
ENSG00000260482	CTD-2196E14.9	chr16	23681332	23684448	+	UE		1	1	3117	0.0735427	0.0491251	0	4	0	1	1	1	1	1	1	1	1	1	1	0.759959	1.54163	5.511	1.18456	0.928127	1.4912	0.966964	1.21153	3.11714	1.46019	0.355327	2.16803	0.593712	0.438403	2.71301	1.60256	1.15484	0.284659	3.13167	1.48554	7.27052	85.5505	74.7099	11.1998
ENSG00000260534	RP11-1006G14.4	chr15	72882032	72884186	+	UE		1	1	2155	0.040412	0.0630148	0	24	0	0	0	0	0	0	0	0	1	0	0	0.825169	1.20596	2.45189	1.58864	2.35352	0.689261	0.97677	1.51992	1.13338	1.59804	0.609777	1.67861	2.2403	2.27944	3.88908	2.98162	3.61966	0.442846	1.3755	1.20082	6.39805	16.0407	45.4119	9.67254
ENSG00000260536	RP5-1085F17.4	chr20	31430934	31442063	-	UE		0	1	11130	0.0319267	0.05037	0	0	0	0	0	1	1	0	0	1	0	0	0	8.59169	8.61094	5.91907	7.30622	9.43223	2.8856	4.42108	8.46694	11.4824	13.444	1.83003	13.8525	7.98751	3.50007	9.04016	9.7881	2.76458	5.12155	10.438	9.20079	3.78067	11.7632	49.8066	15.2724
ENSG00000260618	RP11-23N2.4	chr15	52870039	52890906	+	UE		0	2	20868	0.0728862	0.237888	0	0	0	0	0	0	0	0	0	0	0	0	0	2.16577	1.898	3.13013	3.09081	1.6702	11.7637	1.47755	2.08025	1.94657	2.13862	3.76477	1.95427	4.37714	6.80645	0.910521	5.35014	2.24747	1.50381	2.86901	2.8252	7.27052	4.27753	38.0874	12.727
ENSG00000260643	RP11-303E16.8	chr16	81087270	81121256	-	UE		0	1	33987	0.0695755	0.580958	0	23	0	0	1	1	1	1	0	1	1	1	1	2.02717	3.7088	14.4501	8.46593	4.71847	2.54836	6.11013	7.43682	2.58453	1.23293	15.6839	13.0883	1.84535	7.21078	6.19829	5.01266	2.86503	3.22734	11.2967	18.6334	3.19903	5.34691	33.6927	10.6907
ENSG00000260659	RP11-46C24.6	chr16	89293215	89295100	-	UE		0	1	1886	0.256203	0.263382	0	0	0	0	0	0	0	1	0	1	0	0	0	0.536916	2.45055	2.84378	2.13126	0.873686	2.97098	1.21219	1.73598	3.0464	1.32559	1.2797	2.01668	0.618176	2.76438	2.93215	3.32576	1.32676	7.32017	3.07393	2.12321	5.81641	5.34691	41.0172	12.2179
ENSG00000260669	AL136419.6	chr14	24678852	24685193	-	UE		0	2	6342	0.222299	0.618023	0	30	0	0	1	1	1	1	1	1	1	1	1	22.6633	24.5904	16.5386	23.1291	33.4457	7.09189	10.1584	18.4562	26.2274	22.9622	10.8581	35.2451	16.6547	8.36192	16.0142	29.7783	20.6287	1.10391	18.6299	19.6391	159.951	120.84	92.2888	105.889
ENSG00000260693	AC026150.8	chr15	30832296	30838172	+	UE		1	1	5877	0.173659	0.50886	0	0	0	0	1	1	0	1	1	0	0	1	0	0.874844	1.81369	2.06904	1.46572	0.273545	0.539542	2.00495	1.1078	3.86409	0.713983	0.665344	5.31265	0.38136	0.408166	2.36564	4.40846	4.98532	1.34169	1.17291	3.40077	10.1787	54.5385	33.6927	9.16346
ENSG00000260708	CTA-29F11.1	chr22	47157791	47158460	-	UE		1	1	670	0.0560411	0.00889382	0	7	1	0	1	1	1	1	1	1	1	1	1	5.63291	3.38891	9.08939	3.25249	6.45962	1.47473	2.9542	1.31261	5.64961	1.17523	2.52337	10.9357	5.61552	12.038	2.55676	4.88674	5.57136	1.13725	6.20461	9.46059	289.367	345.41	155.28	202.614
ENSG00000260735	RP11-72I8.1	chr16	15188268	15203054	+	UE		0	1	14787	0.0913611	0.0541744	0	0	1	1	1	1	1	1	1	1	1	1	1	0.555854	3.1495	2.73195	1.43479	0.520387	0.204201	0.21901	0.419582	2.07197	0.242501	0.388663	2.6389	1.1345	0.316938	0.892973	6.60874	4.34952	3.05019	3.24408	0.632419	285.877	237.403	139.166	259.631
ENSG00000260766	RP11-226L15.5	chr1	159994743	159996584	-	UE		1	1	1842	0.103303	0.052441	0	19	0	0	1	1	1	1	1	1	1	1	0	2.01244	3.68597	3.30962	3.07609	1.25211	0.891762	0.502801	3.62218	2.6169	2.01761	3.62352	2.97182	3.64336	0.691226	4.25148	6.00788	1.06148	0.973596	2.325	2.64028	5.81641	10.6938	43.947	6.10897
ENSG00000260772	RP11-311C24.1	chr16	69736968	69738555	+	UE		0	1	1588	0.355746	0.518817	0	132	0	1	0	0	1	0	1	0	1	1	1	19.0848	23.8965	21.8914	27.7808	19.9744	3.86927	8.32393	39.364	13.5028	13.1539	10.5222	44.9689	32.4014	11.5837	23.3782	35.7292	11.5444	0.192003	27.8216	16.8719	12.2145	12.8326	41.0172	9.16346
ENSG00000260773	RP11-352G18.2	chr15	66607252	66624041	-	UE		0	1	16790	0.0851947	0.171817	0	0	0	0	0	0	0	0	0	0	1	0	0	0.683317	1.79248	3.0447	2.28933	1.04485	1.66815	1.28852	0.507284	0.75928	0.7545	0.897666	0.677303	1.7845	1.359	1.10084	3.55695	7.31217	3.39265	1.00657	1.11264	3.48985	4.27753	32.2278	9.16346
ENSG00000260803	Z84812.4	chr16	67514	85195	-	UE		0	1	17682	0.0646288	0.710419	0	51	0	0	1	1	1	1	1	1	1	1	0	4.61455	6.56872	13.5974	4.86352	6.07074	3.07009	1.61337	1.9072	7.50061	1.89936	1.83073	7.69886	7.25302	7.32705	3.72698	9.19473	2.54785	2.35966	14.2277	4.93255	6.10723	66.3017	52.7364	9.16346
ENSG00000260805	RP11-61J19.4	chr1	212731175	212733073	+	UE		1	1	1899	0.106834	0.081027	0	0	1	0	1	1	1	1	1	0	1	1	1	0.817605	0.484887	1.87422	0.941823	0.812127	0.29504	0.426754	0.751235	0.685378	0.790801	0.443876	0.827395	1.22824	0.330945	0.566926	1.48511	1.02581	1.81681	1.9665	2.83109	76.195	95.175	55.6662	382.32
ENSG00000260808	CTD-2007L18.5	chr11	68380367	68384179	-	UE		0	3	3813	0.309733	0.0888473	0	0	0	0	0	0	0	0	0	0	0	0	0	8.713	13.6627	11.5908	11.5785	7.58746	5.96108	9.01849	12.8454	9.23772	14.0364	7.70745	15.9996	13.1829	13.0992	12.6214	19.0181	6.68072	0.884105	13.8518	14.391	6.39805	7.48567	38.0874	17.3088
ENSG00000260814	RP11-107F6.3	chr15	42062954	42064930	-	UE		1	2	1977	0.2671	0.0297682	0	0	0	0	1	1	1	1	1	1	1	1	1	1.03255	2.01907	4.10728	4.72432	0.826799	5.71926	0.908483	1.38379	0.689346	0.479005	1.91029	5.95158	2.07039	0.548334	3.03558	2.3541	10.7039	1.61158	1.62954	1.82121	72.7052	244.888	106.938	85.5256
ENSG00000260824	CTD-2235H24.2	chr15	75192333	75193030	+	UE		0	1	698	0.0415387	0.0939476	0	0	0	1	0	0	0	1	0	0	1	0	0	15.0181	16.7785	52.1166	23.0393	25.2845	3.8232	21.2376	23.3668	45.1524	11.6908	9.52223	58.9691	34.0985	19.4223	27.6301	59.401	129.306	1.60957	18.6118	17.158	15.7043	36.359	51.2715	30.0358
ENSG00000260841	CTC-205M6.5	chr5	180211782	180214869	-	UE		1	1	3088	0.03701	0.0175003	0	0	0	1	0	1	1	1	1	1	1	1	1	2.06452	1.06631	0.317264	0.893249	0.16945	0.346925	0.338085	0.49621	0.400584	1.28719	0.80839	1.59585	0.374926	0.244891	0.294269	1.13298	0.328247	0.276628	0.302966	1.29016	15.9951	17.1101	152.35	8.1453
ENSG00000260853	RP11-264B17.2	chr16	28968008	28978204	-	UE		0	2	10197	0.0913656	0.0773886	0	0	0	0	1	1	1	0	1	1	0	1	0	4.74481	10.0065	4.79221	6.37917	8.47697	2.92408	3.35283	7.75156	3.20646	9.06368	4.56589	18.6504	8.98201	6.5633	4.58433	16.3375	130.752	1.43871	7.46985	5.13191	7.85216	10.6938	17.5788	11.1998
ENSG00000260872	RP11-680G24.5	chr16	15111963	15114345	-	UE		0	1	2383	0.135405	0.105775	0	0	0	0	0	1	1	1	1	0	1	0	1	0.804245	0.981288	1.62692	1.68781	1.14037	0.447	0.489648	1.09178	2.23031	0.261753	1.94602	1.83354	2.01198	0.73616	1.09445	5.09463	3.003	1.46826	3.44702	1.04187	11.6328	19.2489	89.359	24.945
ENSG00000260874	RP11-715J22.4	chr16	2506253	2509980	-	UE		0	2	3728	0.100253	0.17933	0	0	0	1	1	1	1	1	1	1	1	1	1	0.701141	0.627256	3.36627	1.11703	0.905866	0.993805	0.1729	0.373213	0.917434	0.872604	0.417551	1.13723	1.22083	1.26626	0.584581	2.15487	3.80599	0.30189	2.60379	0.480294	173.329	59.8854	86.4292	25.454
ENSG00000260879	RP11-483I13.5	chr1	108742548	108744113	+	UE		0	1	1566	0.0859486	0.107637	0	0	1	0	0	1	1	1	1	1	1	1	1	1.86489	1.2076	1.5567	1.72973	1.07558	2.5697	0.482673	0.542145	2.00205	1.20898	0.379275	2.01548	1.19591	0.665139	0.603645	1.71929	0.509628	0.1951	0.889672	1.59872	372.25	24.5958	70.3152	802.821
ENSG00000260934	CTA-363E6.7	chr16	19513011	19513608	+	UE		0	1	598	0.091856	0.00754154	0	0	0	0	0	0	1	0	1	0	1	1	0	22.8047	24.0314	32.4275	41.2012	32.8126	15.5368	46.2408	35.521	19.8912	45.4073	24.8805	63.4669	27.9502	35.4841	25.3996	41.4989	33.5969	2.6886	24.1245	30.677	9.30626	11.7632	52.7364	15.2724
ENSG00000260946	RP11-407G23.3	chr16	57282459	57286664	-	UE		0	1	4206	0.0890038	0.451809	0	0	0	0	1	1	1	1	1	1	1	1	1	57.9635	39.3859	59.5322	53.5181	34.3602	107.42	42.7424	37.2158	24.5259	51.023	20.5433	25.1593	50.8549	24.8531	58.639	43.7769	10.222	7.95634	51.9718	24.433	6.9797	14.9713	24.9033	13.2361
ENSG00000260948	RP11-552M11.8	chr1	111973668	111975690	-	UE		1	1	2023	0.0537626	0.0712017	0	0	0	0	0	0	1	1	0	0	0	1	1	0.512911	1.20742	1.32538	0.66365	0.436224	0.274943	0.251475	0.503721	0.495019	0.386622	0.250135	1.18828	1.06463	0.14308	1.44678	0.901766	1.41544	0.146137	1.95752	0.230028	1.4541	10.6938	24.9033	6.10897
ENSG00000260964	LA16c-313D11.11	chr16	732416	732870	+	UE		0	1	455	0.426028	0.950295	0	0	1	1	1	1	1	1	1	1	1	1	1	365.416	98.9651	202.476	260.741	426.309	18.3493	92.4868	64.542	79.2912	64.4322	153.732	138.867	227.543	230.826	98.0713	99.7676	452.532	15.9077	374.494	94.9521	321.648	79.1342	99.6133	128.288
ENSG00000260992	DOCK9-AS2	chr13	99740073	99740879	+	UE		1	1	807	0.098026	0.059248	0	0	1	0	1	1	1	1	1	1	1	1	1	2.43185	1.29438	2.27295	1.26631	0.467957	5.78885	0.762096	0.771299	0.918939	0.751631	0.609989	3.64602	0.524265	0.541565	1.02073	3.39422	2.87978	0.405454	7.00038	3.83406	246.034	26.7345	58.596	157.815
ENSG00000260999	RP11-521L9.1	chr16	68961450	68982164	-	UE		0	1	20715	0.0983368	0.426313	0	0	0	0	1	0	1	1	1	1	1	1	0	9.29725	4.51334	14.4262	2.81921	8.35293	3.97995	1.67869	6.19144	2.25809	11.2579	14.3062	12.0836	17.3996	16.98	5.04675	16.3584	8.99322	3.5922	12.9978	13.5444	4.65313	10.6938	29.298	8.1453
ENSG00000261002	RP11-546B15.1	chr15	42500611	42519188	+	UE		0	2	18578	0.0688388	0.232705	0	5	1	0	1	0	1	1	1	1	1	1	1	9.93275	8.70332	4.37272	11.6281	10.0939	13.2962	6.30471	7.82136	6.46076	13.979	6.16112	17.4263	18.311	13.3071	12.8469	20.8347	359.483	7.38276	14.8973	25.608	136.686	135.811	139.166	172.069
ENSG00000261004	LA16c-313D11.10	chr16	731671	732551	+	UE		0	1	881	0.388246	0.369374	0	0	1	1	1	1	1	1	1	1	1	1	1	126.089	38.0199	142.584	143.775	111.847	24.3516	61.5621	34.6252	39.4514	21.6897	102.994	67.6168	123.436	69.7513	37.2712	132.45	432.859	12.374	157.031	47.5993	285.004	85.5505	70.3152	123.707
ENSG00000261067	RP11-264B17.3	chr16	28986125	29002096	+	UE		0	4	15972	0.143125	0.63787	0	162	1	1	1	1	1	1	1	1	1	1	1	7.7694	25.1877	9.04352	7.00025	4.71994	2.35836	1.45076	4.29816	10.21	67.6149	4.27089	26.6382	49.9556	2.76814	2.93107	18.9645	5.43132	2.59964	5.81867	4.04293	214.626	78.0648	99.6133	115.561
ENSG00000261071	RP1-223E5.4	chr6	13614343	13615387	-	UE		0	1	1045	0.0887509	0.00879748	0	0	1	0	1	1	1	1	1	1	1	1	1	1.92019	2.31566	7.87624	1.89593	1.21295	1.15696	10.8556	1.5696	1.46972	0.522051	5.6035	2.84829	2.04251	3.06456	0.78024	4.65154	5.60766	0.315677	3.90726	2.97647	358.873	255.582	175.788	391.483
ENSG00000261088	RP11-61A14.3	chr16	66923072	66924996	+	UE		0	2	1925	0.0989405	0.126333	0	0	0	0	1	0	1	1	1	1	1	1	1	5.37486	2.0383	4.92093	13.51	2.82703	1.4715	0.841564	9.51508	3.53028	2.16295	3.43212	3.69758	3.95141	0.580109	7.0102	7.47024	7.90276	0.188658	5.01971	7.5074	3.78067	8.55505	36.6225	11.1998
ENSG00000261093	CTD-3126B10.1	chr16	2647882	2649719	-	UE		0	1	1838	0.131092	0.0998259	0	0	0	1	1	1	1	1	1	1	1	1	0	5.08854	2.68895	27.0899	9.02506	4.94575	3.06045	3.88293	4.74696	16.5849	10.2265	4.81089	17.0381	7.31188	7.10599	5.05463	21.8537	2.88821	0.975976	7.60299	5.95094	13.3778	16.0407	74.7099	24.945
ENSG00000261098	RP11-819C21.1	chr11	107182858	107186997	-	UE		1	1	4140	0.0720624	NA	0	30	0	0	0	0	0	0	0	0	0	0	0	0.584235	1.30042	1.96098	0.85469	0.662857	0.205067	0.313404	0.442375	0.422978	0.626281	0.326756	0.503429	0.831062	1.51052	2.44685	2.14383	3.66607	0.794024	0.778375	1.10777	2.61739	4.27753	16.1139	2.03632
ENSG00000261113	RP11-141O15.1	chr16	22298029	22300059	-	UE		0	3	2031	0.0550044	0.0696339	0	0	0	0	0	1	0	1	0	1	1	0	1	5.85383	5.55271	11.0409	11.3355	10.1186	3.04282	2.43174	2.40833	2.57982	1.71457	5.46194	15.7681	7.73513	3.71923	8.76748	21.4302	98.1381	0.201176	7.19003	3.52003	6.39805	6.41629	33.6927	11.7089
ENSG00000261167	RP11-517B11.7	chr3	131173970	131177442	-	UE		1	1	3473	0.0315494	0.0190417	0	0	0	0	0	0	1	0	0	0	0	1	0	0.574831	1.05471	1.18794	0.874449	0.467807	0.76521	0.708266	0.786968	0.646708	0.855603	0.379069	0.708172	0.235492	1.61635	2.94035	1.50593	1.49106	0.162712	0.633152	2.57014	4.07149	7.48567	55.6662	7.12713
ENSG00000261172	RP11-356C4.5	chr16	90176982	90234633	-	UE		1	2	57652	0.182189	NA	0	0	0	0	1	1	1	1	1	1	1	1	1	3.64384	1.43805	2.38944	1.62559	0.435549	1.03274	0.443422	0.245146	2.86314	0.539188	0.93095	1.61397	2.65116	0.374709	0.489439	5.37218	1.05422	2.53046	3.41661	0.656991	1.74492	1.06938	11.7192	50.9081
ENSG00000261267	RP11-44I10.3	chr16	48593572	48621314	+	UE		0	1	27743	0.139652	0.0110926	0	0	0	0	1	1	1	1	1	1	1	1	1	0.565448	0.474252	0.370278	0.398977	0.566621	1.9488	0.394488	0.366872	0.551565	1.81521	0.323588	1.05025	0.570659	0.493043	0.821407	0.730257	2.69785	0.554308	0.700982	0.48062	9.01544	35.2896	73.245	6.61805
ENSG00000261338	RP11-378A13.1	chr2	219120042	219122087	+	UE		1	1	2046	0.132498	0.035272	0	0	0	0	1	1	0	1	1	1	1	0	1	0.923123	2.16563	1.69402	0.914246	1.28086	0.950294	0.446991	1.90851	0.769934	4.43733	0.385147	1.90812	2.79833	1.04827	3.12949	1.63224	3.0599	0.798156	2.06693	1.09789	7.56134	28.8733	52.7364	6.61805
ENSG00000261351	CTD-3185P2.1	chr15	66782086	66784447	-	UE		0	1	2362	0.193153	0.0951915	0	7	0	0	1	1	1	0	1	1	1	1	0	12.1918	14.4856	37.542	24.439	12.7184	15.8259	11.8308	16.0103	14.4278	33.1242	17.7062	21.3739	22.7169	11.8255	13.1034	17.0227	5.17952	5.94481	16.2071	13.1671	17.4492	12.8326	48.3417	19.8542
ENSG00000261396	CTD-2012K14.2	chr16	67572460	67574009	-	UE		0	1	1550	0.284254	0.459085	0	0	1	0	1	0	1	0	1	1	1	1	1	6.01278	1.88346	5.90661	2.25857	3.46101	0.495361	0.990721	0.662149	1.64727	0.944956	1.35957	2.87028	3.76476	2.07001	1.37732	7.17404	1.23248	2.28586	1.82352	0.861897	8.72462	17.1101	48.3417	14.2543
ENSG00000261423	RP11-1007O24.3	chr15	72700119	72767509	-	UE		0	2	67391	0.0522185	0.178371	0	2	0	0	1	1	1	1	1	1	1	1	1	9.19301	0.781293	9.54726	9.14097	6.42861	1.41482	5.30267	0.57248	5.41201	0.606559	2.25588	8.40355	7.32044	12.3802	0.970965	5.75675	0.927958	13.6502	15.3216	1.79431	624.683	427.753	279.796	938.236
ENSG00000261428	RP11-16P6.1	chr2	223431624	223434438	-	UE		1	1	2815	0.0218011	0.0186169	0	0	0	0	0	0	1	1	0	1	1	1	1	0.178541	1.1551	1.20883	0.621737	0.188129	0.20605	0.606922	0.570323	0.414492	0.233612	0.159684	0.586306	0.190745	2.04892	2.90978	0.857264	1.32362	0.245783	0.741475	0.806052	5.81641	11.7632	51.2715	7.12713
ENSG00000261448	CTD-2576D5.4	chr16	17228361	17232593	+	UE		0	1	4233	0.0805017	0.38843	0	0	0	0	1	1	0	0	0	0	0	0	0	1.23027	1.16056	2.31107	1.7138	0.69533	0.784762	0.210706	0.233192	0.695025	0.731851	0.168041	2.01755	2.97929	0.290474	0.35028	1.88573	1.08923	3.18006	2.00688	0.25571	2.03574	60.9547	46.8768	7.12713
ENSG00000261455	RP5-1129J21.3	chr7	152160871	152162634	+	UE		1	1	1764	0.0510009	0.0705449	0	22	1	0	1	1	1	1	1	1	1	1	1	5.00392	1.93538	7.18393	2.88625	0.882317	2.24384	2.67915	1.58645	3.0294	4.65447	1.92966	3.6898	1.39242	2.31427	1.79478	4.84049	0.764237	1.1843	1.83126	4.20369	258.249	235.264	80.5696	266.758
ENSG00000261474	RP11-452L6.1	chr16	31460856	31464814	-	UE		1	1	3959	0.22216	0.102642	0	0	0	0	1	1	1	1	1	1	1	1	1	3.15336	6.536	9.36223	4.21089	1.06842	0.183503	0.596233	1.33922	3.81779	0.660426	2.10007	3.75889	2.80984	4.02307	4.42911	10.882	22.635	0.391749	6.66334	3.32787	79.6849	28.8733	54.2013	206.178
ENSG00000261487	AC135048.13	chr16	30959707	30967832	+	UE		0	2	8126	0.476293	0.372147	0	131	1	0	1	1	1	0	1	1	1	1	1	9.49517	6.03014	8.65034	5.48214	11.864	5.48729	2.48128	5.1687	12.8973	15.4651	23.0869	14.7184	10.6315	2.68737	5.48963	30.061	5.81967	1.07971	17.0257	5.31647	238.764	193.558	228.525	233.668
ENSG00000261512	RP11-46D6.1	chr16	46656773	46658363	-	UE		1	2	1591	0.377757	0.643391	0	0	1	0	1	1	1	1	1	1	1	1	1	31.5986	14.1322	7.96191	19.9449	18.2759	3.87536	3.22324	8.1313	18.7433	20.4301	56.646	20.1615	41.821	1.68615	11.2318	25.6585	8.73802	9.99316	19.8133	9.85161	6.9797	10.6938	58.596	12.2179
ENSG00000261546	CTD-2555A7.3	chr16	89179583	89181687	-	UE		0	1	2105	0.0698196	0.0609158	0	0	0	0	1	1	1	1	1	0	1	1	0	0.36455	0.196467	0.873087	0.279957	0.251159	0.141475	0.172981	0.213071	0.502109	0.223341	0.353975	0.664968	0.642885	0.383656	0.197749	1.0625	0.324288	0.419521	0.741852	0.19074	6.39805	176.448	95.2186	10.1816
ENSG00000261553	RP11-29G8.3	chr13	76123909	76381256	+	UE		0	2	257348	0.0345956	0.873939	0	98	1	1	1	1	1	1	1	1	1	1	1	10.0104	15.175	7.21402	26.063	10.5755	16.6226	8.62933	24.0195	12.9644	14.2821	23.6188	15.6976	10.9887	19.2656	10.7243	22.4228	11.4789	0.813738	40.9566	31.8322	190.197	126.187	109.868	243.85
ENSG00000261582	RP4-614O4.11	chr20	33855688	33867846	-	UE		0	1	12159	0.124876	0.509799	0	20	0	1	1	1	1	1	1	1	1	1	1	39.446	48.3084	41.5955	38.5299	27.776	36.7551	5.7237	50.7994	38.2574	30.2168	58.1625	31.315	17.2622	22.4513	37.7773	61.0304	19.9704	2.96491	43.5359	43.1456	39.8424	34.2202	82.0345	75.344
ENSG00000261659	LA16c-313D11.12	chr16	739001	742554	+	UE		0	2	3554	0.27365	0.167221	0	2	1	0	1	1	1	1	1	1	1	1	1	2.48938	1.04655	7.0993	2.63052	1.41568	1.67886	1.20019	1.36098	3.7794	3.24653	2.20562	2.93413	3.24137	2.14693	2.2728	11.1385	3.98656	0.655114	5.47391	2.09076	123.599	78.0648	38.0874	150.179
ENSG00000261669	CTD-2515A14.1	chr16	24814772	24831060	-	UE		0	1	16289	0.178932	0.0116047	0	0	0	0	0	0	1	0	1	0	0	0	0	0.403308	1.24195	2.00513	1.36252	0.624395	0.451152	0.346726	0.420905	1.93409	0.428516	0.392116	7.33853	1.03277	0.442532	0.593519	1.74861	7.20065	1.02145	0.793485	0.486332	8.14298	12.8326	84.9643	18.836
ENSG00000261687	RP11-473C18.3	chr15	43476277	43477339	-	UE		0	1	1063	0.158754	0.334389	0	0	1	0	1	1	1	1	1	1	1	1	1	4.26779	9.2071	7.566	5.87919	3.88469	15.1661	3.82668	5.87603	11.9197	4.97122	8.93672	21.3361	7.4121	4.35189	3.65655	11.4483	14.8529	0.927266	4.22383	8.22049	107.604	137.95	60.0609	151.197
ENSG00000261690	AC009133.12	chr16	29829301	29832573	-	UE		0	2	3273	0.210937	0.00948945	0	0	1	0	1	1	1	1	1	1	1	1	1	1.84393	2.32804	5.97952	1.61231	1.44096	2.25676	1.33644	3.34984	6.80391	3.99528	2.71675	4.1515	1.89926	0.742218	2.53226	6.54989	1.15541	0.493364	2.44712	2.09933	401.914	326.161	71.7801	470.391
ENSG00000261691	LA16c-366D1.3	chr16	597185	603847	-	UE		0	1	6663	0.299955	0.364247	0	0	1	0	0	0	0	1	1	1	1	1	1	15.7836	3.71774	16.4356	12.2124	23.0767	10.7298	2.55597	1.78881	14.8673	3.78566	7.35268	11.4131	38.8037	8.19811	2.98201	13.1371	15.4185	1.47852	19.7803	2.26148	4.94395	13.902	39.5523	7.63621
ENSG00000261707	RP11-264M12.2	chr16	77775365	77776897	-	UE		0	1	1533	0.0671353	0.19522	0	0	0	0	0	0	1	0	0	1	1	1	0	3.9527	3.59566	2.2909	9.97292	4.2773	2.25256	14.071	6.5646	5.80181	3.10404	23.7063	4.04765	2.80124	1.45607	3.11779	7.46957	2.29134	0.446556	6.26189	6.74025	1.74492	7.48567	20.5086	4.07265
ENSG00000261716	RP11-196G18.22	chr1	149816065	149820591	-	UE		1	1	4527	0.205423	0.0638866	0	7	1	0	1	1	1	1	1	1	1	1	1	0.587506	2.16069	2.87973	1.90394	2.16727	0.347222	0.574164	1.05948	2.03851	1.38249	0.655553	4.57781	3.98363	0.326102	1.80781	6.53845	3.75256	0.475177	1.96665	4.22735	474.329	376.422	183.113	328.357
ENSG00000261737	RP4-612B15.3	chr1	87169185	87170145	-	UE		1	1	961	0.111781	0.0579413	0	0	1	0	1	1	1	1	1	0	1	1	1	1.19654	0.732607	2.10893	5.80668	0.539742	0.681663	0.767864	0.325937	1.18872	0.826486	0.231374	1.30015	0.547249	1.83541	0.184531	0.762526	0.758863	0.969565	2.63874	1.42324	229.458	338.994	134.771	254.031
ENSG00000261771	DYX1C1-CCPG1	chr15	55647446	55790558	-	UE		0	2	143113	0.246113	0.685993	0	52	0	0	1	1	1	1	1	1	1	1	1	19.723	14.0504	14.8189	23.0678	16.6297	2.35716	21.0743	23.8691	23.0088	32.3059	17.4007	20.7044	17.6119	11.4268	17.7407	20.8918	10.6001	6.82254	19.0111	35.8932	111.094	9.62443	30.7629	86.0347
ENSG00000261777	RP11-529K1.2	chr16	70349543	70380650	-	UE		0	2	31108	0.128698	0.121227	0	1	0	0	1	1	1	1	1	1	1	1	1	1.31527	1.39484	1.31019	1.5806	0.798765	1.18369	0.79457	0.910023	1.93072	1.88208	1.92187	1.98563	0.724798	1.58888	1.5744	2.57938	2.12281	1.54319	3.8176	2.00219	284.132	220.293	108.403	248.432
ENSG00000261783	RP11-252K23.2	chr16	75413716	75415158	-	UE		0	1	1443	0.11722	0.0197819	0	0	0	0	1	1	1	1	1	0	1	1	1	0.850032	0.621135	1.80932	2.35591	1.93944	1.00358	0.912828	4.67624	1.75966	0.876375	1.44728	9.32118	2.12834	0.977885	1.07762	3.23108	5.90704	4.97003	2.5684	0.657523	12.7961	80.2036	54.2013	17.8178
ENSG00000261790	AC005606.14	chr16	2034878	2040358	-	UE		0	2	5481	0.137287	0.426065	0	0	1	0	1	1	1	1	0	1	1	1	1	8.81857	2.36992	24.3181	7.18083	13.7047	4.38105	3.67614	3.50648	7.46155	6.30652	6.21411	5.94729	16.6638	8.03782	3.68253	11.1854	3.19336	0.823369	10.1522	2.9901	44.7864	57.7466	82.0345	18.3269
ENSG00000261799	RP11-283I3.6	chr12	383120	386289	-	UE		1	1	3170	0.0713572	0.062554	0	0	0	1	1	0	0	0	1	0	0	0	0	2.27602	2.95433	2.74484	3.28832	1.86869	0.3628	1.64363	3.19699	2.69441	7.76854	1.03818	2.27002	6.47549	1.50727	4.58264	4.56414	7.62749	0.778987	4.36017	2.90354	6.39805	6.41629	42.4821	10.6907
ENSG00000261822	RP11-265N6.2	chr15	42859229	42862192	-	UE		0	2	2964	0.123955	0.0468766	0	0	0	0	0	1	0	1	0	1	1	1	1	8.15101	9.49976	19.5667	13.5385	7.57671	2.34896	4.9199	10.5563	4.42129	6.92956	5.80118	7.55145	6.93876	5.43694	10.525	11.2563	7.50609	0.818593	11.0396	9.27796	2.90821	10.6938	33.6927	8.65438
ENSG00000261824	LINC00662	chr19	28175488	28284848	-	UE		1	9	109361	0.400715	0.304874	0	46	0	0	1	1	1	1	1	1	1	1	1	2.33203	3.41092	10.2298	9.84033	4.00072	4.95115	3.46035	2.96861	7.54797	2.17685	3.05309	5.76065	3.77897	2.94454	5.64249	11.7903	15.0686	4.60867	17.3583	3.71388	611.305	195.697	86.4292	383.338
ENSG00000261845	RP13-638C3.4	chr17	80560865	80562054	-	UE		0	1	1190	0.219703	0.132257	0	0	1	0	1	0	1	1	1	0	0	1	0	3.70048	5.57187	15.3495	4.64927	5.97954	0.658044	4.80317	8.15912	10.3496	5.66308	3.79952	8.66549	10.9678	13.072	9.763	12.0924	3.67085	7.54036	6.19296	7.79498	13.0869	49.1915	76.1749	16.7997
ENSG00000261864	RP11-67A1.2	chr16	68111243	68156174	+	UE		0	1	44932	0.184662	0.642813	0	14	0	1	1	1	1	1	1	1	1	1	1	2.20075	1.51483	2.35528	2.96236	2.34018	8.54402	3.25446	2.62133	2.34357	19.6387	2.53771	4.9828	7.65909	10.9902	2.50331	5.51285	1.48987	5.31471	7.33176	2.45949	4.36231	62.0241	67.3854	11.7089
ENSG00000261872	RP5-867C24.5	chr17	45247192	45248415	+	UE		0	1	1224	0.134063	0.221843	0	0	0	0	0	0	0	0	0	0	0	0	0	2.71298	2.17196	2.04452	2.26115	0.783702	5.31984	1.25471	0.217356	2.09886	1.82267	1.86309	1.28558	0.397301	2.10454	1.01361	1.16257	2.82917	0.564999	3.32875	3.28419	10.4695	10.6938	43.947	17.3088
ENSG00000261888	AC144831.1	chr17	81061205	81063860	+	UE		1	1	2656	0.226271	0.0318215	0	0	1	0	0	1	0	1	1	0	0	1	1	1.79041	1.02308	0.824629	3.50458	0.280488	0.816023	0.664989	1.61572	1.14738	0.329912	0.156988	3.21261	0.960146	0.361903	0.59592	2.84085	1.4996	0.523416	0.582808	1.96695	12.7961	1.06938	33.6927	185.305
ENSG00000262026	RP11-2C24.6	chr16	30789770	30791473	+	UE		0	1	1704	0.0963799	0.184998	0	0	0	0	1	1	1	1	1	1	1	1	1	15.4883	15.5261	13.7257	14.2893	8.22847	0.666718	8.89802	9.41802	11.4217	2.84983	4.3868	16.8535	5.76198	8.08556	18.2497	13.9963	6.29202	1.36845	14.7447	15.0147	16.5768	13.902	73.245	26.9813
ENSG00000262049	RP13-1032I1.7	chr17	79668354	79670330	-	UE		0	1	1977	0.126963	0.0689185	0	0	1	1	0	1	1	0	1	1	1	1	1	19.9197	7.02	25.6252	12.6418	14.9966	3.10278	3.89456	5.5327	14.6833	3.86946	6.19577	19.6625	28.8122	20.2497	5.47425	23.1145	31.8615	6.51747	31.4793	7.66247	681.684	309.051	212.411	538.608
ENSG00000262086	RP11-510M2.10	chr16	71481500	71486552	-	UE		0	1	5053	0.354811	0.273174	0	0	0	0	0	0	0	0	0	0	0	0	0	1.33874	2.883	3.01354	1.46705	1.46055	0.722325	0.869794	1.77867	3.19883	1.21873	1.08227	2.72717	1.82688	0.714892	2.68399	3.19414	1.19002	1.71927	2.68469	2.50461	4.94395	8.55505	30.7629	11.1998
ENSG00000262112	RP11-670E13.5	chr17	54966241	54969202	+	UE		0	1	2962	0.042166	0.101114	0	0	0	0	0	1	0	0	0	1	0	0	0	6.26042	10.3173	4.55259	9.12099	4.83719	10.0785	2.69585	7.23858	16.3625	19.0182	13.6044	14.3478	20.9117	5.85623	10.4024	13.5395	5.90837	0.385676	3.67878	6.49835	8.72462	31.0121	38.0874	33.0903
ENSG00000262136	CTD-2033A16.3	chr16	69760916	69776466	+	UE		0	1	15551	0.0557745	0.268572	0	0	1	0	1	1	1	1	1	1	1	1	1	33.1878	15.59	19.4649	22.9718	19.249	28.2671	5.72979	9.19612	25.9188	14.082	11.5969	17.9231	25.1899	18.7678	21.1515	17.9435	6.69984	0.691774	19.093	18.0373	832.038	280.178	190.437	874.601
ENSG00000262160	RP11-96D1.11	chr16	68259872	68263048	-	UE		0	1	3177	0.241019	NA	0	2	0	1	1	0	0	1	1	1	0	1	1	11.3818	18.6382	3.39407	17.5515	15.3633	4.52595	5.04362	16.0833	10.4979	44.7555	18.957	33.103	27.3872	33.7759	17.3772	21.3322	10.5169	2.85568	24.9451	16.4384	18.6125	60.9547	68.8503	22.9086
ENSG00000262222	RP11-876N24.4	chr16	11034576	11036878	+	UE		0	1	2303	0.168691	0.236016	0	0	1	0	1	1	1	1	1	1	1	1	1	8.48865	4.18209	19.7978	7.31684	13.9658	2.49153	8.90232	2.97864	5.80764	2.47152	5.84349	10.2627	12.3695	16.285	2.64356	11.9844	1.56221	2.05229	10.6957	2.53333	216.661	194.627	43.947	83.4893
ENSG00000262413	RP11-498C9.3	chr17	79825597	79826428	+	UE		0	2	832	0.190642	0.299544	0	0	1	1	1	1	1	1	1	1	1	1	1	840.533	144.356	241.492	483.12	385.833	33.0988	81.5994	67.1907	158.141	120.107	165.966	350.471	425.174	185.653	91.8701	309.57	704.151	15.94	425.168	68.9333	159.661	54.5385	102.543	56.508
ENSG00000262429	RP5-1050D4.3	chr17	4871290	4872117	+	UE		0	1	828	0.322288	0.598452	0	0	1	0	1	1	1	1	1	1	1	1	1	75.2666	16.1061	129.115	43.3632	81.5972	3.68811	12.3049	11.5734	34.4903	12.9429	17.931	37.7978	80.592	79.7807	14.1966	36.1302	142.926	45.0456	66.2903	14.1881	555.758	426.683	208.016	450.028
ENSG00000262456	RP1-59D14.1	chr17	2288141	2289958	+	UE		0	1	1818	0.269063	0.119543	0	0	0	1	1	1	1	1	1	1	1	0	1	12.5627	5.14008	15.4031	9.42626	11.0869	1.7435	1.66986	4.24989	11.0339	9.81086	3.2702	7.46714	7.34257	4.38112	7.49605	15.0565	10.765	0.758986	15.8772	8.7731	27.0463	9.62443	89.359	92.6527
ENSG00000262477	AC021224.1	chr18	29992145	29993199	+	UE		0	1	1055	0.400804	0.801102	0	0	0	0	1	1	0	1	0	1	0	0	0	222.917	264.465	123.599	114.593	203.123	44.5269	86.368	115.84	115.166	285.333	67.4848	161.363	134.811	151.852	493.69	240.528	22.3556	8.45445	155.383	182.378	5.52559	7.48567	27.8331	10.6907
ENSG00000262533	RP11-667K14.4	chr17	1946194	1946719	-	UE		0	1	526	0.202786	0.370648	0	0	1	1	1	1	1	1	1	1	1	1	1	29.6908	59.6058	59.2594	34.2958	24.3103	34.6344	23.5472	41.9141	82.6166	41.0665	54.9039	49.2921	38.9742	47.4832	36.7569	85.6448	286.644	1.47549	54.8435	46.0111	277.152	157.199	79.1047	195.487
ENSG00000262557	RP11-44F14.11	chr16	53524952	53527880	-	UE		0	1	2929	0.406319	0.436715	0	0	0	1	0	0	0	0	0	0	0	0	0	10.981	12.2778	18.0237	14.3019	15.5681	6.51535	13.7825	15.9737	8.86944	20.1733	11.7112	9.83606	17.5443	9.58585	13.2934	21.6813	3.76968	0.585514	23.3448	15.4916	7.27052	14.9713	42.4821	10.1816
ENSG00000262621	LA16c-306E5.2	chr16	3415099	3536953	+	UE		0	2	121855	0.089269	0.151313	0	0	1	0	1	1	1	1	1	1	1	1	1	17.5988	11.6381	28.0316	13.9177	15.5144	7.32395	9.03041	12.4302	19.1695	17.4091	14.4797	23.47	16.6073	6.43715	15.2136	30.6482	17.0215	0.974412	28.0356	10.5979	59.0366	44.914	16.1139	7.63621
ENSG00000262745	CTD-2377D24.8	chr17	46760729	46781844	+	UE		1	1	21116	0.0649032	0.0938404	0	0	0	0	1	0	1	0	0	1	1	0	0	2.29468	2.43602	2.26342	1.44418	8.87508	3.37844	1.54749	2.46342	0.208228	4.57798	2.73249	3.84088	4.39438	2.3143	3.58666	5.95437	0.83971	0.354372	7.58736	1.32599	9.01544	5.34691	29.298	8.65438
ENSG00000262758	CTD-3195I5.1	chr17	3710042	3712148	-	UE		1	1	2107	0.0365541	0.0562545	0	7	0	0	1	0	1	1	1	1	1	1	1	4.46734	5.45604	3.51548	4.77677	3.70438	0.511782	3.00438	4.55339	6.16562	6.93023	2.3173	7.35179	6.49426	1.75629	8.68446	9.07309	6.12992	0.698468	6.33383	3.71551	11.342	44.914	68.8503	18.836
ENSG00000262791	RP11-961A15.1	chr17	1629042	1641879	-	UE		0	1	12838	0.52328	0.564779	0	0	1	0	1	1	1	1	1	1	1	1	1	25.5696	25.4114	11.7935	15.5588	9.94308	5.7697	7.47294	8.41275	4.89682	13.3632	26.2491	22.3883	24.6821	14.3551	8.30555	15.0157	69.0348	0.358023	22.2874	9.59639	45.9497	47.0528	39.5523	6.10897
ENSG00000262820	RP11-615I2.7	chr16	68595964	68601032	+	UE		0	1	5069	0.203215	0.269418	0	0	0	0	0	0	0	0	0	0	0	0	0	5.38368	4.88221	5.36662	5.0933	5.20607	1.99104	1.87783	3.86634	6.06592	7.49532	1.91291	5.63042	5.59706	1.2437	13.2786	7.61731	3.21638	0.604808	7.09143	3.40673	5.52559	5.34691	26.3682	5.59989
ENSG00000262944	RP11-473I1.9	chr16	9198705	9200618	+	UE		0	1	1914	0.0183911	0.0192106	0	48	0	0	1	0	0	1	1	0	0	1	1	9.89003	13.7769	16.9335	13.7264	3.02065	3.77772	10.0616	5.33377	6.83644	19.7295	6.73241	7.48099	5.29684	6.80547	13.851	4.32291	40.8169	0.155442	8.82244	19.8693	10.1787	36.359	68.8503	13.7452
ENSG00000263126	CTC-479C5.10	chr16	67916364	67920270	+	UE		0	1	3907	0.577295	0.413677	0	48	0	0	0	1	1	1	0	1	1	1	0	4.11936	3.43367	15.4228	4.51925	3.23981	2.02668	1.51042	1.85755	5.29181	2.91526	1.92378	8.66166	8.62203	4.36558	2.82634	14.7692	2.3755	1.07739	8.14155	2.49807	10.4695	6.41629	77.6398	12.727
ENSG00000263165	RP11-810M2.2	chr17	4067204	4068007	+	UE		0	1	804	0.110533	0.196873	0	0	0	0	1	1	1	1	1	0	1	1	1	11.5241	22.9292	25.77	22.792	36.5664	6.07901	9.14735	32.1286	20.8746	32.0926	24.4349	45.8429	22.5315	12.3204	29.1483	36.2981	15.0008	1.6299	16.3429	13.2892	82.3023	21.3876	79.1047	188.36
ENSG00000263171	RP11-542C16.1	chr17	7256006	7258263	-	UE		0	1	2258	0.335293	0.204908	0	0	1	0	1	1	1	1	1	1	1	1	1	24.7647	11.021	5.24596	20.0021	12.7994	48.0258	8.73276	7.05424	16.7817	4.81158	5.18364	72.2307	27.8817	8.67963	10.1892	10.2154	68.93	33.7301	15.2518	10.4885	34.026	19.2489	49.8066	24.945
ENSG00000263198	RP11-517A5.4	chr16	16386035	16388663	-	UE		0	1	2629	0.0407215	0.197007	0	0	0	0	0	0	1	1	0	1	1	1	1	52.1747	15.4249	63.4727	39.264	40.2173	3.61741	35.6139	19.6362	50.3826	13.8088	93.2172	33.8904	47.9954	100.988	10.2213	54.8524	39.5755	2.6754	75.928	10.2591	8.14298	10.6938	82.0345	9.16346
ENSG00000263212	LA16c-306E5.3	chr16	3508071	3565564	+	UE		0	1	57494	0.0841284	0.946407	0	21	1	0	1	1	1	1	1	1	1	1	1	3.47747	3.68275	11.6513	4.35749	8.65035	2.48331	2.47163	6.87528	6.86709	2.74173	4.20245	12.8539	2.71396	4.56685	16.2593	15.6697	3.89284	19.6048	40.9524	7.94858	389.7	255.582	181.648	189.887
ENSG00000263220	RP11-420A6.2	chr17	5267610	5274921	-	UE		0	1	7312	0.0807331	0.0921357	0	0	0	0	0	1	1	1	0	0	1	1	1	0.338929	0.856541	0.895358	0.857601	0.238545	0.305072	0.411711	0.36534	0.569108	0.365893	0.996511	0.957414	0.509505	0.72138	0.697449	0.945074	1.7238	0.492808	1.01115	0.990594	9.01544	33.1508	43.947	10.6907
ENSG00000263244	RP11-473I1.10	chr16	9201098	9207038	+	UE		0	1	5941	0.0132736	0.154995	0	79	0	0	0	0	0	1	1	1	0	1	1	7.88821	14.7642	19.6454	15.0294	4.92259	3.42343	8.49174	8.67149	10.0864	17.246	9.14642	7.2349	7.93389	7.187	17.2623	11.5187	9.59528	0.567068	9.56356	18.0959	13.3778	31.0121	71.7801	19.3451
ENSG00000263272	CTC-524C5.2	chr17	5328459	5336196	-	UE		0	1	7738	0.0735951	0.05701	0	29	0	0	1	1	1	1	1	1	1	1	1	3.45064	8.38407	8.18342	5.304	4.57653	1.73035	4.14308	7.29164	8.57882	2.70371	3.73996	4.60983	9.84963	3.9428	5.44746	10.9044	17.4722	0.763692	6.51392	4.99227	12.2145	16.0407	93.7537	21.3814
ENSG00000263307	RP11-166B2.8	chr16	11945506	11989468	+	UE		0	1	43963	0.0754997	0.00845123	0	0	1	0	1	1	1	1	1	1	1	1	1	2.19763	2.33487	2.28614	3.13809	2.05398	1.35832	2.05802	2.61428	1.43094	2.46644	2.03648	2.65356	2.11612	3.69396	3.31064	3.2085	2.80099	0.41734	2.32342	3.61866	387.955	209.599	121.587	236.723
ENSG00000263320	RP11-498D10.6	chr16	71963914	71965102	+	UE		1	1	1189	0.145591	0.117999	0	2	0	0	0	0	1	1	1	0	1	0	1	1.42297	1.36916	1.42724	2.03723	3.4928	0.520085	0.408837	1.32222	1.99712	2.29339	0.650561	1.90787	1.6452	0.835599	3.03883	2.52023	2.72488	0.149327	2.27771	0.880664	6.9797	19.2489	60.0609	18.836
ENSG00000263327	TAPT1-AS1	chr4	16228286	16321763	+	UE		0	4	93478	0.146773	0.0425442	0	0	1	1	1	1	1	1	1	1	1	1	1	39.0165	15.0531	28.0074	53.5624	56.6524	61.3278	13.3067	22.4621	19.8834	113.593	44.5773	108.101	118.348	94.1376	12.8339	128.631	122.783	2.01896	61.6218	8.2502	335.025	226.709	76.1749	96.2163
ENSG00000263350	RP11-13N13.2	chr18	19210099	19213485	+	UE		0	1	3387	0.0918706	0.05328	0	11	0	0	1	0	1	1	0	1	0	1	0	1.74317	4.76832	7.3272	2.85667	2.49548	2.53405	1.43461	4.38343	1.40045	1.87298	2.02651	3.02511	2.28827	4.33343	6.36212	2.52096	2.17206	0.299398	2.30455	3.97376	3.78067	109.077	30.7629	11.7089
ENSG00000263624	RP11-45M22.3	chr17	17071260	17088868	-	UE		0	1	17609	0.210544	0.439001	0	0	0	0	1	1	1	1	1	1	1	0	1	4.33814	3.6086	7.93759	5.03262	3.57661	1.21639	4.16263	2.1359	3.0414	1.25422	2.14559	3.95621	3.5445	3.54667	2.47222	3.80487	4.44936	2.21862	6.5939	2.08418	16.5768	35.2896	68.8503	17.3088
ENSG00000263715	RP11-105N13.4	chr17	43699274	43893909	+	UE		0	2	194636	0.362792	0.449451	0	24	1	0	1	1	1	1	1	1	1	1	1	2.65936	3.16378	12.2897	1.91042	2.48367	10.6454	2.52488	1.77288	7.29332	9.01953	0.893421	2.82094	3.02595	1.90038	4.46194	13.1277	3.604	14.7166	14.8559	2.51319	172.747	76.9955	121.587	25.9631
ENSG00000263731	RP11-498C9.15	chr17	79836301	79838982	-	UE		1	1	2682	0.234854	NA	0	90	0	0	1	0	1	1	0	0	1	1	0	0.528657	1.29385	1.22096	1.07121	0.585317	0.807466	0.178954	1.21742	0.734632	0.827809	0.606074	2.15388	0.828249	0.800143	2.36914	2.44605	2.06104	0.268262	1.16998	1.23298	12.7961	6.41629	45.4119	9.67254
ENSG00000263753	LINC00667	chr18	5232875	5246507	+	UE		1	7	13633	0.120325	0.0435019	0	80	0	0	1	1	1	1	1	1	1	1	1	1345.19	10.1651	330.173	1112.18	948.599	76.957	439.146	8.86954	23.2608	13.0513	662.067	462.055	1850.31	1135.05	12.2335	62.6229	49.7375	3.87764	435.748	10.7755	2.03574	4.27753	33.6927	6.10897
ENSG00000263756	XXbac-BPG181M17.6	chr6	32939842	32940630	-	UE		0	1	789	0.299325	0.682155	0	0	1	1	1	1	1	1	1	1	1	1	1	52.0223	14.6537	42.8114	26.0878	36.3925	5.96656	9.98204	10.2879	43.7637	19.5098	18.0511	69.8648	79.6637	20.7615	19.3729	31.6714	10.6008	33.3706	85.0561	25.2505	601.708	772.093	377.944	525.881
ENSG00000263766	RP11-580I16.2	chr17	45681226	45726786	-	UE		0	4	45561	0.294358	0.457116	0	0	0	1	1	1	1	1	1	1	1	1	1	29.7453	23.6025	53.5861	26.5637	50.9459	237.154	37.1703	37.0126	27.4051	53.9801	17.5504	27.8866	39.7869	104.343	70.4675	65.0307	141.693	6.03226	55.2349	57.3419	569.718	658.739	180.183	469.373
ENSG00000263798	RP11-6N17.9	chr17	46022790	46051804	+	UE		0	1	29015	0.12039	0.707222	0	6	0	0	1	1	1	1	1	1	1	1	1	10.1553	6.5281	27.0109	19.9739	5.22418	5.4284	4.90649	11.3887	25.1539	4.84833	13.1777	16.6514	11.9656	6.90374	9.95327	54.1444	1.34479	2.21101	16.3181	12.4257	38.0975	140.089	76.1749	42.2537
ENSG00000263823	RP11-326K13.4	chr18	29522538	29524119	+	UE		0	1	1582	0.123292	0.257606	0	0	1	0	1	1	1	1	1	1	1	1	1	2.6476	0.206156	3.34103	2.48179	1.22419	0.942085	1.8606	0.315195	2.26891	1.3009	1.14317	2.87031	1.97007	2.36041	0.293251	2.64122	1.13665	6.85137	4.61662	0.698891	241.963	403.157	190.437	230.105
ENSG00000263843	RP11-649A18.12	chr17	73267450	73269976	+	UE		0	2	2527	0.0558289	0.0640076	0	0	1	1	1	1	1	1	1	1	1	1	1	1.62742	2.12106	5.46438	2.80379	1.68623	1.45387	1.62656	3.4327	2.56641	2.50063	1.99131	3.29896	2.96627	3.16477	1.36598	2.75118	3.36423	0.717288	9.44186	0.804149	406.567	280.178	60.0609	231.123
ENSG00000263899	RP11-214C8.5	chr17	62116510	62119203	-	UE		1	1	2694	0.120792	0.140014	0	0	0	0	0	0	0	0	1	1	1	0	0	3.65404	5.63086	1.06514	3.26	3.05511	1.24504	1.89103	4.17497	14.0396	19.9075	10.066	12.0358	18.2884	6.02399	10.9091	10.6845	3.7655	0.213576	3.33705	2.56385	8.4338	8.55505	52.7364	9.16346
ENSG00000263975	CTB-58E17.9	chr17	36871581	36876525	-	UE		0	1	4945	0.254852	0.305469	0	0	0	0	1	1	1	1	1	1	1	1	0	11.5486	4.50235	23.3303	5.95933	8.99714	0.899687	3.38244	2.69446	10.3513	8.72389	2.47016	7.56004	24.8969	11.6899	6.98739	19.0537	4.53489	6.7751	7.40534	7.21432	13.6686	16.0407	51.2715	13.2361
ENSG00000263986	RP11-746M1.1	chr17	20903060	20903636	+	UE		0	1	577	0.0751632	0.0177723	0	0	0	0	0	0	0	0	0	0	0	0	0	55.7013	73.7238	185.238	55.5199	54.2063	19.4931	37.0684	62.3855	68.2303	50.8348	45.5535	102.332	63.494	90.889	81.2947	79.5851	60.8154	9.41564	55.4976	62.9678	12.7961	6.41629	76.1749	12.727
ENSG00000263990	CTC-542B22.2	chr17	30200945	30213685	+	UE		0	1	12741	0.102762	0.0694627	0	0	0	0	1	0	0	0	0	0	0	0	0	0.602861	3.85821	2.62533	1.32976	0.637999	0.359264	0.418113	1.20636	1.4843	0.513937	0.450323	1.79439	2.6533	0.344355	1.76468	12.141	3.87187	0.527747	1.44678	0.823507	5.23477	12.8326	32.2278	7.63621
ENSG00000264019	RP11-6N17.6	chr17	46024168	46025641	-	UE		0	2	1474	0.12039	NA	0	0	0	0	1	1	1	1	1	1	1	1	1	10.8427	13.0574	23.7851	19.8493	11.7401	25.6412	10.575	41.1693	11.6759	19.7344	79.6727	12.3902	7.58098	19.95	19.7152	20.4319	2.26602	0.252114	14.4732	18.2411	247.198	135.811	74.7099	57.0171
ENSG00000264031	RP11-68I3.2	chr17	27887565	28034108	+	UE		0	1	146544	0.177192	0.100458	0	0	0	1	1	1	1	1	1	1	1	1	1	35.2333	17.6981	6.54659	55.172	18.1146	10.2233	6.57509	28.836	5.35898	16.4661	81.8365	18.8551	20.4698	4.97126	3.96989	21.1477	8.70949	1.03945	5.57366	15.6	8.72462	44.914	54.2013	13.7452
ENSG00000264044	RP11-192H23.7	chr17	26960224	26962968	+	UE		0	2	2745	0.507919	0.697268	0	0	0	0	0	0	0	0	0	0	0	0	0	18.721	7.20736	27.7623	34.1728	12.5458	11.3846	13.4149	8.29471	23.7145	13.6522	14.5681	17.1579	21.3456	23.1889	8.22341	42.4205	10.539	28.2082	21.767	9.89183	10.1787	9.62443	43.947	13.7452
ENSG00000264112	RP11-159D12.2	chr17	56066400	56072211	-	UE		0	3	5812	0.485431	0.240431	0	60	1	0	1	1	1	1	1	1	1	1	1	2.50975	9.37784	10.0957	7.60958	0.956573	0.22149	1.62633	6.39613	9.43646	0.791675	1.59741	7.80203	2.3352	1.71225	6.23011	12.8015	7.80024	1.68564	2.20171	4.04299	81.4298	52.3997	41.0172	12.2179
ENSG00000264269	RP11-15F12.1	chr18	46550073	46574844	+	UE		0	1	24772	0.054596	0.0307052	0	0	0	0	1	1	1	1	0	1	1	1	1	0.96084	0.893271	1.14106	0.835677	1.30903	0.284816	0.833514	0.682143	0.797711	1.07972	0.351794	2.6708	0.769303	1.57376	1.74602	1.83168	1.31627	0.517549	1.18767	1.41499	4.94395	16.0407	51.2715	40.7265
ENSG00000264364	RP11-159D12.9	chr17	56168909	56172897	+	UE		1	1	3989	0.2264	0.0435959	0	0	0	0	0	0	0	0	0	0	1	0	1	1.75123	2.38929	3.71041	3.39798	2.98339	0.793116	0.937525	4.45917	5.66881	3.3335	4.58344	4.11089	4.31751	0.748918	6.91169	6.72807	1.83751	2.49667	3.69938	6.43729	10.7604	9.62443	76.1749	14.7633
ENSG00000264469	RP11-173M1.8	chr17	25641669	25642952	+	UE		1	1	1284	0.118535	0.0638222	0	0	0	0	0	0	1	0	0	0	1	1	1	0.572164	2.89584	1.06983	1.47885	1.10705	0.239031	0.494912	2.3345	2.12845	2.73181	0.907781	5.58128	4.50299	0.231155	2.33726	3.81427	1.75936	0.680129	1.0106	0.750195	6.68888	11.7632	48.3417	8.1453
ENSG00000264558	RP11-138C9.1	chr17	45759783	45760049	-	UE		0	1	267	0.439241	0.936831	0	0	0	0	0	1	0	1	1	1	1	0	1	199.832	218.599	175.977	142.084	211.874	68.4292	119.16	143.665	77.6448	239.947	87.4358	279.391	151.441	299.498	307.021	170.93	444.921	3.61102	375.3	211.439	13.6686	20.3182	60.0609	9.16346
ENSG00000264578	RP11-360L9.8	chr8	41467211	41479021	-	UE		0	1	11811	0.126369	0.593421	0	0	0	0	1	0	1	0	1	1	1	1	1	19.6203	19.2957	40.5127	19.3181	12.2918	4.74985	7.21195	17.7684	32.5837	12.1684	30.1399	21.5171	19.885	22.0002	11.3336	45.6061	3.68088	3.18849	18.0584	14.2285	4.94395	125.118	48.3417	8.1453
ENSG00000264769	RP11-498C9.12	chr17	79880775	79882387	+	UE		0	1	1613	0.364691	0.296672	0	0	1	1	1	1	1	1	1	1	1	1	1	3.29756	0.736119	16.8106	11.0819	3.52592	6.91402	4.55931	0.691491	4.40233	0.521516	1.73844	8.91903	5.73015	10.257	0.801955	9.3005	0.343194	15.4115	3.9174	1.89168	500.212	131.534	120.122	219.414
ENSG00000264885	RP11-815I9.4	chr17	18570942	18572774	-	UE		0	1	1833	0.57688	0.556074	0	26	0	0	1	0	1	0	0	0	1	1	1	13.2991	5.11922	12.5623	6.11293	8.91329	10.1305	7.03138	5.29458	8.76053	7.45519	3.14356	11.3231	6.75001	28.0635	11.5682	7.84801	1.44053	2.14237	7.89203	13.9168	7.85216	5.34691	46.8768	6.61805
ENSG00000265128	RP11-15F12.3	chr18	46642671	46652849	+	UE		0	1	10179	0.0514409	0.168775	0	0	0	0	1	1	0	1	1	1	1	0	0	0.19274	0.15997	0.250977	0.243672	0.161611	0.540935	0.194336	0.388409	0.309055	0.310698	0.183712	0.389036	0.263599	0.551198	0.284239	0.521237	0.777242	0.280066	4.42792	0.322392	3.78067	14.9713	33.6927	8.65438
ENSG00000265148	BZRAP1-AS1	chr17	56402811	56493127	+	UE		0	11	90317	0.181187	0.367866	0	0	1	0	1	1	1	1	1	1	1	1	1	1.94843	4.75318	9.16064	3.67867	3.81474	3.91141	1.74646	0.927615	3.1115	19.8125	2.70168	4.05431	6.27973	1.64276	2.54536	11.2634	1.41313	1.04571	4.10228	2.40823	10.7604	9.62443	68.8503	3.05449
ENSG00000265242	RP11-649A18.7	chr17	73161681	73163344	-	UE		0	1	1664	0.200469	0.0177412	0	0	0	0	0	0	1	1	0	1	0	1	0	0.736845	1.17751	1.64785	1.55913	0.548604	0.275144	0.303037	0.763434	0.657796	1.01848	0.35964	1.41719	0.536717	0.464353	1.24292	0.958625	2.28857	0.351426	0.5914	1.04186	6.39805	13.902	29.298	10.6907
ENSG00000265257	RP11-21J18.1	chr18	9102734	9254344	+	UE		0	2	151611	0.100003	0.896434	0	70	1	0	1	1	1	1	1	1	1	1	1	68.1701	46.4628	88.4132	65.0505	137.197	177.503	157.204	53.3144	40.5339	31.969	241.182	45.5107	68.1611	220.85	26.5028	49.2642	151.129	22.5708	124.826	67.5945	366.725	390.324	112.797	373.665
ENSG00000265399	RP13-270P17.2	chr18	3190395	3247275	+	UE		0	1	56881	0.106489	0.266677	0	0	0	0	1	1	1	1	1	1	1	1	1	1.3252	0.657797	0.579735	1.90236	0.591641	1.42802	3.96979	0.240061	1.65635	0.796187	3.91156	1.03581	1.53579	6.89487	0.44428	1.79719	0.759347	0.654966	1.15883	1.70884	4.65313	7.48567	33.6927	8.65438
ENSG00000265401	RP11-138I1.4	chr17	16285466	16285983	-	UE		0	1	518	0.269317	0.831571	0	0	1	0	1	1	1	1	1	1	1	1	1	1216.57	1043.84	2293.5	1147.07	1790.37	13.9093	1706.61	767.922	704.055	880.561	3206.53	1401.08	1628.68	1281.24	582.347	1063.51	395.244	96.6921	3554.3	1674.45	403.659	388.185	222.665	355.339
ENSG00000265408	RP11-361L15.4	chr16	66976615	66997159	+	UE		0	1	20545	0.120207	0.395256	0	0	0	0	1	1	1	0	1	1	1	1	0	7.66365	7.8105	20.0386	17.8829	11.3105	110.232	103.046	18.8729	21.0597	7.68126	200.309	13.497	4.51906	30.5879	10.9507	16.6093	6.24587	0.547677	7.3195	17.0186	8.4338	7.48567	51.2715	17.8178
ENSG00000265479	DTX2P1-UPK3BP1-PMS2P11	chr7	76610266	76673092	+	UE		0	2	62827	0.279364	0.782727	0	0	0	0	1	1	1	1	1	1	1	1	1	4.79343	4.79245	9.1747	5.85771	3.6006	17.118	2.50431	2.04173	8.46505	3.24008	4.38855	17.4998	6.76321	2.30716	3.69417	25.2756	10.7632	6.80682	20.0649	3.22269	5.23477	12.8326	52.7364	11.7089
ENSG00000265500	SENP3-EIF4A1	chr17	7466604	7482033	+	UE		0	1	15430	0.358665	0.96477	0	309	1	0	1	1	1	1	1	1	1	1	1	23.968	34.7785	32.274	18.6157	32.3375	19.6004	9.35656	29.0394	19.3797	12.3018	21.5698	24.1552	25.7893	41.1757	33.3847	41.4669	3.88766	1.11398	45.1498	26.6186	394.062	127.256	102.543	150.688
ENSG00000265749	RP11-849F2.5	chr17	8268881	8284646	+	UE		0	4	15766	0.0552191	0.110411	0	0	0	0	1	1	1	1	1	1	1	1	1	16.406	19.2182	8.05096	13.6661	25.3289	8.72886	8.95165	10.9589	16.4845	21.3108	10.9658	17.3396	20.1085	17.5552	24.7099	23.8328	91.9323	4.32483	17.4372	12.2948	8.4338	6.41629	48.3417	9.67254
ENSG00000265784	RP1-56K13.3	chr17	37075054	37078022	-	UE		0	1	2969	0.120359	0.550243	0	0	1	0	1	1	0	1	1	1	1	0	1	111.469	63.653	49.7205	115.331	71.5625	20.6986	17.3372	46.6228	91.1787	209.449	76.4355	167.171	96.73	10.7795	62.4322	50.6579	112.761	2.78921	49.9026	25.2924	22.9748	12.8326	95.2186	20.8723
ENSG00000265794	RP11-227G15.3	chr17	30651450	30687719	+	UE		0	2	36270	0.107957	0.775787	0	72	0	0	1	1	1	1	1	1	1	1	1	67.706	45.4726	57.1066	46.5571	50.5049	123.672	31.3406	36.5029	29.5003	84.7773	24.9235	60.4819	50.5708	29.9511	50.1533	47.5777	68.1562	3.64744	88.6036	70.0363	12.7961	9.62443	80.5696	9.67254
ENSG00000266049	RP11-703M24.5	chr18	2688562	2833063	-	UE		0	2	144502	0.10935	0.199591	0	0	0	1	1	1	0	1	1	1	1	1	1	0.42459	1.02482	0.643516	0.715088	0.394285	0.185279	0.283837	0.244695	0.27194	2.1742	0.353505	1.22345	0.743248	0.168032	0.504818	0.956234	1.75283	1.3097	0.707196	0.309169	1.74492	5.34691	27.8331	3.05449
ENSG00000266053	RP11-143J12.2	chr18	9121263	9136643	-	UE		0	2	15381	0.138291	0.0633221	0	0	0	0	1	1	1	1	1	1	1	1	1	1.37307	8.61394	1.8648	2.54889	1.8342	0.666416	0.807578	0.912177	0.887739	0.742806	0.88133	1.13016	1.61686	2.03007	0.775678	2.35297	1.46906	7.29645	17.7068	2.14537	238.764	420.267	190.437	355.339
ENSG00000266340	RP11-848P1.4	chr17	29305628	29307268	-	UE		0	1	1641	0.191893	NA	0	12	0	0	1	0	1	0	0	1	0	1	0	2.31798	2.12732	2.5751	2.38496	2.46642	0.770506	0.460256	2.35096	0.936374	0.615912	1.4039	5.35901	1.4892	0.577516	1.70048	1.43168	10.4846	1.98748	2.14062	2.75708	9.8879	6.41629	11.7192	3.05449
ENSG00000266341	RP5-890E16.4	chr17	46137745	46138031	-	UE		0	1	287	0.535804	0.346653	0	0	1	1	1	1	1	0	0	0	1	1	1	589.415	198.604	592.127	596.066	800.601	16.723	979.303	253.544	114.905	72.0605	251.583	275.166	347.097	2246.68	232.973	287.791	209.651	6.96156	904.289	473.079	9.30626	20.3182	74.7099	16.2906
ENSG00000266469	CTB-131K11.1	chr17	37558046	37562486	+	UE		0	1	4441	0.247623	0.548057	0	0	1	1	1	1	1	1	1	1	1	1	1	10.8692	14.3435	6.94801	8.74852	8.96662	2.71058	7.26847	9.11677	9.90459	21.4128	4.85079	8.77111	12.2346	7.58515	17.6186	13.3461	18.5176	9.05607	11.6505	9.90866	215.789	93.0362	90.8239	131.343
ENSG00000266490	CTD-2349P21.9	chr17	29119390	29119851	+	UE		0	1	462	0.106983	0.303422	0	0	0	0	1	0	0	0	0	0	0	0	0	2.36565	5.40219	7.66115	3.45578	3.20132	2.65715	1.25844	3.69582	5.41437	17.5744	1.63399	3.20502	8.45039	0.940225	6.29332	7.90467	4.34694	1.83921	6.71508	3.45335	9.59708	25.6652	26.3682	10.6907
ENSG00000266495	RP11-17J14.2	chr18	20837128	20840318	-	UE		0	1	3191	0.0944449	0.287659	0	0	0	0	1	1	1	1	1	1	1	1	1	9.62526	3.90391	15.1913	12.0728	3.26557	1.90605	0.611938	5.09563	2.85911	0.204164	4.84902	15.0996	8.93816	0.394584	4.51457	4.21065	26.4512	1.37272	5.04765	9.71767	9.30626	180.725	112.797	12.2179
ENSG00000266677	RP11-258F1.1	chr17	18075939	18088067	-	UE		0	2	12129	0.10712	0.347682	0	0	0	0	1	1	1	1	1	1	1	1	1	51.6093	4.2472	56.8791	59.1287	37.15	1.60931	25.8655	5.07001	21.0885	8.47803	17.5319	28.5999	32.4613	69.2134	5.79447	51.8133	6.48791	4.24117	98.8756	8.53737	562.738	331.508	145.025	355.848
ENSG00000266753	RP11-690G19.3	chr17	37408897	37410550	-	UE		1	1	1654	0.166766	0.340249	0	70	0	1	0	0	1	0	0	1	0	0	1	6.35504	3.88687	7.18329	9.90369	3.5276	1.06858	2.77776	5.1414	5.0876	9.1473	2.27848	5.29887	7.23193	2.96819	4.54005	11.261	11.1257	0.549827	6.57291	3.42631	9.59708	10.6938	61.5258	7.63621
ENSG00000266903	CTB-171A8.1	chr19	45135500	45222031	-	UE		0	3	86532	0.1953	0.0796918	0	0	0	0	1	1	1	1	1	1	1	1	1	0.508958	1.34365	2.45383	0.692306	0.660556	0.191324	0.644137	1.14108	1.9779	0.189188	3.28195	4.75077	4.43348	1.49653	0.600535	1.5329	1.0825	0.56768	1.04027	1.49641	263.774	20.3182	89.359	151.197
ENSG00000266929	RP11-400F19.8	chr17	40688528	40714080	+	UE		0	1	25553	0.2577	0.514862	0	32	1	0	1	1	1	1	1	1	1	1	1	26.3368	5.53381	8.11166	24.1919	13.2309	1.27555	2.67901	5.81866	10.3496	2.42606	14.5655	8.61907	8.12667	4.70361	3.79665	36.4508	3.59347	0.456731	13.8874	9.27834	313.505	141.158	93.7537	145.088
ENSG00000266930	CTD-2085J24.4	chr19	33366831	33369327	-	UE		1	1	2497	0.0395317	0.0958532	0	0	0	0	0	1	0	1	0	1	0	0	0	2.105	1.99888	3.19062	4.68513	2.20315	0.57054	0.883087	1.49962	3.47091	1.05463	1.40231	8.68863	2.64666	3.07591	5.36497	5.22132	11.1287	1.28775	3.10689	2.06255	15.1227	4.27753	48.3417	9.16346
ENSG00000266936	CTC-215O4.4	chr19	11121593	11126687	-	UE		0	1	5095	0.0705693	0.00714877	0	0	0	1	0	0	0	0	0	0	0	0	0	0.698672	0.766925	1.83538	1.42378	0.311496	3.05302	0.28256	0.324911	1.04805	0.235692	0.446426	4.27575	0.546613	0.730569	0.332616	2.85827	1.03891	0.407903	1.52939	0.298995	3.48985	10.6938	77.6398	13.2361
ENSG00000266937	CTC-479C5.16	chr16	67903863	67906470	+	UE		0	1	2608	0.228586	0.329084	0	0	0	0	1	1	1	1	1	1	1	1	1	17.4027	14.2866	24.5265	12.5107	17.4953	1.07463	17.0976	10.3694	9.74292	9.89671	17.5132	13.8183	14.79	28.353	14.4782	15.7111	20.7003	0.254884	38.8875	6.77848	17.4492	11.7632	76.1749	23.9268
ENSG00000266954	RP11-701H16.4	chr18	13644814	13645684	-	UE		0	1	871	0.284387	0.45299	0	0	0	0	0	1	0	0	0	1	0	0	0	4.28618	2.29383	18.06	5.80198	3.25636	1.49219	5.21575	1.04524	5.06181	4.17423	3.49699	7.74616	4.80885	1.23615	0.880259	10.4779	1.17113	1.98891	9.58786	1.42754	4.36231	9.62443	24.9033	7.12713
ENSG00000266969	RP11-773H22.4	chr18	12984693	12991172	-	UE		0	1	6480	0.237502	0.39713	0	0	0	0	1	1	1	1	1	1	1	1	1	9.68767	9.96314	16.2457	10.9064	4.24675	4.13055	2.17584	5.11317	5.52396	6.22315	5.4162	15.8589	5.65804	13.2059	7.23507	6.61395	11.6443	0.975002	11.1448	7.29439	348.694	398.879	140.63	254.54
ENSG00000266975	CTC-425F1.2	chr19	13041336	13044110	+	UE		0	1	2775	0.147443	0.111096	0	0	0	0	1	1	1	1	1	1	1	1	1	0.987117	1.44992	3.47549	1.22114	0.839444	0.200973	1.10263	0.433002	0.929184	0.247567	1.17322	8.91427	1.06983	1.65887	0.719838	1.49386	1.85999	0.921645	2.91227	0.72374	7.85216	27.8039	61.5258	19.3451
ENSG00000266980	RP11-552F3.4	chr17	73814896	73816136	-	UE		0	1	1241	0.229875	0.285354	0	0	0	0	0	0	1	0	1	0	1	1	0	4.03182	1.77955	4.70915	2.21245	2.52011	0.346579	1.244	0.529228	2.93584	0.728094	1.24244	3.30576	5.39679	1.22445	2.07579	6.56944	10.1265	1.49375	3.65076	1.41774	10.4695	7.48567	41.0172	18.836
ENSG00000266993	RP4-657D16.3	chr1	52259637	52264824	+	UE		0	3	5188	0.107317	0.0692155	0	0	0	1	0	0	0	0	0	0	0	0	0	10.5484	12.859	12.6701	12.7779	7.77268	2.68762	14.363	8.77596	12.302	16.1257	14.917	7.17389	10.9705	72.3663	11.3057	16.3247	6.67063	8.64126	13.9212	14.5857	9.8879	12.8326	52.7364	16.7997
ENSG00000267003	CTC-507E2.1	chr17	34006411	34011922	-	UE		0	1	5512	0.0451289	0.100134	0	0	0	0	0	1	0	0	0	0	0	0	0	0.759207	0.258572	1.50397	0.859026	0.46118	0.178515	0.458929	0.473543	1.54212	0.552887	0.250444	0.968975	0.444652	0.645169	0.489819	1.00492	1.47996	0.425632	1.31706	0.453898	7.85216	12.8326	41.0172	10.1816
ENSG00000267007	CTB-31O20.3	chr19	1815248	1815872	+	UE		0	1	625	0.172376	0.0829232	0	0	1	0	1	1	1	1	1	0	1	1	1	33.8334	18.3601	32.9877	29.1169	55.6371	4.0905	5.2006	4.93766	18.2859	7.19356	14.3002	23.1156	40.6331	17.6964	8.58843	20.9996	95.7173	23.0281	128.686	6.96683	18.0309	22.457	60.0609	14.7633
ENSG00000267009	RP11-120M18.2	chr17	66409783	66489811	+	UE		0	3	80029	0.303697	0.160436	0	0	0	1	1	1	1	1	1	1	1	1	1	4.42291	1.29816	6.21339	3.88552	3.13306	2.74044	0.644939	0.875823	1.14981	4.01214	1.23193	2.55881	2.88187	4.23098	1.80226	3.06657	5.04203	0.917752	9.42286	1.67516	6.68888	8.55505	7.3245	2.03632
ENSG00000267025	AC015849.19	chr17	34143721	34157297	-	UE		0	1	13577	0.162079	0.171438	0	0	0	0	1	0	0	0	1	1	0	0	1	1.0203	3.76226	4.54668	6.00293	0.887293	0.162647	1.01876	1.30832	2.82435	0.700776	0.843343	5.3804	2.20057	1.1651	1.88894	2.9061	50.4828	1.51117	1.89784	1.44162	9.8879	9.62443	29.298	7.63621
ENSG00000267030	CTB-50L17.7	chr19	4447301	4448214	+	UE		0	1	914	0.186606	0.000752439	0	10	1	1	1	0	0	0	0	1	0	0	0	10.9777	0.76036	10.3743	11.5445	8.05478	2.81416	7.11996	0.306741	2.85576	0.243824	5.27604	6.68263	10.6278	17.4321	0.373956	13.7861	1.0886	12.8981	19.5394	0.749146	8.14298	7.48567	65.9205	10.1816
ENSG00000267047	RP11-589P10.7	chr17	6888813	6922733	-	UE		0	1	33921	0.354045	0.267758	0	0	0	0	1	1	1	1	1	1	1	1	1	12.2402	6.40457	21.5543	13.7212	21.5827	19.1274	5.6299	6.13009	9.25041	12.9486	11.1957	16.1061	17.1874	8.82362	2.03205	25.2907	10.2782	0.638514	21.5323	3.11464	137.267	39.5671	55.6662	11.1998
ENSG00000267049	AC002398.13	chr19	36260046	36261930	-	UE		0	1	1885	0.125601	0.0384911	0	0	0	0	1	1	1	0	0	1	0	1	1	4.50935	6.30381	8.65167	4.43802	2.6092	6.57421	1.57738	5.19743	5.22187	5.66332	2.49035	14.5637	2.30461	2.29431	10.4332	10.3621	17.8385	0.685187	9.8519	5.52381	8.4338	2.13876	29.298	6.61805
ENSG00000267062	CTD-2659N19.10	chr19	12907637	12912663	+	UE		0	1	5027	0.0690547	0.149582	0	0	0	1	1	1	1	1	1	1	1	1	1	227.277	135.64	527.573	442.409	335.083	40.2855	415.501	129.231	158.965	40.6223	378.723	132.515	212.704	314.593	180.01	187.656	2548.46	0.740511	311.482	170.923	46.5313	62.0241	64.4556	150.688
ENSG00000267063	AC006130.3	chr19	2847225	2858714	-	UE		0	1	11490	0.0873456	0.0829971	0	0	0	0	1	0	0	1	1	1	1	0	1	0.227124	0.441099	1.73387	0.413441	0.31363	1.47224	0.461623	0.749759	1.11285	0.57383	0.228628	0.589961	0.566939	0.486899	1.77921	0.744787	0.954305	8.06859	1.06108	0.623923	2.90821	18.1795	23.4384	6.10897
ENSG00000267100	ILF3-AS1	chr19	10762538	10764520	-	UE		1	1	1983	0.0799616	0.0704516	0	12	1	1	1	0	1	1	1	1	1	1	1	9.28821	11.3301	11.4304	9.18128	8.66058	1.7616	4.72285	7.03482	10.1931	6.74308	2.69894	20.7197	11.1904	8.44076	13.111	17.2951	54.0287	4.38446	8.45656	39.5823	513.008	537.899	433.611	626.17
ENSG00000267105	CTD-2369P2.4	chr19	10369785	10370721	-	UE		0	1	937	0.108536	NA	0	0	0	0	1	0	1	0	0	1	0	1	0	13.4079	6.05787	39.4228	22.9336	9.77518	12.2402	16.8989	10.8643	12.0909	8.74924	36.9797	11.677	36.2032	28.7561	10.2286	21.4361	270.884	9.43642	24.3126	7.72628	12.5053	97.3137	51.2715	14.2543
ENSG00000267124	CTD-3113P16.5	chr19	305573	306467	+	UE		0	1	895	0.296815	0.39442	0	0	1	0	1	0	0	0	1	0	1	0	0	13.5827	5.38382	13.3492	16.133	19.8759	5.78278	8.94142	2.26963	5.79353	2.69846	2.72697	22.4949	20.7571	9.41741	3.85435	16.5526	52.0567	3.13077	46.7986	3.60965	0.872462	11.7632	38.0874	4.58173
ENSG00000267125	CTB-31O20.6	chr19	1852398	1853621	+	UE		0	1	1224	0.0781185	0.263128	0	0	1	0	1	1	1	1	1	1	1	1	1	21.9933	15.0368	30.8122	11.6918	16.4868	8.47743	3.60754	5.5852	14.1935	24.0008	16.117	23.662	36.7103	3.08681	15.5972	17.0586	43.6609	7.03815	28.7518	4.84641	38.0975	39.5671	62.9907	21.3814
ENSG00000267143	RP11-677O4.6	chr18	11620716	11621157	-	UE		1	1	442	0.0549964	0.0254718	0	0	0	0	0	1	0	0	0	1	0	1	0	3.15332	12.8848	12.5599	5.22234	3.84689	0.918602	2.40362	4.57421	6.96061	2.49496	2.77812	8.7589	6.51612	2.67672	9.62473	21.681	5.24376	4.01091	5.8088	3.25813	1.16328	3.20814	8.78941	1.52724
ENSG00000267149	CTC-550B14.6	chr19	55538961	55565296	-	UE		0	2	26336	0.0999812	0.630889	0	2	0	0	0	1	0	0	1	1	1	0	0	8.22158	19.075	64.0588	31.1878	10.3274	34.1408	30.7922	26.0562	12.7104	24.393	5.15378	5.15644	9.73462	13.2122	1.58424	22.8855	22.9061	1.55653	12.4786	3.37461	3.48985	11.7632	23.4384	11.7089
ENSG00000267152	CTD-2528L19.6	chr19	38219487	38221544	-	UE		1	1	2058	0.128608	0.127718	0	19	0	0	0	0	0	0	0	0	0	0	0	0.936639	2.49405	2.06601	3.31192	1.64034	0.299296	1.34324	3.25122	1.48177	1.85863	0.976433	2.10994	2.99093	0.850912	4.91375	3.99134	1.53298	0.159313	2.53674	2.20649	2.32657	3.20814	21.9735	4.58173
ENSG00000267191	RP11-15A1.2	chr19	44406153	44430697	+	UE		0	1	24545	0.152626	0.0578272	0	0	1	0	0	1	1	1	0	1	0	0	1	0.227644	0.545145	1.68852	0.437414	0.259092	0.282718	0.325511	0.507112	0.550419	0.740914	0.233848	0.518919	0.395794	0.177395	1.04104	1.29967	0.449468	0.407215	0.871619	0.705981	33.1536	26.7345	38.0874	3.05449
ENSG00000267219	AC010504.2	chr19	34839261	34850317	-	UE		0	1	11057	0.106872	0.0799636	0	0	0	1	1	1	1	1	1	1	1	1	1	4.40363	2.4986	2.60882	2.26302	1.97763	1.43714	1.15548	1.87469	2.66597	1.10225	1.01184	4.58041	2.9528	1.46881	1.7723	7.44068	2.06326	0.862307	2.2766	1.68267	287.912	241.68	87.8941	194.978
ENSG00000267254	CTD-2162K18.5	chr19	37288420	37319017	+	UE		0	4	30598	0.107866	0.151816	0	25	1	0	1	1	1	1	0	1	1	1	1	0.842967	3.5307	4.82041	2.57535	1.45486	0.282678	0.590518	1.71196	2.42345	0.477354	0.461725	5.57077	2.05259	0.661739	4.77366	4.99981	5.60262	1.04749	4.61856	6.30872	18.9033	48.1222	98.1484	8.65438
ENSG00000267274	CTD-2006C1.12	chr19	12050774	12064196	+	UE		0	1	13423	0.162401	0.193569	0	0	0	0	0	0	0	0	0	0	1	0	0	0.770115	3.13388	1.6917	1.36245	0.733459	0.651465	0.454155	1.80465	1.98792	1.01638	0.912763	2.17793	1.95552	0.332766	2.73205	4.05719	4.76216	1.49972	3.07648	0.878844	1.74492	1.06938	14.649	2.5454
ENSG00000267288	RP13-890H12.2	chr17	43246172	43248951	-	UE		0	2	2780	0.171462	0.290619	0	17	1	0	1	1	1	1	1	1	1	1	1	1.55333	1.02897	4.34797	4.53483	3.1306	0.529584	1.17693	1.24742	2.16773	1.53267	3.07869	8.78851	3.59229	9.37021	1.06382	3.43155	2.58645	1.0091	13.1941	1.67138	713.383	71.6486	186.042	1084.85
ENSG00000267309	CTD-2630F21.1	chr19	36980551	36981942	+	UE		0	1	1392	0.0495319	0.0269082	0	8	1	0	1	1	1	1	1	1	1	1	1	0.600462	1.08603	2.89376	1.79824	0.616426	0.420803	0.295066	0.798622	2.59048	0.5871	0.665779	2.22438	1.37648	0.338227	0.358896	1.78201	1.65784	0.535181	1.51021	0.631801	385.337	384.977	196.297	213.814
ENSG00000267317	CTB-25B13.12	chr19	1457664	1462764	-	UE		0	2	5101	0.148543	0.0993405	0	9	1	0	1	0	1	0	1	1	1	0	0	12.1816	4.61582	10.6551	9.80083	8.86641	1.32882	2.62137	1.77187	6.30499	5.56101	5.80598	5.99385	8.92225	1.60836	7.86653	8.1838	8.41654	1.65365	11.1193	5.18924	1.4541	4.27753	16.1139	6.10897
ENSG00000267342	RP11-552F3.10	chr17	73893141	73896229	+	UE		0	1	3089	0.130547	0.130625	0	0	1	0	1	1	1	1	1	1	1	1	1	5.7351	2.40612	7.60905	5.43066	5.6515	5.02866	4.10481	2.8184	5.94866	1.86577	7.31184	5.73252	9.00894	9.04574	2.06881	9.35014	14.7174	2.76532	7.38592	2.20265	319.03	84.4811	106.938	106.907
ENSG00000267383	CTC-260E6.6	chr19	20236186	20432114	-	UE		0	6	195929	0.339609	0.134747	0	0	0	0	1	1	0	0	1	1	1	1	1	16.2672	1.03181	5.31515	6.43091	18.4127	0.657365	1.94947	1.26168	2.38331	0.663605	3.74273	6.54098	7.51029	5.04878	0.491479	10.2034	12.6384	1.76237	10.2847	1.99999	2.61739	7.48567	45.4119	7.63621
ENSG00000267387	CTD-2240E14.4	chr19	10199708	10201053	-	UE		0	1	1346	0.132551	0.165364	0	0	1	1	1	1	1	0	1	1	1	1	0	1.33411	2.00441	5.29863	1.99585	1.78762	0.753567	0.517945	0.608909	2.7081	0.581747	6.51633	3.00873	5.10943	0.441829	1.38781	9.79225	0.573035	2.14423	1.74268	0.666515	1.74492	49.1915	33.6927	15.7815
ENSG00000267394	CTB-175E5.7	chr17	42276250	42293933	+	UE		0	1	17684	0.679449	0.499293	0	0	1	0	1	1	1	1	1	1	1	1	1	4.3325	3.68694	4.87238	4.96643	5.37578	1.53431	1.66079	2.66292	4.062	4.42604	1.82362	3.3673	7.06192	4.29071	4.84399	7.93453	4.60204	0.968138	7.25106	3.44511	540.926	374.284	131.841	277.449
ENSG00000267411	RP11-973H7.2	chr18	12658709	12725739	+	UE		0	3	67031	0.0957049	0.566141	0	0	1	0	1	1	1	1	1	1	1	1	1	42.119	48.7685	21.9253	44.2227	51.742	30.5662	18.1695	45.4115	24.3555	60.5042	32.475	37.5559	43.2051	39.8311	46.1032	73.1295	22.0716	9.82087	135.876	42.8437	161.405	29.9427	29.298	124.725
ENSG00000267419	CTC-559E9.6	chr19	19887411	19945736	+	UE		0	3	58326	0.117894	0.0637714	0	0	0	0	1	1	1	1	1	1	1	1	1	4.05165	8.3275	6.62803	5.9377	4.4747	2.01595	1.2187	3.61826	4.43834	4.8122	1.27188	5.65208	15.7407	0.934056	3.97358	12.9108	8.45014	2.4224	4.78841	4.9064	138.431	146.505	124.517	81.962
ENSG00000267427	CTC-503J8.6	chr19	6210390	6212492	-	UE		1	2	2103	0.126585	0.190043	0	203	1	0	0	1	0	0	0	1	1	0	0	70.5128	15.1572	74.9434	32.9198	76.3566	1.52072	10.1821	12.625	24.4237	13.0024	18.2203	39.7825	53.8547	54.6102	40.0189	42.781	15.2036	3.59905	45.436	17.0702	2.90821	2.13876	62.9907	5.09081
ENSG00000267436	AC005786.7	chr19	3544197	3557567	+	UE		0	1	13371	0.122018	0.00728786	0	3	1	0	1	0	1	1	1	1	1	1	1	26.6922	7.79279	24.9875	25.7246	7.84331	2.22604	4.68784	16.9683	18.2606	9.70549	14.5689	30.257	39.1179	5.96801	3.92033	13.9324	124.744	3.25414	14.1976	4.23348	7.85216	11.7632	41.0172	58.0352
ENSG00000267437	CTC-454I21.4	chr19	37619581	37632542	-	UE		0	1	12962	0.288843	0.231602	0	0	0	0	0	0	0	0	0	0	0	0	0	1.48755	1.50918	3.75169	2.97225	2.45036	1.44826	1.01337	1.3789	1.32022	4.9461	2.00476	0.752981	3.25051	3.04543	4.83622	3.1862	0.653462	4.38382	4.92489	2.24213	3.19903	9.62443	20.5086	6.10897
ENSG00000267439	AC002398.11	chr19	36237958	36244316	-	UE		0	2	6359	0.201547	0.118589	0	0	1	0	1	1	1	1	1	1	1	1	1	1.64719	0.931921	4.92148	2.02777	2.38364	1.39517	1.08601	2.2011	1.98869	1.41239	1.46732	20.188	2.3714	2.97448	3.07862	4.8138	3.674	8.58656	5.85037	1.01013	12.5053	7.48567	24.9033	12.2179
ENSG00000267449	RP11-264B14.2	chr17	59147217	59147717	-	UE		0	1	501	0.348431	0.951069	0	0	0	0	0	1	0	1	0	1	1	0	1	741.591	165.565	269.182	397.539	721.697	396.928	286.445	51.8372	178.308	233.55	503.471	347.043	863.203	810.269	210.807	630.17	1658.27	108.065	756.658	100.351	11.9236	6.41629	29.298	8.65438
ENSG00000267458	CTC-425F1.4	chr19	13054932	13055301	-	UE		0	1	370	0.201871	0.428079	0	0	1	1	1	1	1	1	1	1	1	1	1	545.729	614.963	268.449	353.901	652.002	193.918	358.621	526.198	442.755	290.924	2615.87	834.957	840.486	258.241	421.913	912.114	2673.98	0.432409	803.998	470.227	131.742	225.639	104.008	141.525
ENSG00000267469	AC005944.2	chr19	3052908	3053722	+	UE		0	1	815	0.144669	0.162383	0	0	0	0	1	1	1	1	0	1	1	1	1	375.426	248.929	600.567	431.197	632.919	121.777	270.972	124.088	421.314	260.934	110.257	496.486	446.24	239.089	253.237	373.321	1096.08	13.4104	466.131	227.859	54.9651	16.0407	46.8768	27.9995
ENSG00000267480	RP11-703I16.1	chr18	12031177	12032180	-	UE		1	1	1004	0.079522	0.0419991	0	0	0	0	1	1	1	1	0	1	0	1	1	0.490489	1.00778	1.01664	1.24232	2.3154	2.57197	1.18514	4.51015	3.01804	2.37536	1.23396	2.35979	1.29705	5.70942	1.36736	8.25774	29.8055	0.663632	0.906622	1.26325	7.56134	6.41629	76.1749	15.7815
ENSG00000267510	CTC-325H20.4	chr19	9402191	9405158	+	UE		0	1	2968	0.0752879	0.0677308	0	0	0	0	0	0	0	0	0	0	0	0	0	3.08611	4.93552	3.71859	2.13183	0.862135	0.84626	1.74702	3.74452	1.5074	3.15641	1.0733	2.51429	1.733	1.20014	5.76398	3.46842	10.8504	3.5538	2.91894	3.5946	2.03574	6.41629	13.1841	3.56357
ENSG00000267512	CTC-250I14.3	chr19	13250431	13251961	-	UE		0	1	1531	0.254793	0.432279	0	0	1	0	1	1	1	1	1	1	1	1	1	35.9658	18.7364	114.767	46.2434	38.4695	16.6044	28.9711	20.4783	19.4594	24.1104	48.8036	29.4066	42.0896	9.76714	19.0055	30.8005	85.8401	0.386595	57.8424	32.0471	16.8676	40.6365	46.8768	41.2356
ENSG00000267523	CTD-2537I9.12	chr19	56173267	56186081	-	UE		0	2	12815	0.364585	0.526586	0	0	0	1	1	1	1	0	1	1	1	1	1	5.2694	4.01757	7.66047	5.53984	6.57117	1.45165	2.91089	2.70422	12.9908	3.12872	3.64205	25.6659	25.8537	3.40146	3.67535	16.3275	47.2504	1.48415	13.6749	2.89808	403.368	218.154	96.6835	180.724
ENSG00000267542	RP11-697E22.1	chr17	35969787	35973886	+	UE		0	1	4100	0.0812085	0.188155	0	0	1	0	1	1	1	1	1	1	1	1	1	2.88465	7.04993	4.27729	3.88509	5.07672	2.98528	1.66873	4.738	3.37164	2.19395	4.45478	4.2001	4.52771	2.32736	3.9977	4.56596	18.4238	0.324902	4.5698	4.42741	327.173	315.468	76.1749	77.8894
ENSG00000267565	CTC-559E9.8	chr19	20003242	20006656	-	UE		0	1	3415	0.294478	0.204532	0	0	0	0	0	1	1	1	0	0	1	0	1	0.971904	4.07451	5.62327	1.78053	1.3838	0.707933	1.20022	4.52639	3.06054	2.55131	1.22148	1.86125	6.46716	1.4957	3.07785	7.30892	3.51428	0.479725	1.47757	5.109	1.4541	5.34691	20.5086	2.5454
ENSG00000267601	RP11-323N12.5	chr17	76851560	76851926	+	UE		0	1	367	0.147422	0.657963	0	0	1	0	0	0	0	0	0	1	1	0	0	630.546	113.242	157.372	404.01	396.731	69.0073	66.0756	52.1987	319.37	119.605	51.0819	284.525	315.867	66.7899	433.838	331.554	506.875	3.21786	493.666	69.5429	8.72462	173.24	45.4119	8.65438
ENSG00000267615	RP11-552F3.13	chr17	73939913	73941223	+	UE		0	1	1311	0.0302736	0.0132871	0	0	0	0	1	1	1	1	1	1	1	1	1	30.4494	7.65103	20.8015	64.1653	10.4863	62.6052	28.8795	18.0479	10.2242	9.98408	122.756	11.2453	18.1372	65.2474	14.8735	26.9958	11.7486	0.308858	18.559	21.9619	11.0512	11.7632	46.8768	10.6907
ENSG00000267633	CTB-5E10.3	chr19	13882932	13884932	-	UE		0	3	2001	0.123798	0.181624	0	0	0	0	1	1	1	0	1	1	1	1	1	9.21767	5.34884	13.2593	17.9381	7.81557	14.6767	6.99236	10.0566	12.9515	7.20436	11.96	11.1499	42.1348	12.915	6.79755	21.9903	67.0644	1.88111	8.75582	8.1746	159.079	104.799	125.981	104.362
ENSG00000267686	RP11-795H16.3	chr18	57792265	57828428	+	UE		1	1	36164	0.173496	0.0537752	0	0	0	0	0	0	0	0	0	0	0	0	0	1.97489	1.09379	2.30821	3.29514	2.09504	3.25894	4.469	0.684006	0.393429	4.0163	2.58647	2.91944	2.77258	5.36162	1.57184	4.68057	7.01325	3.65681	1.34646	1.55232	0.872462	8.55505	35.1576	5.59989
ENSG00000267705	RP11-108P20.3	chr18	56419411	56421130	-	UE		1	1	1720	0.0350855	NA	0	0	0	0	1	1	1	1	0	0	0	1	1	1.08537	1.8021	2.37273	0.79273	3.4188	1.87726	1.28374	3.37067	1.83957	4.3326	2.23532	2.802	8.41187	0.588709	2.78413	9.44356	4.78349	0.253832	3.75076	1.68904	7.56134	24.5958	68.8503	6.61805
ENSG00000267745	RP11-686D22.8	chr17	33733703	33736787	-	UE		1	1	3085	0.378029	0.547557	0	13	1	0	0	0	0	0	0	0	0	0	0	0.970215	2.05692	0.788593	2.04929	1.0063	0.53333	1.04103	1.63204	0.603272	5.48387	1.10904	3.01932	2.3293	0.305439	2.73071	1.94107	0.909352	0.786324	1.30798	1.68854	5.81641	8.55505	33.6927	6.10897
ENSG00000267755	AC004623.2	chr19	1376772	1377519	-	UE		0	2	748	0.0472228	0.00476542	0	0	1	0	0	1	0	1	1	1	0	0	0	15.7465	9.53484	40.8775	25.1412	13.3084	2.65667	6.80196	18.7776	15.5646	6.59915	13.8336	15.6066	16.3821	10.2206	45.8489	28.1174	55.9646	14.0551	37.1412	12.6651	4.07149	9.62443	46.8768	7.12713
ENSG00000267769	CTB-50L17.9	chr19	4454011	4455283	+	UE		0	1	1273	0.0758896	0.424806	0	0	0	0	1	1	1	0	1	1	1	1	1	8.7374	2.61625	6.50494	3.41101	6.89069	1.9319	1.59827	0.637103	2.4654	0.323248	2.07893	2.24574	6.30384	7.1316	1.35658	5.2143	2.50388	13.5258	10.4404	1.13693	11.9236	12.8326	54.2013	15.2724
ENSG00000267776	AC006116.24	chr19	56888073	56888653	-	UE		0	1	581	0.177448	0.185141	0	0	0	0	0	0	0	0	0	0	0	0	0	3.66424	6.9164	10.6518	4.86525	6.42612	1.28779	8.4049	8.40058	6.77411	4.89983	5.49036	4.6598	4.07695	3.80591	18.5923	19.2252	3.52921	2.1693	9.31228	15.7867	3.19903	2.13876	41.0172	2.5454
ENSG00000267811	RP11-727F15.11	chr11	62538592	62539078	-	UE		0	1	487	0.0818392	0.183689	0	0	1	0	1	1	1	1	1	1	1	1	1	1.94733	0.320732	7.28605	2.93751	1.55991	0.9463	2.31005	0.724661	2.1574	0.237372	0.961093	1.95365	4.92861	2.16763	0.448367	2.95091	0.949581	0.933739	6.23482	0.648712	192.232	197.836	121.587	146.615
ENSG00000267827	CTC-471J1.8	chr19	52633801	52674786	-	UE		0	2	40986	0.228278	0.157293	0	0	0	0	1	1	1	1	1	1	1	1	1	3.59072	2.32071	3.56083	3.5842	3.75364	0.834148	0.974159	1.26729	4.38131	5.21892	1.5663	3.77976	3.34673	1.3215	4.3351	6.62592	1.77931	2.87996	1.87029	2.15894	38.3883	89.828	80.5696	78.9076
ENSG00000267896	AC018766.4	chr19	50363139	50363771	-	UE		0	1	633	0.214362	0.407642	0	1	1	0	1	0	1	1	1	0	1	0	0	40.417	22.1888	91.6163	26.3198	63.1071	9.38309	13.8709	15.3224	48.694	7.72479	22.3589	23.1772	75.5487	42.6824	39.2426	104.711	18.0668	16.2148	121.445	33.442	47.9854	9.62443	93.7537	18.3269
ENSG00000267924	RP11-255H23.4	chr19	24000401	24057503	-	UE		0	1	57103	0.125415	0.214115	0	0	0	0	0	0	0	0	0	1	1	0	0	4.08129	9.67162	6.65465	3.44371	8.8632	22.5942	4.78934	3.74443	6.88845	17.3337	8.3516	8.70227	10.3412	10.8167	10.5247	9.51465	11.3649	0.381485	6.75422	5.44575	4.65313	7.48567	17.5788	3.56357
ENSG00000267931	STMN1P1	chr12	31900809	31901031	-	UE		1	1	223	0.211396	0.571343	0	0	0	0	1	1	1	1	1	1	1	1	1	3.45354	14.8438	5.21895	1.79469	4.19335	2.84316	3.10495	4.66166	2.27486	2.85038	1.76192	10.7424	13.7646	5.29731	2.61723	9.75503	14.5444	31.3761	8.17586	2.24705	52.9294	497.262	52.7364	424.574
ENSG00000267957	RP11-178G16.4	chr10	75880013	75880621	-	UE		1	1	609	0.262898	0.0360343	0	0	0	1	1	0	1	0	0	0	0	1	1	2.65922	6.76798	7.24098	2.55946	3.89746	2.12009	3.05503	4.57306	2.46035	7.06756	2.58373	9.61737	2.09101	4.40829	6.71762	7.18121	6.72454	0.817309	4.14659	4.12519	54.6743	19.2489	71.7801	111.998
ENSG00000267980	AC007292.6	chr19	4363786	4364637	+	UE		0	1	852	0.204791	0.32913	0	0	1	0	1	1	1	1	1	0	1	1	1	16.2901	2.73196	8.73594	9.86513	14.8405	5.0027	2.6625	1.73744	4.03597	1.65522	3.14194	5.07648	7.92794	3.33304	4.38013	8.7026	4.21626	0.816713	14.9529	2.71248	16.286	14.9713	73.245	17.3088
ENSG00000267984	CTD-2616J11.9	chr19	51848423	51856547	+	UE		0	1	8125	0.185492	0.741526	0	0	0	0	1	1	1	1	0	1	1	1	1	334.788	76.202	384.678	481.76	243.55	36.6045	428.997	87.9474	31.3666	34.1797	773.888	945.726	65.8437	238.973	45.1744	122.633	1459.57	38.2176	223.598	53.3889	16.5768	12.8326	41.0172	12.2179
ENSG00000268006	PTOV1-AS1	chr19	50341896	50354933	-	UE		0	2	13038	0.236953	0.0682188	0	26	0	0	1	1	1	1	1	1	1	1	1	2.00808	2.95353	3.37628	3.24804	2.50914	0.768843	3.48747	4.17544	8.20463	4.08635	0.950014	7.49684	2.69142	13.0307	5.73296	8.80487	2.8817	5.5355	8.69402	5.27942	279.769	78.0648	93.7537	190.905
ENSG00000268030	AC005253.2	chr19	18668585	18672370	-	UE		0	1	3786	0.107449	0.0791178	0	0	1	0	1	1	1	1	1	1	1	1	1	2.12547	3.76672	2.88452	1.3248	1.80247	0.574933	0.591272	0.787441	4.80272	0.599453	0.790769	3.16296	3.84404	1.00511	2.00334	4.71113	3.23488	3.42074	1.5381	1.11563	9.59708	41.7059	65.9205	16.2906
ENSG00000268047	AC018766.6	chr19	50356144	50358224	-	UE		0	1	2081	0.183389	0.228452	0	0	1	0	1	1	1	1	1	1	1	1	1	9.19688	0.979054	14.6635	9.57142	10.5127	3.14583	1.7841	0.782874	4.10077	1.17435	4.68025	3.25721	12.0168	11.5496	1.20913	20.1492	2.33326	13.5264	28.1384	1.72008	23.2657	12.8326	60.0609	22.9086
ENSG00000268061	NAPA-AS1	chr19	47987539	48004854	+	UE		0	2	17316	0.148608	0.106356	0	20	1	1	1	1	1	1	1	1	1	1	0	10.4005	2.74516	10.02	8.29381	6.34672	1.60449	6.56504	2.65355	6.79802	2.80231	7.40445	7.45292	7.62875	7.44827	2.3897	19.9808	9.20337	2.13464	11.1773	2.95815	208.809	313.329	145.025	141.015
ENSG00000268095	CTC-429C10.2	chr19	52391278	52403716	+	UE		0	1	12439	0.126961	0.00261903	0	0	1	0	1	1	1	1	1	1	1	1	1	0.734676	1.22415	1.20685	1.0077	0.706363	1.37226	0.697041	0.915878	0.968535	0.842322	0.447027	0.593568	0.70651	0.591071	1.6669	5.41921	1.76448	9.65778	22.6269	1.65532	3.48985	7.48567	168.464	1.52724
ENSG00000268112	CTD-3149D2.4	chr19	17838649	17845322	-	UE		0	1	6674	0.295126	0.432205	0	0	1	0	1	1	0	1	1	0	1	0	1	304.612	50.1234	212.415	156.895	224.594	12.4828	23.0924	4.40708	24.8945	31.0422	30.1341	721.318	184.724	205.184	49.8473	18.47	183.825	26.9546	543.562	44.6782	5.52559	10.6938	48.3417	12.2179
ENSG00000268199	CTD-3137H5.1	chr19	18551920	18555242	+	UE		0	1	3323	0.212353	0.0977779	0	0	0	1	1	1	1	1	1	1	1	1	1	10.1091	6.73506	7.37548	4.39166	7.81405	0.649836	1.3244	2.66605	4.09979	7.22208	1.7648	8.44049	9.78738	9.60256	3.22063	9.70695	1.37417	3.37475	12.8154	2.85052	15.9951	34.2202	65.9205	24.945
ENSG00000268205	CTC-444N24.11	chr19	57815673	57819930	+	UE		1	1	4258	0.0660254	0.103985	0	167	0	0	1	0	1	1	1	1	1	1	1	7.17543	9.92108	11.1606	10.193	4.17266	4.08645	4.0457	8.2624	9.59466	4.31344	3.98191	10.874	13.1376	5.43953	13.864	15.4699	7.09157	0.426468	7.02167	7.30351	4.07149	8.55505	61.5258	14.2543
ENSG00000268220	RP11-379K17.12	chr3	169805598	169807378	+	UE		0	1	1781	0.180176	NA	0	0	0	0	0	0	0	0	0	0	0	0	0	7.46983	9.82098	6.46541	6.89338	8.04309	1.87279	3.6268	8.3947	6.13144	9.30175	2.99095	10.8928	14.3129	3.87313	10.5825	21.4011	2.99237	0.162693	6.62209	8.0968	2.32657	23.5264	23.4384	5.59989
ENSG00000268279	RP11-434D12.1	chr3	14178644	14189548	+	UE		0	1	10905	0.0620994	0.246816	0	0	0	1	1	0	1	1	1	1	1	1	1	10.4734	11.8084	9.84425	10.0865	9.03975	2.56546	3.17234	9.0054	10.6502	16.9603	7.48831	10.4678	13.0269	8.4948	13.6162	19.8036	8.59581	0.528042	10.44	16.6112	9.01544	9.62443	42.4821	37.1629
ENSG00000268298	CTB-52I2.5	chr19	18122108	18142348	-	UE		0	1	20241	0.236747	0.630835	0	0	1	0	1	1	1	1	1	1	1	1	1	4.85157	2.04428	25.1436	5.69578	3.09242	11.3091	12.0465	1.88244	5.59396	7.44875	3.38528	4.73074	6.7927	23.9719	2.9545	6.21924	3.68597	0.802509	1.95461	2.32375	27.628	11.7632	52.7364	36.1448
ENSG00000268364	SMC5-AS1	chr9	72808913	72873782	-	UE		0	1	64870	0.0528946	0.199229	0	0	0	0	1	1	1	1	1	1	1	1	1	0.994427	1.24848	0.705062	1.16211	2.53655	1.21481	0.56002	0.89743	0.945145	1.4892	0.905945	2.5814	1.5498	1.45502	1.84826	2.89988	4.02029	1.12586	3.24014	1.2921	345.204	204.252	93.7537	294.758
ENSG00000268516	CTD-3138B18.5	chr19	58768639	58790174	-	UE		0	1	21536	0.134839	0.0292081	0	12	0	0	1	1	1	0	0	1	1	1	1	1.2461	2.29746	3.71924	3.72587	2.44094	0.3832	1.57573	1.52041	1.83184	0.892236	0.684847	2.02752	2.00724	0.426171	2.30972	4.74886	2.50243	0.646337	2.42112	1.63145	270.172	132.603	166.999	227.559
ENSG00000268525	CTB-59C6.3	chr19	42582740	42584259	-	UE		0	1	1520	0.473177	0.800391	0	0	1	0	1	1	1	1	1	1	1	1	1	11.248	3.43175	13.2802	9.90475	11.0718	2.65943	2.41909	2.47501	9.95131	6.34022	3.46882	8.35649	8.83546	12.1524	8.01305	10.5145	2.60877	3.4226	35.0576	4.78359	35.1893	9.62443	61.5258	12.2179
ENSG00000268568	AC007228.9	chr19	57183942	57185269	-	UE		1	1	1328	0.333591	NA	0	52	1	0	0	0	0	0	0	0	0	0	0	11.6738	2.88144	8.11846	8.55207	11.3426	5.72558	7.43957	5.96454	2.26574	3.48019	3.90328	4.53247	10.5284	12.1519	9.7158	8.36712	3.04431	0.146234	11.2489	7.53636	2.32657	4.27753	19.0437	1.01816
ENSG00000268575	RP1-283E3.8	chr1	1634175	1669127	-	UE		0	1	34953	0.401921	0.863728	0	31	1	0	1	1	1	1	1	1	1	1	1	14.2688	15.5707	17.1407	16.6493	14.2199	0.282772	6.6525	6.35751	15.8924	5.5888	5.74684	16.2885	27.0271	22.577	9.85223	17.6361	26.4655	15.3259	26.2872	10.5824	7.27052	98.3831	42.4821	13.2361
ENSG00000268583	CTC-453G23.8	chr19	48707340	48716411	+	UE		0	1	9072	0.0676254	0.0375707	0	0	1	0	1	1	1	1	1	1	1	1	1	3.81739	4.75121	1.85425	5.10183	5.02375	0.262512	3.56809	5.09066	1.25597	9.68465	2.30168	6.86774	23.4985	2.38394	5.37103	4.41768	1.34542	0.729225	3.83273	2.22776	351.021	168.962	120.122	201.596
ENSG00000268613	CTD-2620I22.7	chr19	53638190	53638575	-	UE		0	1	386	0.034644	0.0135787	0	2	1	0	0	1	1	1	0	1	1	1	1	3.12022	6.44712	3.4562	5.01116	2.67592	0.648879	1.07246	3.16195	2.544	1.85902	1.28292	2.00292	3.03233	1.5672	4.91604	12.7063	1.0587	1.44499	3.92053	3.12646	2.03574	9.62443	14.649	3.56357
ENSG00000268816	CTD-3093M3.1	chr19	54697731	54698394	+	UE		1	1	664	0.144289	0.0552065	0	20	0	0	1	1	1	0	1	0	1	1	1	0.625765	0.981004	1.1862	0.782839	0.817938	1.1666	0.767554	1.32989	0.655931	2.70085	0.302912	2.77027	0.31165	1.39901	2.86469	2.26879	2.36708	0.530952	2.06117	1.49576	116.619	36.359	54.2013	44.29
ENSG00000268854	CTD-2545M3.2	chr19	50983376	50986608	-	UE		0	1	3233	0.155242	0.325715	0	0	1	0	1	1	1	1	1	0	1	1	0	27.2216	39.9795	80.486	34.8527	48.3737	13.2224	55.4167	51.6957	206.9	92.8152	110.265	73.0092	56.211	34.3285	44.6476	132.451	408.366	6.6954	94.5347	62.9495	6.68888	10.6938	43.947	11.1998
ENSG00000268886	CTD-3099C6.7	chr19	53079136	53088814	-	UE		0	1	9679	0.114744	0.22904	0	0	0	0	0	1	0	0	0	0	1	1	0	1.46031	0.732685	1.76802	0.972568	0.47268	1.87812	0.267118	0.594146	4.00166	1.66674	0.395969	2.11592	1.46398	0.435851	0.739072	6.75427	5.82972	1.2236	2.23959	0.80592	2.90821	4.27753	45.4119	7.12713
ENSG00000268912	CTD-2619J13.17	chr19	58939999	58942515	-	UE		1	1	2517	0.0648292	0.116162	0	0	0	0	0	0	1	0	0	0	0	1	0	0.318634	0.936173	1.73317	0.63114	0.436958	0.465162	0.948816	1.12532	2.67597	0.596334	0.272335	1.13711	0.824538	0.799896	2.80999	2.03925	0.705076	0.6514	1.31971	2.33247	5.81641	5.34691	24.9033	10.1816
ENSG00000268931	RP11-886P16.6	chr19	8488239	8492711	-	UE		0	1	4473	0.0878768	0.0288341	0	0	0	0	1	0	1	1	1	1	1	1	1	2.411	0.816147	2.44868	4.90311	2.19581	1.00169	0.78153	0.350017	0.674292	1.14933	1.14624	1.4716	0.803743	1.60463	0.477492	2.25326	3.45263	0.771037	1.52618	0.610972	3.19903	7.48567	33.6927	7.63621
ENSG00000268938	AC005387.3	chr19	18642228	18643440	+	UE		0	1	1213	0.142449	0.0124527	0	0	0	1	0	0	1	0	1	0	1	1	0	263.314	40.8993	175.864	194.373	337.366	43.0955	33.602	15.4994	47.0929	33.7146	79.9411	96.0278	178.154	89.6582	38.7527	81.6947	92.6653	14.3152	446.043	34.4269	4.07149	5.34691	41.0172	8.65438
ENSG00000268983	AC005253.4	chr19	18679316	18680185	-	UE		0	1	870	0.0917122	0.350412	0	0	0	1	1	1	1	1	1	1	1	1	1	49.3286	38.8176	57.2466	29.262	35.9672	17.9981	15.3486	21.348	33.0066	32.5841	37.4621	36.8419	34.662	37.8729	27.791	43.8909	110.399	7.48568	51.2298	30.1077	15.7043	14.9713	38.0874	15.7815
ENSG00000269051	CTD-2245F17.3	chr19	53700364	53714268	+	UE		1	2	13905	0.0329746	0.249741	0	0	0	0	1	1	1	1	1	1	1	1	1	3.33366	4.80729	2.47564	2.10073	3.51777	9.01993	0.995897	1.10507	7.38083	15.2449	1.67883	2.59953	4.39966	0.337839	2.12401	5.84144	4.15174	2.21169	5.55196	1.80352	3.78067	35.2896	39.5523	6.61805
ENSG00000269106	CTD-2619J13.23	chr19	58986722	58987130	-	UE		0	1	409	0.0387272	0.00337524	0	0	1	0	1	1	1	1	1	1	1	1	1	1.49462	2.00335	8.04497	0.367603	1.81337	0.786804	0.317991	0.359235	2.65564	1.911	1.19668	2.45213	2.62626	1.0022	1.9362	4.51998	2.16937	0.351461	1.88398	1.31603	278.606	174.309	123.052	185.305
ENSG00000269110	CTC-513N18.7	chr19	20736598	20844389	-	UE		0	1	107792	0.18368	0.165897	0	0	0	0	1	1	1	0	1	1	1	1	1	1.57263	1.21687	3.83909	1.44441	1.43812	5.4821	1.86931	2.26591	4.70388	3.03805	1.69983	2.74165	2.03311	1.25189	4.11934	9.11297	1.74439	3.30458	3.74979	3.3071	2.90821	35.2896	120.122	10.1816
ENSG00000269131	AC004447.2	chr19	19101702	19104419	+	UE		0	1	2718	0.0782948	0.100617	0	0	0	0	0	1	1	0	1	1	1	1	0	2.47327	8.0225	28.1834	5.97945	4.18799	0.44033	3.85063	11.8755	20.971	1.67252	3.24281	17.4859	20.8541	4.95184	9.76677	28.812	8.54428	1.62253	13.8189	9.30983	5.81641	4.27753	42.4821	15.2724
ENSG00000269163	CTB-25J19.9	chr19	7087063	7087979	+	UE		0	1	917	0.102179	0.0675993	0	30	0	0	0	0	0	0	0	0	0	0	0	0.7816	4.85775	2.8672	2.7587	0.829042	0.700586	0.472147	1.93447	2.35359	2.2038	1.56597	3.45528	1.82382	1.19392	5.1544	6.31787	6.74269	1.11657	4.86655	3.31762	0.872462	4.27753	14.649	7.12713
ENSG00000269176	RP11-727F15.12	chr11	62553498	62554257	-	UE		0	1	760	0.377077	0.402238	0	0	1	0	1	1	1	1	1	1	1	1	1	7.45954	5.90207	10.5447	10.366	3.82429	3.59164	2.8118	5.17886	6.70778	3.19061	5.48328	9.0154	6.49627	5.53562	4.40546	9.32366	5.62084	0.190291	8.699	10.8806	361.199	216.015	161.139	286.613
ENSG00000269177	L34079.3	chr19	44057597	44059646	+	UE		0	1	2050	0.215772	0.369511	0	0	0	1	0	1	0	0	0	1	1	0	1	2.55272	0.263059	1.48664	1.19436	1.53966	1.39418	0.508249	0.22727	0.792376	0.273137	0.380757	1.72474	1.78991	1.18523	0.456335	1.7328	0.941954	1.2511	2.65019	0.483533	15.4135	8.55505	84.9643	11.7089
ENSG00000269191	AC005387.2	chr19	18643718	18646998	+	UE		0	1	3281	0.132319	0.0177504	0	0	0	1	0	0	1	0	0	0	0	1	0	5.65085	0.767315	7.74356	5.4047	8.78007	1.87326	2.41158	0.342911	0.905871	0.371956	2.48386	3.57985	4.02614	2.97618	0.427182	3.35061	2.42096	3.45446	14.2289	0.399349	2.32657	5.34691	27.8331	10.1816
ENSG00000269202	RP4-614O4.12	chr20	33789550	33791091	-	UE		0	1	1542	0.195358	0.189688	0	0	0	0	0	1	1	1	1	1	1	1	1	0.574054	0.379974	0.393843	0.501648	1.13453	0.373678	0.159674	0.357112	0.845853	0.238207	0.208054	0.75732	1.91719	0.209182	1.05716	1.3957	1.90434	0.198594	0.805064	0.260815	2.90821	2.13876	17.5788	7.63621
ENSG00000269243	CTD-2231E14.8	chr19	16234471	16250702	-	UE		0	2	16232	0.0531446	0.0540961	0	0	0	0	1	1	1	0	0	1	1	1	0	37.1299	32.9678	19.1166	22.1137	15.871	23.0536	5.4986	25.2284	26.5049	72.3556	42.9539	38.1182	35.1405	5.85119	31.4746	39.2905	13.0596	9.93268	37.6139	18.8772	3.48985	191.419	33.6927	16.7997
ENSG00000269288	CTD-2245F17.6	chr19	53743928	53745166	+	UE		0	1	1239	0.0203397	0.0552606	0	0	0	0	0	0	0	0	0	0	0	0	0	2.19923	2.28511	5.34786	4.22634	1.76706	5.40076	2.58258	3.93517	2.61882	2.01426	1.01655	2.38402	3.2474	1.14311	4.91901	5.14728	2.59945	1.94834	3.48852	1.97087	5.52559	4.27753	13.1841	3.56357
ENSG00000269293	RP1-265C24.9	chr6	28089573	28105071	-	UE		0	2	15499	0.0780236	0.316443	0	4	0	0	1	1	1	1	1	1	1	1	1	2.43835	2.96906	5.23075	5.73903	6.69539	0.402308	6.07252	3.25772	5.37837	2.41821	2.92132	2.83895	4.08302	6.32341	2.3522	8.42761	5.44215	0.618884	7.69016	7.21807	264.065	460.903	74.7099	242.832
ENSG00000269318	AC007292.3	chr19	4356634	4358445	-	UE		0	1	1812	0.169619	0.200922	0	0	0	0	1	1	0	0	0	0	0	0	0	1.35971	0.464717	2.54009	1.30944	0.85141	1.32059	0.449815	0.458991	1.23213	0.573683	1.27648	1.29163	0.544113	0.619621	0.545706	5.28881	4.3833	0.510661	1.43793	0.321025	6.10723	14.9713	55.6662	11.7089
ENSG00000269352	AC018766.5	chr19	50360227	50362546	-	UE		0	3	2320	0.152199	0.377071	0	0	1	0	1	0	1	1	1	0	1	1	0	36.3307	15.0483	65.1167	21.4767	36.7146	10.0519	11.501	6.09139	23.6456	1.46692	17.1998	28.1559	54.6097	44.6061	11.24	64.3447	6.51704	14.6317	68.8677	8.35043	41.8782	10.6938	115.727	19.3451
ENSG00000269371	CTD-2207O23.11	chr19	7584802	7585346	-	UE		0	1	545	0.291762	0.885266	0	0	1	0	1	1	1	1	1	1	1	1	1	132.491	13.2762	202.112	155.076	116.09	2.83264	30.1503	10.2839	29.8578	7.323	23.5148	61.6668	75.4533	90.4893	10.1615	74.687	5.04702	0.762845	63.0004	18.1691	36.0618	18.1795	45.4119	17.8178
ENSG00000269386	RAB11B-AS1	chr19	8439257	8455569	-	UE		0	3	16313	0.163292	0.109905	0	0	0	1	1	1	1	1	1	1	1	1	1	19.6165	5.4233	20.9729	16.2781	10.8983	7.4194	12.8968	3.20621	6.68745	2.15698	25.1456	9.51856	12.1793	10.6637	1.88078	13.558	21.6626	1.61792	24.171	6.19687	179.146	205.321	155.28	181.233
ENSG00000269410	CTB-60E11.4	chr19	39916575	39919055	+	UE		0	1	2481	0.125526	0.0587166	0	29	0	0	1	1	1	1	1	1	1	0	1	2.41055	5.8175	0.759114	3.33676	0.725676	0.239511	0.823284	1.03518	1.3891	1.26398	0.453386	8.90007	3.62542	0.677281	3.44435	5.73916	2.40554	1.17742	1.47857	1.14491	29.6637	9.62443	49.8066	14.7633
ENSG00000269427	CTC-429P9.1	chr19	16741554	16754753	+	UE		0	2	13200	0.0897883	0.00635121	0	0	1	0	1	1	1	1	1	1	1	1	1	1.80987	11.4191	11.6133	12.805	11.4446	0.194192	2.32048	8.84283	7.03828	6.85161	4.30509	15.166	16.4392	7.29289	22.7358	23.9505	4.69124	0.644536	13.7873	9.78367	86.3737	244.888	57.1311	139.488
ENSG00000269444	CTB-180A7.6	chr19	6386773	6390411	-	UE		0	1	3639	0.0826853	0.00667963	0	0	0	0	1	1	1	1	1	1	1	1	1	4.78819	2.11816	6.23492	4.4092	3.07464	1.02388	2.04163	1.14017	2.58409	1.30311	1.95984	3.04178	4.15652	3.83914	2.43297	4.50449	2.28271	3.89043	7.50911	2.48432	10.4695	38.4977	49.8066	16.2906
ENSG00000269480	CTD-3032J10.3	chr19	17317947	17318819	-	UE		0	1	873	0.296526	0.241188	0	0	1	0	0	1	1	1	1	1	1	0	0	1.97522	0.983282	4.69	3.45732	1.77864	0.586851	0.976495	0.445863	0.895702	1.94145	1.56954	6.96985	4.62695	0.789248	0.627185	7.10822	4.82146	0.487431	3.81722	0.198386	3.48985	9.62443	52.7364	16.7997
ENSG00000269481	CTD-2521M24.6	chr19	17525066	17533133	-	UE		0	1	8068	0.136916	0.0184877	0	0	0	0	1	1	1	1	1	1	1	1	1	0.880568	1.21315	1.52891	1.54157	0.833645	0.895556	0.402211	0.705947	0.925221	0.457131	0.57353	1.65203	1.69993	0.466159	1.79789	4.06126	3.88196	1.06374	2.66028	0.743308	46.8221	32.0814	41.0172	70.2532
ENSG00000269487	CTB-174O21.2	chr19	47231860	47235957	+	UE		0	1	4098	0.169512	0.193956	0	0	0	0	0	0	0	1	1	0	1	0	0	7.67419	4.70646	15.5222	4.76397	4.47818	2.78512	4.47812	4.18002	9.51054	4.11408	2.91068	5.70904	4.56701	5.86928	7.14926	14.1615	1.0939	7.08817	22.5795	6.48069	21.8116	20.3182	92.2888	8.65438
ENSG00000269589	AC006128.2	chr19	15509507	15511167	+	UE		0	1	1661	0.499537	0.558979	0	0	0	0	0	0	0	0	0	0	0	0	0	5.26208	5.4585	21.4403	5.05997	6.21612	0.556909	2.70747	2.41922	22.9408	0.318932	2.34674	11.448	7.85731	5.08108	1.78814	21.4857	4.16576	2.69006	9.14917	3.37628	3.48985	5.34691	65.9205	15.7815
ENSG00000269600	AC016629.3	chr19	59105263	59110722	-	UE		1	2	5460	0.116727	0.414468	0	0	0	0	1	0	1	1	0	1	1	1	1	1.84336	2.03406	7.08527	2.17896	3.16407	2.22872	1.10851	2.60417	2.53065	2.0205	1.40262	3.87806	3.68723	1.45442	1.69506	4.48166	6.20717	3.01288	4.15114	1.32832	1.16328	4.27753	11.7192	2.03632
ENSG00000269621	RP11-98D18.15	chr1	151728017	151732387	+	UE		0	1	4371	0.0776015	0.0380109	0	0	0	0	1	1	1	1	1	1	1	1	1	10.0701	14.7293	11.9206	9.32526	14.1583	1.14283	8.45844	11.1806	13.5171	14.3442	18.4411	13.5848	16.0206	19.6561	13.8224	19.0454	39.0727	0.962721	22.3278	10.3138	6.68888	3.20814	51.2715	22.9086
ENSG00000269728	RP11-145M9.4	chr3	179113877	179115965	-	UE		1	1	2089	0.107012	0.192749	0	203	0	1	0	1	0	1	0	0	0	0	0	11.2435	21.2064	8.33473	10.6106	14.8883	4.73587	7.63052	8.13054	2.15346	26.7213	6.26374	19.1748	14.7516	2.08883	9.00701	11.8292	6.47904	0.141026	9.4804	5.88577	2.03574	9.62443	17.5788	5.09081
ENSG00000269749	AC005614.5	chr19	40554664	40596832	-	UE		0	1	42169	0.0825789	0.414506	0	0	0	0	1	1	1	1	1	1	1	1	1	3.71771	9.30083	8.9549	4.2807	3.63199	9.20524	3.733	3.01486	6.922	9.5157	6.48765	9.26269	6.02647	2.34489	3.8059	9.82878	3.6313	6.91372	6.98577	5.17604	399.297	241.68	82.0345	286.104
ENSG00000269807	AC007292.4	chr19	4347241	4354054	-	UE		0	1	6814	0.234693	0.0306781	0	0	0	0	1	1	1	0	1	1	1	1	1	2.05016	0.244278	1.71606	1.80488	2.16045	1.71601	0.710276	0.231621	1.18273	0.210768	3.49336	3.8035	1.64465	4.05088	0.431133	2.05033	5.82529	1.19776	1.78922	0.203775	5.23477	6.41629	29.298	9.16346
ENSG00000269825	CTD-3099C6.9	chr19	53153690	53156537	-	UE		0	1	2848	0.245365	0.273591	0	31	0	0	0	0	1	1	1	1	1	1	1	0.682487	0.575977	0.526932	0.630863	0.398094	2.85327	0.518656	0.978754	2.01865	0.982946	0.239641	1.68569	1.15169	0.179257	0.59468	1.38979	2.41718	0.603438	1.20443	0.521865	2.90821	7.48567	49.8066	6.10897
ENSG00000269843	CTC-490E21.10	chr19	41337126	41343115	-	UE		1	1	5990	0.0777003	0.0780598	0	0	0	0	0	1	1	1	0	1	1	0	1	0.943294	3.1595	1.49413	1.38414	0.552868	0.173086	0.932836	0.362264	0.679589	0.283007	0.6135	1.74646	0.972846	0.225204	2.28701	4.21649	5.23096	0.476332	0.665668	1.36629	14.541	5.34691	19.0437	5.09081
ENSG00000269887	RP11-477H21.2	chr1	164649322	164650036	+	UE		0	1	715	0.0483373	0.0179772	0	0	0	1	1	1	1	0	1	0	1	1	1	0.444317	0.529378	0.242907	0.821416	1.54811	0.951027	0.360169	0.455648	1.51939	1.17537	0.548806	1.29672	2.18628	0.524269	0.438544	2.75469	2.93263	0.478167	5.0052	1.09817	7.27052	7.48567	26.3682	19.8542
ENSG00000269888	RP11-3P17.5	chr3	161146900	161147401	+	UE		1	1	502	0.172745	0.983146	0	0	0	0	0	1	0	1	1	1	1	0	0	2393.04	3207.35	777.335	1692.23	2265.61	838.024	692.928	713.643	1606.61	3391.87	1405.11	1764.64	2700.64	2280	3854.23	3409.35	27229.9	163.174	2110.89	1364.69	17.1584	13.902	30.7629	12.727
ENSG00000269905	RP11-271K21.11	chr3	141663270	141666233	-	UE		0	1	2964	0.0814851	0.0770111	0	0	0	0	0	0	1	1	1	1	1	1	1	5.97237	5.84188	4.0605	12.5479	7.8047	0.292399	9.55283	9.09273	3.97057	5.38521	3.6165	6.73545	5.28925	3.90521	10.6116	18.578	5.0369	0.28423	9.76095	9.28599	6.10723	9.62443	43.947	12.727
ENSG00000269926	RP11-442H21.2	chr10	74034673	74035738	-	UE		0	1	1066	0.39813	0.696552	0	0	1	0	1	1	1	1	1	1	1	1	1	179.787	119.239	67.8567	38.2305	184.542	62.0646	54.8639	64.3766	144.682	17.8253	97.556	182.296	196.236	242.356	316.586	165.02	14.9992	1.23202	59.5922	92.4126	943.131	430.961	131.841	546.753
ENSG00000269928	RP11-849F2.8	chr17	8128139	8128798	-	UE		1	1	660	0.092276	0.091172	0	9	1	0	1	1	1	1	1	1	1	1	1	1.67796	10.9525	12.772	2.86652	3.16281	0.376742	0.976352	4.05692	7.61539	4.80496	3.57428	7.08344	13.3309	1.23497	2.8593	12.8474	15.0415	1.4526	3.46771	2.89483	254.759	349.688	128.911	232.141
ENSG00000269937	RP11-20I23.8	chr16	2611472	2615097	-	UE		0	1	3626	0.0591713	0.0638245	0	0	0	1	1	1	1	1	0	1	0	0	0	0.621789	1.33025	7.15112	1.67709	0.502916	0.65791	0.446089	0.882661	3.35773	0.933506	0.514401	4.97028	1.55428	0.902125	1.22755	4.4583	1.98432	1.87224	1.46885	0.773576	8.72462	7.48567	52.7364	10.6907
ENSG00000269941	RP5-1172N10.4	chrX	41092886	41093536	+	UE		0	1	651	0.579323	0.87254	0	8	0	0	1	0	1	0	1	0	1	1	1	6.37354	9.08821	16.9679	12.3223	14.3012	1.80063	6.90466	9.9084	4.28166	11.3896	9.25681	8.60685	11.3563	13.8608	13.5205	15.2968	4.27766	0.572143	29.5822	14.0142	7.56134	75.9261	19.0437	12.2179
ENSG00000269956	MKNK1-AS1	chr1	47004368	47035927	+	UE		0	1	31560	0.053348	0.161668	0	0	0	0	0	1	1	1	1	1	1	1	0	0.430319	0.723539	0.771553	0.468225	0.238998	0.669958	0.290512	0.319214	0.7228	0.501026	0.356965	0.995347	0.795503	0.245701	0.399194	1.2581	0.639433	4.75172	1.2134	0.262688	4.36231	5.34691	42.4821	6.10897
ENSG00000269965	RP11-24B19.4	chr13	51935701	51936371	-	UE		0	1	671	0.16181	0.190467	0	0	0	0	1	1	1	1	1	0	1	1	1	0.259495	0.644112	2.49766	1.60625	1.63472	1.10368	0.986017	1.2474	0.953427	1.40151	0.629498	2.13446	0.982198	0.97598	2.04099	2.96069	2.14851	1.70223	2.465	0.541155	4.94395	20.3182	43.947	7.12713
ENSG00000269967	RP11-84A19.4	chr1	32317514	32387442	-	UE		0	1	69929	0.0975639	0.120759	0	0	0	0	1	0	1	1	1	1	1	1	0	6.42886	3.66037	4.14746	4.99008	2.86541	0.204818	2.26111	2.19061	2.48072	7.48035	1.88272	3.37515	7.00383	5.94631	4.94809	3.75227	3.21739	1.26851	2.93959	4.41037	17.1584	37.4284	21.9735	18.3269
ENSG00000269968	RP5-940J5.9	chr12	6646960	6647536	-	UE		0	1	577	0.295509	0.733693	0	0	0	1	1	1	1	1	1	1	1	1	1	3282.66	1940.73	3756.85	3122.16	3812.49	2858.9	3528.29	1179.06	1662.19	947.966	3652.6	1133.27	2996.93	12528.9	1320.3	1519.03	7077.69	95.0753	3279.71	3282.2	304.78	97.3137	114.262	156.288
ENSG00000269972	RP3-430N8.10	chr22	31373502	31373844	-	UE		1	1	343	0.231173	NA	0	0	0	0	0	0	0	0	0	1	0	0	0	21.5217	12.8801	17.52	16.6013	14.2361	17.495	8.95709	26.088	1.29653	13.6927	9.565	12.8577	33.0674	7.96917	46.0399	20.2296	51.9263	107.372	87.6999	45.7915	4.07149	6.41629	49.8066	3.05449
ENSG00000269973	RP11-95D17.1	chr2	10076489	10079719	+	UE		1	1	3231	0.0787245	0.0511029	0	0	0	0	1	1	1	1	0	1	1	1	1	0.764887	1.73584	1.21465	1.38717	0.630414	0.266619	0.452941	1.80022	0.938026	1.71243	0.820733	2.65106	2.55673	0.370892	2.29334	2.03282	5.11715	0.204998	2.07816	1.1969	4.65313	13.902	48.3417	11.1998
ENSG00000269982	RP11-1020A11.2	chr3	10000401	10004223	+	UE		0	1	3823	0.405208	0.250117	0	0	0	0	0	1	1	1	0	1	1	1	1	1.36093	1.40552	1.73748	1.61553	0.569811	0.269209	0.832229	0.973651	0.535799	0.629929	0.319047	1.15308	0.580029	1.29013	1.81124	2.55171	2.64417	0.266044	0.789696	1.73231	9.30626	8.55505	33.6927	14.2543
ENSG00000269984	RP11-362K14.5	chr3	169494980	169498122	-	UE		0	1	3143	0.145236	0.272159	0	0	0	0	1	1	1	1	1	1	1	1	1	1.00268	1.35108	1.52482	1.53009	1.10766	2.37986	1.54471	1.55418	2.25573	2.88249	1.0054	1.86944	2.00893	1.89715	2.98221	2.31707	1.96409	0.711268	3.45769	2.06256	8.72462	10.6938	51.2715	12.2179
ENSG00000269987	RP3-430N8.11	chr22	31372501	31374834	-	UE		1	1	2334	0.231173	NA	0	0	0	0	0	0	0	0	0	1	0	0	1	19.0573	28.3955	18.5065	21.3509	12.8754	21.3761	13.3164	22.2539	22.3308	22.3154	11.4467	25.9688	29.5882	7.81968	36.1063	47.0842	135.354	11.5632	36.2704	25.0364	5.23477	9.62443	49.8066	4.58173
ENSG00000269990	CTD-3074O7.12	chr11	66303369	66305407	-	UE		0	1	2039	0.0833741	0.0605136	0	0	0	1	0	1	1	1	1	0	0	0	1	5.95764	6.89491	3.79373	5.65941	1.28576	0.493876	0.71875	3.51889	3.54154	2.08253	2.07335	2.54491	2.03306	0.771635	2.91634	5.13998	2.7158	0.326301	1.94653	6.3123	3.48985	5.34691	60.0609	11.1998
ENSG00000269996	RP11-343N15.5	chr1	121133256	121134581	+	UE		1	1	1326	0.139134	0.0927375	0	5	0	0	1	0	1	1	1	1	0	0	1	14.3596	9.23537	23.754	8.57	10.9907	1.21684	4.19057	17.4777	5.83028	7.44505	4.75166	26.6112	15.7667	1.93375	15.2943	13.8359	23.1024	0.408091	8.33762	4.27623	7.56134	17.1101	48.3417	13.7452
ENSG00000270005	RP11-380L11.3	chr12	124420169	124420753	-	UE		0	1	585	0.226028	0.00662225	0	0	1	0	1	0	0	0	0	0	0	0	0	1.44906	0.830652	1.9046	2.0517	1.16077	0.703797	1.08992	1.11074	1.52123	0.562067	0.644539	6.73126	0.753958	0.775627	0.58982	2.19551	0.473265	0.694819	1.17538	0.70157	6.68888	9.62443	30.7629	10.6907
ENSG00000270008	RP11-298P3.4	chr13	32999495	33007091	-	UE		0	1	7597	0.0746147	0.0795865	0	3	1	0	1	1	1	1	1	1	1	1	1	2.44933	4.29888	4.67499	3.32966	1.76918	1.22726	2.23476	2.91138	3.1129	5.20244	4.62311	3.21166	8.6056	4.09195	3.77715	6.8992	6.33577	0.491456	3.10829	5.89607	3.78067	26.7345	24.9033	2.5454
ENSG00000270015	RP11-540B6.6	chr15	31218717	31220610	+	UE		0	1	1894	0.0680014	0.0217404	0	0	0	0	1	1	1	1	1	0	0	1	1	1.14803	2.88258	7.34822	1.4469	0.997388	0.318248	1.40402	2.29464	6.93934	0.643941	1.05625	4.46535	3.38772	1.35557	2.22499	9.09875	2.27152	0.996101	2.71168	2.79822	6.9797	11.7632	90.8239	9.16346
ENSG00000270017	CTD-2576F9.2	chr15	95398815	95400240	-	UE		1	1	1426	0.205181	0.300579	0	0	1	0	1	0	1	0	1	1	1	1	0	181.71	47.296	29.6919	101.406	180.154	2.12444	26.0921	8.87738	23.7429	36.0471	17.9784	37.3842	164.366	48.7526	62.2388	86.8875	18.8522	1.84719	98.5412	22.704	11.9236	12.8326	33.6927	17.3088
ENSG00000270055	CTD-3092A11.2	chr15	30780166	30782516	+	UE		1	1	2351	0.0897976	0.108166	0	0	0	0	0	0	0	1	1	0	1	0	1	8.76511	7.93043	2.58439	10.8476	2.11994	1.00221	1.13591	5.48036	4.80302	5.25763	4.08667	6.97516	10.2521	0.695435	6.6907	13.0242	3.01002	0.309581	3.16336	7.4989	8.72462	5.34691	20.5086	6.10897
ENSG00000270060	RP11-390K5.6	chr11	47189832	47191114	-	UE		0	1	1283	0.166016	0.0270849	0	0	0	0	1	0	0	0	0	0	0	0	0	2.38558	7.69024	2.40525	2.0535	0.555204	0.159502	1.06931	1.35635	3.88918	1.01751	0.891964	2.86125	2.94487	0.520735	2.46861	6.39016	3.49987	0.246176	0.861829	2.68735	8.72462	16.0407	30.7629	24.4359
ENSG00000270075	RP11-127L20.5	chr10	106071899	106073639	+	UE		0	1	1741	0.0932203	0.425387	0	0	0	0	1	1	1	1	1	0	0	1	1	57.3304	27.8376	5.60611	11.0724	26.0079	52.9124	33.5002	21.9763	4.22315	54.6749	19.5782	78.2402	51.5989	19.1384	16.0335	23.8661	20.9644	0.667775	27.1941	26.3163	9.8879	11.7632	60.0609	37.672
ENSG00000270081	RP5-935K16.1	chr2	128601127	128603261	-	UE		1	1	2135	0.0423917	0.0469086	0	22	0	0	0	0	0	1	0	0	0	0	0	2.68042	5.26071	9.33877	3.8199	5.49037	0.668832	3.89237	6.40497	6.62891	6.30734	4.36352	6.82479	8.90676	11.0742	10.5915	7.09824	7.90182	0.562153	8.59639	5.63671	4.94395	7.48567	41.0172	6.61805
ENSG00000270094	RP11-245P10.8	chr1	228581991	228584668	+	UE		0	1	2678	0.124403	0.0201835	0	0	1	0	0	0	1	1	1	0	1	0	1	3.06336	2.08255	8.45361	3.03799	4.38111	2.22412	0.345678	1.45176	3.35458	3.08214	1.57561	4.73285	8.53082	1.00559	3.38975	6.2636	2.66138	9.88277	7.88664	2.41133	10.7604	10.6938	43.947	18.836
ENSG00000270113	RP11-282O18.6	chr12	123773656	123774230	-	UE		0	1	575	0.127664	0.42632	0	56	0	0	0	1	1	0	0	1	1	0	0	5.89318	14.2216	14.7002	10.4976	9.62496	2.16809	5.80549	15.4628	8.5596	23.0233	9.91792	15.0403	18.1235	7.35201	13.2161	20.0546	4.98283	0.688719	29.7465	12.7828	9.01544	8.55505	49.8066	9.16346
ENSG00000270157	RP5-894A10.6	chr7	141362722	141363646	-	UE		0	1	925	0.0932638	0.00423069	0	6	0	0	0	0	1	0	1	1	1	1	0	0.816811	1.85071	2.00314	1.09935	0.312743	2.86253	1.18842	0.644339	4.06769	1.05267	0.933364	5.05597	2.16019	0.207888	0.697672	3.40796	2.8693	0.368072	0.488154	1.10647	23.8473	45.9834	76.1749	19.8542
ENSG00000270170	NCBP2-AS2	chr3	196669494	196670411	+	UE		1	1	918	0.127904	0.267022	0	60	1	0	1	1	1	1	1	1	1	1	1	12.4666	12.9777	29.6498	11.7989	15.3366	0.752413	7.63189	8.84535	12.7217	11.19	7.62827	16.945	10.9482	15.6719	3.87503	15.6269	34.8939	0.37167	14.951	10.2721	408.312	362.52	200.691	436.791
ENSG00000270175	RP11-793H13.11	chr12	53893946	53894720	-	UE		0	1	775	0.374486	0.0877623	0	0	1	1	1	1	1	1	1	1	1	1	1	1.85642	2.81378	4.06675	5.18014	1.31898	1.74876	1.72347	0.763912	2.7482	0.677287	2.96265	2.98831	1.18616	1.76423	1.44597	3.42241	3.55978	2.78655	7.10983	3.73136	554.013	299.427	194.832	527.917
ENSG00000270346	RP1-90J20.12	chr6	3020388	3022984	+	UE		1	1	2597	0.142711	0.172823	0	0	0	0	1	1	1	1	1	1	1	1	1	1.47068	1.07331	1.95146	4.91738	0.451653	0.562026	0.866095	2.27799	1.98998	5.61401	0.726414	1.76615	2.0161	2.60855	0.476879	3.25664	5.18974	0.648671	0.730473	3.15727	4.36231	5.34691	32.2278	8.65438
ENSG00000270408	JAG1	chr20	10625847	10627014	-	UE		0	1	1168	0.273909	0.718282	0	0	0	1	1	0	0	1	1	0	0	1	0	11.5864	6.62622	5.15798	6.90323	6.44777	9.58785	2.59913	5.76648	9.7346	0.478253	3.00119	9.71031	5.79731	2.51702	5.60784	20.8698	2.1631	0.290219	5.18732	4.71762	15.9951	24.5958	89.359	9.16346
ENSG00000270604	HCG17	chr6	30201816	30293911	-	UE		1	2	92096	0.210039	0.18108	6	28	0	0	1	1	1	1	1	1	1	1	1	1.5485	0.927374	1.63803	1.52065	0.666734	0.745934	0.52762	0.63339	1.66028	0.247821	0.915385	3.55821	1.20549	0.247109	1.23808	3.4223	1.39301	0.460895	0.80334	1.12865	313.796	312.259	275.401	527.408
ENSG00000270674	RP11-216F19.2	chr3	38532215	38534633	+	UE		1	1	2419	0.356226	0.560409	0	0	0	0	1	1	1	1	1	1	1	0	1	1.92864	1.69238	3.01937	2.2948	2.68726	0.242865	2.14689	3.26445	3.29168	2.08388	2.67784	2.51604	2.70535	5.47487	4.59348	4.25882	1.7556	0.412566	5.31856	1.90086	5.52559	9.62443	57.1311	6.10897
ENSG00000270696	RP11-342K6.1	chr2	75887588	75889334	+	UE		0	1	1747	0.111195	0.0875589	0	117	0	0	0	1	0	0	0	0	0	0	0	4.10749	3.72947	4.66505	9.08292	4.54366	1.00423	4.57719	4.44611	2.94104	4.90376	3.13588	3.22965	3.24049	5.02504	6.32854	3.63772	4.14482	0.172243	5.07662	3.38201	7.27052	16.0407	52.7364	11.1998
ENSG00000270726	AJ271736.10	chrX	155233883	155255299	+	UE		0	2	21417	0.0950634	0.685875	0	73	0	0	1	1	1	1	1	1	1	1	0	34.4176	30.6925	93.8369	42.7891	48.5229	10.1773	14.1309	17.7659	59.1208	12.2083	13.8948	37.1652	69.0817	54.6376	17.8957	95.7576	89.759	8.80846	120.656	26.3136	3.78067	3.20814	27.8331	9.16346
ENSG00000270760	AD001527.7	chr19	36634983	36639250	-	UE		0	1	4268	0.135213	0.0858952	0	0	0	1	1	1	1	1	1	1	1	1	1	9.09401	3.6479	8.46588	10.2124	6.50369	17.987	5.98537	4.47627	4.17888	5.00881	7.28933	6.55906	4.53543	9.4771	3.0484	20.6134	8.86819	3.68011	27.3643	1.88519	10.4695	5.34691	55.6662	17.8178
ENSG00000270820	RP11-355B11.2	chr2	61698323	61711265	+	UE		0	5	12943	0.268558	0.271183	0	0	0	0	1	1	1	1	1	1	1	1	1	12.4596	11.0769	13.9167	18.2569	18.9072	20.577	12.6737	24.557	25.0152	28.121	16.8481	9.53995	17.3129	14.0943	34.0994	31.3993	41.6387	1.94851	26.7748	13.8841	561.575	497.262	180.183	376.72
ENSG00000270949	RP11-288H12.4	chr6	160529406	160532536	+	UE		0	1	3131	0.0378804	0.0166124	0	0	0	1	0	1	0	0	0	1	0	0	0	2.2653	1.85133	0.669849	1.93827	0.719098	0.390609	0.379955	2.0149	1.0917	4.92352	1.64047	2.04035	1.18114	1.95469	0.931609	1.05155	1.75938	0.317995	0.574055	1.51875	6.9797	8.55505	57.1311	6.10897
ENSG00000271020	RP11-10C24.1	chr3	33838641	33839173	-	UE		1	1	533	0.1163	0.0268179	0	0	1	0	1	1	1	1	1	1	1	1	1	0.924316	1.46836	0.803563	2.70051	1.38023	3.12928	1.68584	2.53264	1.84619	1.91535	1.49352	2.03984	0.743445	0.359325	0.769759	2.82528	1.8666	1.24194	1.85935	3.76949	299.254	100.522	99.6133	305.958
ENSG00000271122	RP11-379H18.1	chr7	35734824	35739023	+	UE		0	1	4200	0.133568	0.0507067	0	17	1	0	1	1	1	1	1	1	1	1	1	1.66995	1.30888	2.15105	1.84013	1.99729	2.52193	2.11512	2.61797	2.86518	1.90367	2.31471	3.20384	1.6407	1.41459	3.08698	3.8702	8.03936	0.820935	3.27365	3.5139	353.929	243.819	146.49	468.355
ENSG00000271324	RP11-10C24.2	chr3	33835136	33835637	-	UE		1	1	502	0.0610832	0.0650954	0	0	0	0	1	1	1	1	1	1	1	1	1	0.357638	0.862355	0.245913	2.12519	0.190729	0.898893	1.70837	1.91566	1.17393	0.495562	0.387859	2.26168	0.386763	0.252202	0.661858	4.6764	1.77496	2.05541	1.00491	2.36769	14.2502	8.55505	23.4384	7.63621
ENSG00000271341	RP11-474P12.5	chr9	127704887	127705774	-	UE		0	1	888	0.316449	0.781931	0	0	1	0	1	1	1	1	1	1	1	1	1	1.81086	2.12684	14.3441	4.59298	3.73045	1.57069	1.09646	3.09979	2.6301	1.84993	1.4342	3.36474	3.38529	1.03579	5.59904	7.49229	1.18327	0.748957	2.6654	2.31291	141.048	129.395	42.4821	215.341
ENSG00000271380	RP11-307C12.12	chr1	154934301	154935099	+	UE		0	1	799	0.218736	0.081401	0	0	1	1	1	1	1	1	1	1	1	1	1	66.9335	68.0927	9.24147	30.8512	30.5319	10.9095	9.15315	18.6885	12.7706	9.47778	40.5515	24.5959	66.1836	14.8635	17.7519	38.8877	49.6966	0.533557	26.4249	16.8392	385.047	296.219	153.815	415.41
ENSG00000271452	RP11-342K6.2	chr2	75897115	75897580	+	UE		0	1	466	0.057257	0.265283	0	1	0	0	0	1	0	0	0	0	0	0	0	4.59968	5.20278	8.38803	10.8985	5.27088	3.06522	6.01761	4.03033	3.2544	0.924131	5.32123	2.08928	1.92832	8.038	6.94995	6.32127	2.66587	4.86537	6.81914	5.77423	9.30626	16.0407	36.6225	4.58173
ENSG00000271643	RP11-10C24.3	chr3	33837180	33838442	-	UE		1	1	1263	0.0498627	0.0840656	0	0	0	0	1	1	1	1	1	1	1	1	1	0.953614	1.13052	0.648972	1.97346	0.358651	1.26905	1.15375	1.72415	1.12939	0.175706	0.844359	2.36139	0.390576	0.42346	0.724356	2.64212	3.80637	1.00327	1.08588	4.85462	193.105	85.5505	89.359	234.177
ENSG00000271646	RP11-326I11.3	chr4	185395956	185398458	+	UE		1	1	2503	0.302692	NA	0	0	1	0	1	1	1	1	1	1	1	1	1	1.13012	2.82565	1.36034	2.3429	0.705213	0.652722	0.49356	0.949778	1.64332	1.13072	1.30236	2.76871	0.662416	0.999786	1.69507	3.25475	2.24172	0.46261	0.579069	2.9167	363.235	748.567	112.797	285.594
ENSG00000271730	RP11-787I22.3	chr6	109319685	109320328	+	UE		0	1	644	0.150696	0.424512	0	0	0	0	0	0	1	1	0	0	1	1	1	6.95814	3.31746	10.5358	3.4115	7.39402	3.40161	6.98064	4.96753	6.91767	3.8575	4.43402	10.4673	11.5712	47.7084	7.52221	12.3892	5.75914	7.2147	10.8403	11.4616	2.61739	1.06938	46.8768	10.1816
ENSG00000271738	RP11-137H2.6	chr10	82194765	82196869	+	UE		1	1	2105	0.0311431	0.0543132	0	8	0	0	1	1	1	0	0	0	0	1	0	34.8741	4.50303	14.1849	25.226	8.97523	3.2448	7.17	8.80439	10.0898	0.362929	7.13333	6.6492	9.45207	3.55684	3.71328	8.4609	8.80961	0.257803	7.49397	9.28022	7.56134	11.7632	30.7629	12.727
ENSG00000271754	RP3-337H4.9	chr6	43486918	43487462	-	UE		0	1	545	0.244167	0.228507	0	0	0	0	1	1	1	1	1	1	1	1	1	1.44851	8.27506	4.43612	1.77512	1.20628	2.35804	0.575829	5.59185	3.10308	2.27943	2.58166	3.90713	2.31958	2.73314	3.07245	6.52137	1.55446	0.464553	4.00462	5.76264	81.7206	57.7466	55.6662	36.1448
ENSG00000271851	RP11-565F19.2	chr17	9456640	9459013	-	UE		0	1	2374	0.0464604	0.0617681	0	0	0	0	0	0	0	0	0	1	0	0	0	0.450585	0.942922	0.584554	0.53437	0.329947	0.460999	0.33013	0.839733	0.618155	0.984123	0.669133	0.959591	0.970811	0.201194	0.827456	0.668542	1.22608	0.367564	1.15894	1.4906	9.59708	6.41629	33.6927	8.1453
ENSG00000271882	KB-1410C5.5	chr8	102220376	102220786	+	UE		1	1	411	0.0827013	0.192463	0	0	1	0	1	1	1	1	1	1	1	1	1	2.51589	1.1755	1.92989	0.586281	1.17401	3.30684	0.599827	1.49396	0.592385	0.587239	0.509609	0.995724	1.61046	0.762884	2.53341	2.42127	6.21834	1.27308	1.38928	2.94911	177.401	115.493	57.1311	89.0892
ENSG00000271895	RP4-635E18.8	chr1	11089716	11090585	+	UE		0	1	870	0.23477	0.509268	0	0	0	0	0	0	1	0	0	0	0	0	0	1.37317	14.3468	12.8208	5.88613	0.59278	0.839155	2.0227	4.9506	7.84379	1.72022	5.83423	11.279	5.60241	1.76657	11.7965	20.5479	9.97825	0.384569	8.32146	8.74637	2.03574	14.9713	42.4821	6.61805
ENSG00000271912	RP11-661A12.14	chr8	144683416	144685394	+	UE		1	1	1979	0.106803	0.0191647	0	6	1	0	1	1	1	1	1	1	1	1	1	0.885771	0.824949	3.66473	0.806625	1.20296	0.388036	0.358143	0.711864	3.49323	0.508368	0.692399	1.61384	1.69568	1.73299	2.4163	1.63819	5.2528	0.252989	1.48368	0.467558	42.169	5.34691	20.5086	19.3451
ENSG00000271918	CTD-2287O16.5	chr5	115419504	115421113	-	UE		0	1	1610	0.127551	0.0487511	0	0	1	0	1	1	1	1	1	1	1	0	1	0.722644	1.30793	1.93952	1.24325	0.726222	1.06687	0.748143	0.556019	1.7958	0.283315	0.473053	1.76817	1.12635	0.62554	0.961284	4.14127	3.1368	0.567009	1.1389	2.69009	160.824	122.979	90.8239	200.578
ENSG00000271941	RP11-188P20.3	chr3	43388415	43389135	-	UE		0	1	721	0.315006	0.34567	0	0	0	0	0	1	1	1	0	0	1	0	1	18.9809	5.52251	13.4089	5.86576	5.91052	2.6593	4.56669	4.39059	3.12437	10.4029	1.82071	13.5249	7.77017	4.43664	4.79464	6.32984	2.12325	7.56223	6.68049	7.97715	2.61739	7.48567	35.1576	11.7089
ENSG00000271954	RP11-427H3.1	chr2	69685129	69687230	-	UE		1	1	2102	0.12055	0.0956628	0	0	0	0	1	1	1	0	0	1	1	1	0	13.0748	13.2542	8.71888	11.5344	8.54925	2.53115	17.8459	21.6753	12.4116	21.5337	4.13907	12.6908	17.1903	6.08624	15.1458	25.3293	9.40537	0.973616	11.4474	19.488	3.19903	7.48567	43.947	7.12713
ENSG00000271963	CTD-2140B24.6	chr12	133692278	133698926	+	UE		0	1	6649	0.0872313	0.0572278	0	0	0	0	0	0	0	0	0	0	0	0	0	0.319451	0.856336	1.09464	0.590458	0.430752	0.292258	0.3354	0.497521	0.975825	0.324764	0.231886	0.727555	0.4588	0.237382	1.18849	0.608526	1.48205	0.394888	1.89857	0.678406	4.07149	4.27753	13.1841	7.63621
ENSG00000271970	RP3-337H4.10	chr6	43529609	43530156	+	UE		0	1	548	0.11899	0.202943	0	0	0	0	0	0	0	0	0	0	0	0	0	0.309233	0.745638	2.63846	0.70002	0.453514	2.898	0.537145	1.74132	1.02758	1.05175	0.845637	0.67714	0.877841	1.17282	2.61613	2.37456	0.866541	0.594049	2.04009	1.26928	1.16328	9.62443	45.4119	6.61805
ENSG00000271984	RP3-337O18.9	chr20	44521333	44522058	-	UE		0	1	726	0.278254	0.542743	0	0	1	0	1	1	1	1	1	1	1	1	1	42.4727	32.3149	18.8655	34.8241	20.0586	49.3537	20.63	33.6992	37.5576	38.5211	33.532	34.5832	38.1806	18.9681	21.0856	33.1221	12.8279	1.12009	48.9037	12.7017	75.3226	29.9427	61.5258	63.126
ENSG00000272004	RP11-345P4.10	chr1	1590786	1594063	+	UE		0	1	3278	0.0956856	0.0535205	0	0	1	0	1	1	1	1	1	1	1	1	1	5.4643	20.1898	16.8343	10.1568	9.54621	1.80048	5.29311	9.01912	16.8303	14.2131	6.57327	10.1758	28.998	3.60071	21.8104	23.1877	8.61729	1.29014	5.25388	7.50212	218.116	267.345	169.929	316.139
ENSG00000272016	RP11-215G15.5	chr5	10654332	10657928	+	UE		1	1	3597	0.0187542	0.0489336	0	379	0	0	0	1	0	1	1	0	0	0	0	3.18987	2.63047	5.98761	2.3694	2.83645	0.237871	1.83606	7.82025	1.54816	2.14864	0.598113	3.46221	2.97233	6.42994	0.75841	2.91819	1.57897	0.21676	1.46951	2.24204	6.9797	45.9834	77.6398	22.9086
ENSG00000272017	RP1-199J3.7	chr6	100015973	100016972	+	UE		0	1	1000	0.0926557	0.19948	0	7	1	0	1	1	1	1	1	1	1	1	1	2.60804	1.07303	3.99093	4.10107	1.67133	5.37791	1.89754	1.51296	11.4113	0.769062	4.11526	3.34332	4.76963	1.00227	1.03511	5.26497	1.18121	0.199551	3.47587	2.28453	195.722	146.505	171.393	156.288
ENSG00000272029	RP3-511B24.6	chr20	39809096	39825427	+	UE		0	1	16332	0.102725	0.309893	0	0	0	1	1	1	1	1	1	1	0	1	1	3.07552	3.34165	9.63745	4.68526	3.27301	3.38726	2.85627	5.66176	2.57071	0.317893	2.42212	3.47328	2.26165	2.61754	3.45287	5.8286	9.80986	0.206778	3.73457	7.15301	6.9797	10.6938	79.1047	12.2179
ENSG00000272037	KB-431C1.5	chr8	103268620	103270049	+	UE		0	1	1430	0.0922456	0.103275	0	0	0	1	0	1	0	0	1	0	0	0	0	1.44995	1.59821	1.15981	1.38733	0.711007	0.661719	0.398423	0.555235	0.82601	0.368392	0.769176	2.03929	2.02316	1.13758	1.62592	3.61983	1.03521	0.216707	1.72444	0.785833	7.27052	20.3182	48.3417	9.16346
ENSG00000272054	RP11-423P10.2	chr2	37436018	37439820	+	UE		0	1	3803	0.238075	0.186641	0	0	0	0	0	1	0	0	0	0	0	0	0	1.61004	2.60414	1.34083	1.66901	2.36793	0.473732	0.801946	1.78481	1.23515	0.747599	1.08885	1.13525	1.74483	2.35624	3.09168	2.54548	3.77983	0.20436	3.62754	3.58841	3.78067	8.55505	45.4119	5.59989
ENSG00000272062	U47924.28	chr12	7072408	7085165	+	UE		0	2	12758	0.165365	0.348936	0	0	0	1	1	1	1	1	1	1	1	1	1	10.4488	29.7769	5.34263	18.3449	13.0695	15.5418	8.59598	4.96122	5.36254	14.277	7.66155	16.6599	8.29872	7.8712	19.9329	19.2229	13.6485	1.74435	14.9422	34.1008	282.387	335.786	235.849	848.638
ENSG00000272072	CTA-363E19.2	chr7	106833004	106833745	-	UE		0	1	742	0.019989	0.00650441	0	0	0	0	0	0	0	0	1	0	0	0	0	1.57489	1.45197	2.02578	1.97754	0.419946	0.883348	0.826388	0.162226	1.49899	0.322379	0.410048	0.933469	0.63868	0.325255	2.3941	2.07526	5.05328	0.492807	0.653584	2.37199	5.52559	3.20814	29.298	10.1816
ENSG00000272086	CTD-2186M15.3	chr5	32174577	32175378	+	UE		1	1	802	0.153053	0.0627496	0	9	1	0	1	1	1	1	1	1	1	1	1	4.16243	2.78626	5.11794	4.56649	1.91118	4.17497	1.12715	1.57989	2.50412	1.98407	3.4239	14.1576	2.17699	2.26993	3.71959	8.40421	5.66514	0.242262	3.90057	5.55347	566.81	465.181	215.34	1210.09
ENSG00000272091	RP4-758J24.5	chr1	54492356	54494172	-	UE		1	1	1817	0.0785893	0.0570625	0	3	0	0	1	0	0	0	0	1	0	1	0	4.74999	4.19725	16.5387	5.26809	5.03401	1.17418	2.80837	7.58122	2.8612	1.29192	4.25323	3.36382	3.13482	6.40029	8.5401	6.34818	2.99743	1.20837	4.03811	5.501	4.36231	16.0407	43.947	7.63621
ENSG00000272093	CTC-365E16.1	chr5	71656517	71658805	+	UE		1	1	2289	0.0440653	0.0293035	0	7	0	0	1	1	1	1	1	0	0	1	1	0.555574	0.816672	0.994661	1.06473	0.511771	0.53687	1.18438	0.908719	1.75493	0.59169	0.75574	0.780265	0.908055	0.534926	1.78928	1.96702	2.15816	0.510045	1.86023	1.23718	7.27052	12.8326	65.9205	14.7633
ENSG00000272106	RP11-345P4.9	chr1	1549138	1551175	-	UE		0	1	2038	0.126129	0.0692161	0	0	1	1	1	1	1	1	1	1	1	1	1	3.06061	2.35432	14.5335	2.61294	1.61025	0.818088	2.90151	3.28942	7.53769	1.49764	2.24236	6.15758	1.7687	3.83528	4.72234	6.86326	4.46606	4.27538	2.76578	12.8368	189.906	148.644	93.7537	215.341
ENSG00000272143	FGF14-AS2	chr13	103046980	103048053	+	UE		0	1	1074	0.0850444	0.00356834	0	0	1	0	0	1	1	1	0	1	1	0	1	4.21357	3.13334	4.04859	7.91678	1.2236	0.617717	2.34052	3.11741	2.48705	0.275218	2.39964	6.51906	0.459422	1.78532	1.42799	3.68798	2.50753	3.82982	7.10731	9.48213	57.2917	55.6078	128.911	5.59989
ENSG00000272145	RP4-739H11.4	chr1	41156052	41157738	-	UE		0	1	1687	0.185741	0.263889	0	50	1	0	1	1	1	1	1	1	1	1	1	1.83751	1.63295	2.5321	2.25506	1.88607	1.3931	1.5517	1.33719	2.86006	0.537128	0.893464	1.65756	5.37025	2.83643	1.287	4.73179	4.09236	1.25442	2.74339	2.26774	357.709	324.023	297.375	220.432
ENSG00000272149	RP11-627J17.1	chr3	33185596	33189213	-	UE		0	1	3618	0.048443	0.00640835	0	0	0	0	1	0	1	1	1	0	1	0	1	48.6018	27.5752	30.0314	95.9653	38.0082	3.07298	10.4576	14.0898	4.43176	11.0636	7.17389	26.1528	24.655	23.4487	41.9106	58.3771	41.3912	4.74847	32.1588	44.2694	5.81641	11.7632	35.1576	15.7815
ENSG00000272153	RP1-286D6.5	chr1	3701572	3702102	+	UE		0	1	531	0.0917248	0.163175	0	0	0	0	1	0	0	0	0	1	0	0	0	12.23	7.71047	14.8033	9.4846	11.0806	1.52401	3.8021	1.74359	4.9421	1.39416	6.50592	7.02667	8.40121	21.1672	7.22892	15.7303	2.12059	0.161448	19.7597	6.12027	3.19903	11.7632	80.5696	6.10897
ENSG00000272156	RP11-477N3.1	chr2	54309691	54312203	+	UE		0	1	2513	0.0504147	0.0866024	0	0	0	0	1	1	1	1	0	1	1	1	1	0.782755	1.04285	0.537183	1.23512	2.78198	0.508378	0.607244	2.0599	1.37559	1.27689	1.49921	2.69452	2.159	0.656396	1.11412	3.08827	0.736955	1.15623	2.31628	1.16002	5.81641	32.0814	38.0874	12.727
ENSG00000272170	RP11-387M24.5	chr6	43042069	43042477	-	UE		0	1	409	0.317386	0.196562	0	0	1	1	1	1	1	1	0	1	1	1	1	3.35076	2.59694	11.804	5.47692	6.65661	1.57361	1.90794	2.37095	4.42607	1.58151	12.8648	3.62686	7.65992	2.17008	4.07986	7.06012	6.26708	0.256728	11.0945	8.5888	22.1024	8.55505	104.008	12.2179
ENSG00000272201	U47924.30	chr12	7087683	7089103	+	UE		0	1	1421	0.252516	0.165517	0	11	0	0	0	0	0	0	0	1	1	1	0	9.04466	6.96427	3.37939	3.6676	3.54772	0.774236	1.65006	2.59962	3.27763	2.89391	5.94127	3.67274	4.09554	4.13486	4.43973	8.97104	1.81271	10.8194	4.4024	4.12133	16.5768	11.7632	73.245	30.5449
ENSG00000272221	XXbac-BPG181B23.7	chr6	31362066	31363272	-	UE		1	1	1207	0.0323707	0.0239994	0	0	0	0	1	1	1	1	1	1	1	1	1	0.435899	3.134	0.434098	2.29251	1.10591	0.830197	1.49258	0.809251	1.54035	5.07629	1.611	7.16027	4.7221	1.29353	0.500705	6.68822	1.26657	4.39343	1.58572	1.36529	13.9594	18.1795	30.7629	24.4359
ENSG00000272223	RP1-20C7.6	chr6	43001635	43002143	-	UE		0	1	509	0.0455953	0.0251515	0	0	0	1	0	0	0	0	0	1	0	0	0	2.94424	3.02234	2.85089	3.41016	1.90949	1.12479	1.06185	4.7017	4.79291	2.72818	4.57263	2.76034	3.96653	1.7223	7.66516	9.05798	8.76709	0.866826	2.81073	3.2839	3.19903	12.8326	41.0172	9.16346
ENSG00000272256	RP11-489E7.4	chr8	29940274	29940983	+	UE		0	1	710	0.0646609	0.0707663	0	0	1	0	1	1	1	1	1	1	1	1	1	17.7531	3.53465	66.0172	14.8321	23.4539	21.7005	4.53598	5.98243	27.5688	25.2452	29.5411	20.3856	27.3831	6.65056	5.53642	56.5107	3.34995	13.5873	23.2055	9.23338	193.105	252.374	158.209	342.102
ENSG00000272267	RP11-375N15.2	chr8	9412656	9414030	-	UE		0	1	1375	0.227135	0.447396	0	0	1	1	1	1	1	1	1	1	1	1	1	2.08969	0.689858	2.91092	2.07627	1.17492	2.13453	0.898026	0.222666	3.1497	0.692092	0.536835	2.92846	1.73829	2.96846	0.53577	1.02606	0.345052	4.34352	6.61365	1.43108	307.979	171.101	158.209	259.122
ENSG00000272269	RP11-500C11.3	chr6	17706488	17707575	+	UE		0	1	1088	0.220152	0.474894	0	0	1	0	1	1	1	1	1	1	1	1	1	9.1872	2.47356	4.40687	6.01307	4.11457	2.26113	3.49246	0.426539	2.92963	2.2269	1.75163	8.92531	7.77353	6.52892	1.59475	3.17778	1.06616	1.73731	12.3758	1.85044	335.025	644.837	222.665	440.355
ENSG00000272281	RP11-64P12.8	chr13	52741844	52908412	-	UE		1	10	166569	0.214712	0.296304	0	0	0	0	1	1	1	1	1	1	1	1	1	1.83835	5.27329	10.2101	1.97903	1.92807	2.76109	1.92639	2.89579	2.79833	1.44798	1.9928	4.46146	3.20945	1.12368	6.33742	15.8137	7.76528	7.64859	16.8625	5.81957	2.32657	1.06938	29.298	4.07265
ENSG00000272298	RP11-386M24.8	chr15	93242270	93267507	-	UE		0	1	25238	0.159948	0.050512	0	0	0	0	0	1	1	1	1	1	0	1	1	0.934246	0.326498	2.56682	0.852733	0.722164	0.926302	0.508734	0.54805	0.72811	0.789426	1.22424	38.155	1.30789	1.06205	0.672689	2.08711	3.06535	0.650263	2.07629	1.24459	5.23477	3.20814	26.3682	5.59989
ENSG00000272316	XXbac-BPGBPG55C20.2	chr6	58234838	58240189	-	UE		1	1	5352	0.0486868	0.0513932	0	0	0	0	0	0	0	0	0	0	0	0	0	0.29334	0.820132	1.34668	0.766046	0.415419	0.220819	0.317934	0.754858	1.42724	0.397644	0.445136	0.976294	2.30898	0.242804	1.72043	2.58373	3.96887	0.520436	2.72583	1.20656	4.07149	11.7632	19.0437	3.56357
ENSG00000272335	RP11-53O19.3	chr5	44826178	44828694	+	UE		1	1	2517	0.0980536	0.0921026	0	10	0	0	0	1	0	0	1	0	0	0	0	3.13432	3.73501	10.6967	5.9046	3.0496	0.297835	2.86622	6.31013	4.30572	2.40827	4.45393	3.80128	4.055	2.82553	9.02867	5.45384	6.84782	2.4783	4.55795	4.01101	3.48985	9.62443	32.2278	12.727
ENSG00000272345	RP1-30M3.5	chr6	24701135	24702021	-	UE		0	1	887	0.0789021	0.1812	0	0	0	0	0	0	0	0	1	0	0	0	0	7.65221	4.69912	8.54226	10.5794	7.76085	4.02861	13.9612	9.37685	10.4887	9.4973	36.7946	6.28935	9.6895	9.6452	5.99612	14.3126	22.5243	0.358102	12.0416	6.539	7.27052	31.0121	54.2013	15.7815
ENSG00000272367	CTC-428H11.2	chr5	86672073	86672997	-	UE		0	1	925	0.177141	0.42915	0	0	0	1	0	0	0	0	0	0	0	0	0	2.80648	3.97175	5.00713	3.81662	1.60281	2.77131	1.90995	3.11095	5.23607	2.34542	1.84638	2.85071	2.08092	1.06379	5.42633	6.58627	2.11213	0.293682	5.72975	5.00825	4.65313	11.7632	33.6927	5.09081
ENSG00000272368	RP4-605O3.4	chr12	50505980	50559203	+	UE		0	2	53224	0.109523	0.0699135	0	15	1	0	1	1	1	1	1	1	1	1	1	13.2283	3.67452	31.8298	23.4122	15.185	3.47219	31.4881	2.59295	4.31939	2.45581	11.9061	13.8322	19.7817	18.2666	1.94028	13.4279	11.9582	1.99662	15.1761	5.70722	250.978	269.484	101.078	729.004
ENSG00000272373	ZNF33B	chr10	43069633	43134016	-	UE		0	6	64384	0.0463842	0.301509	0	24	0	0	1	1	1	1	1	1	1	1	1	16.5954	26.9518	25.1022	22.6325	32.2045	24.9124	29.7869	9.89782	26.0377	35.2379	12.1355	37.494	33.7489	21.9421	35.6005	34.2299	9.81274	29.7238	32.5	43.9142	233.82	227.778	98.1484	216.359
ENSG00000272403	RP1-93H18.7	chr6	116765323	116766023	+	UE		1	1	701	0.0691099	0.0258373	0	0	0	0	1	1	1	1	1	0	1	1	1	3.89921	2.6011	0.756654	4.0729	2.72928	0.539998	0.956866	1.40577	1.08694	1.50423	0.775914	1.66799	6.16864	0.997448	2.19863	1.87336	3.89163	0.533298	2.36942	0.508216	5.52559	11.7632	62.9907	4.58173
ENSG00000272430	RP11-38L15.8	chr10	46914145	46917230	-	UE		1	1	3086	0.401877	0.394466	0	0	1	0	0	0	1	1	1	1	1	1	1	36.3634	32.3209	54.2852	26.9361	48.0806	24.1172	25.9865	33.1334	20.8713	22.0517	43.7742	51.9404	29.6151	58.7745	36.7224	68.1642	8.20907	8.67852	36.1347	63.1517	18.9033	3.20814	21.9735	7.63621
ENSG00000272434	RP13-131K19.6	chr3	49066749	49067139	+	UE		0	1	391	0.361362	0.273134	0	0	1	1	1	1	1	1	1	1	1	1	1	20.2969	5.94655	13.2225	13.6823	19.9807	4.30777	3.48109	2.05084	6.31004	1.22987	8.45705	3.5562	25.875	12.7689	5.54198	11.11	15.0364	7.78209	20.1658	3.04173	189.324	121.909	137.701	114.034
ENSG00000272447	RP11-182L21.6	chr10	81585658	81587358	+	UE		1	1	1701	0.261683	0.521187	0	0	1	0	1	1	1	1	1	1	0	1	1	7.15667	1.70232	2.9059	7.37843	6.57386	1.19996	2.97482	1.33441	3.30469	1.33215	2.04371	3.71029	4.71292	2.73142	1.23519	4.19782	6.51046	0.171376	7.13731	2.10978	329.209	247.027	92.2888	194.469
ENSG00000272452	RP11-391M1.4	chr3	40507957	40510078	+	UE		1	1	2122	0.064432	0.113109	0	34	0	0	0	0	0	0	0	1	1	0	0	2.76923	3.13113	7.75529	5.74158	5.72534	0.260762	3.11597	2.75286	2.47493	1.33506	1.53481	3.35122	4.11247	11.5729	6.33708	4.3908	1.65495	0.693011	4.13101	3.4319	9.59708	16.0407	76.1749	16.2906
ENSG00000272455	RP4-758J18.13	chr1	1344476	1345998	+	UE		1	1	1523	0.091561	0.0981805	0	12	1	0	1	1	1	0	1	1	1	1	1	0.647055	1.57247	2.31726	0.641775	0.646509	0.287053	0.302751	1.04784	1.87199	1.11175	0.818289	3.32213	2.26274	0.348617	1.67856	3.66352	1.89725	0.856165	1.84795	1.34303	161.987	176.448	172.858	128.797
ENSG00000272476	RP1-191J18.66	chr6	108278617	108281190	+	UE		0	1	2574	0.203016	0.239172	0	3	1	0	1	1	1	1	1	1	1	1	1	18.1364	0.831708	6.56532	16.4682	18.3552	0.63318	3.06238	0.5247	4.93783	0.881345	5.07979	6.67394	10.0018	5.59562	1.82624	8.24626	2.3468	0.785334	22.1175	2.56449	306.525	278.039	112.797	307.485
ENSG00000272478	RP1-317E23.7	chr1	26158404	26158625	-	UE		0	1	222	0.186621	0.743243	0	0	0	0	0	0	0	0	0	0	1	0	0	60.7729	121.902	104.035	96.7895	155.974	26.0738	353.247	189.1	36.8882	63.7266	120.862	306.965	76.9347	352.427	217.338	234.427	27.8026	29.5052	235.322	159.467	7.27052	14.9713	60.0609	16.7997
ENSG00000272518	RP11-26J3.3	chr8	80868700	80869616	-	UE		0	1	917	0.116911	0.12506	0	0	0	0	1	1	1	1	1	1	1	1	1	1.37672	2.31321	1.08345	1.06445	0.494176	1.50693	0.460395	0.447982	0.621704	0.821758	2.58588	1.24951	0.380236	0.496495	0.666348	1.1487	4.20539	1.8991	0.740424	1.57047	5.52559	44.914	29.298	9.16346
ENSG00000272521	RP1-63M2.6	chr20	32244893	32245415	+	UE		0	1	523	0.166306	0.360415	0	0	0	0	1	1	0	1	0	1	1	1	1	7.07083	3.75907	69.9785	14.7309	22.2492	4.68635	14.2533	7.83923	10.0701	3.82623	9.46324	28.326	6.18157	34.4247	9.979	67.6692	37.5471	1.52835	29.9863	9.176	5.23477	6.41629	55.6662	11.1998
ENSG00000272523	CTC-329H14.4	chr5	108063526	108063961	-	UE		1	1	436	0.140298	NA	0	0	1	0	1	1	1	1	1	1	1	1	1	9.48698	3.27097	2.96254	13.3352	5.50966	4.61223	1.96946	2.09043	2.97827	0.697198	2.63376	10.0023	6.77733	2.6365	1.1584	8.00999	11.5114	0.3109	4.8155	8.67186	231.493	238.472	120.122	188.869
ENSG00000272540	XXbac-BPG252P9.9	chr6	30690882	30691654	-	UE		0	1	773	0.391996	0.679956	0	0	1	0	0	0	1	1	1	1	1	1	1	149.803	231.494	267.455	169.677	156.73	91.2544	87.9069	101.909	157.802	99.984	262.875	217.889	132.069	129.79	361.861	170.303	32.9407	1.39816	207.325	132.193	142.211	66.3017	104.008	80.9439
XLOC_000048	linc-PEX14	chr1	10516603	10520093	+	UE		0	2	3491	0.103389	0.236455	0	0	0	0	0	1	1	1	1	0	1	1	1	18.9104	12.8438	18.4305	19.1334	26.7064	5.1196	12.4825	20.295	15.828	11.3107	13.6315	11.1554	18.5434	12.4842	31.3198	27.1943	64.4923	2.93803	21.5433	10.5576	5.52559	22.457	43.947	8.65438
XLOC_000133	linc-ADC	chr1	33394669	33399878	+	UE		1	1	5210	0.118808	0.267534	9	0	0	0	0	1	1	1	1	1	1	1	1	0.740397	1.33436	2.08717	1.43666	0.353118	0.549288	0.505762	0.941142	2.32269	3.04316	0.650051	4.33344	2.45687	1.94073	1.01329	2.33914	5.18927	0.291944	1.74271	0.692023	3.48985	2.13876	24.9033	7.63621
XLOC_000350	linc-MAGI3	chr1	113673733	113674746	+	UE		1	1	1014	0.0571419	0.0518153	5	0	0	0	1	0	0	0	1	1	1	0	0	3.54796	4.94148	4.24126	4.24555	2.78691	0.38397	1.97435	5.73501	5.35424	3.8424	1.77051	3.12912	5.69929	1.1933	12.2149	9.83857	21.0529	1.50049	5.80651	4.7911	5.81641	27.8039	52.7364	8.65438
XLOC_000555	linc-ATF3-1	chr1	212731196	212734736	+	UE		1	3	3541	0.104567	0.02755	56	0	1	0	1	1	1	1	1	0	1	1	1	0.985152	0.499735	1.45867	1.08427	0.63232	0.600548	0.698512	1.06871	0.702118	0.786782	0.847508	1.33717	1.0777	0.363645	0.718137	1.64593	1.5159	6.28204	2.83176	4.18422	76.195	95.175	58.596	382.829
XLOC_000746	linc-C1orf63	chr1	25579798	25594376	-	UE		0	4	14579	0.0804823	0.0766256	16	0	0	0	1	1	1	1	1	1	1	1	1	17.5739	19.3757	52.6015	22.9215	14.3583	8.49978	8.29172	3.364	7.48766	8.72016	4.8482	37.4957	40.4969	15.2348	3.40015	31.6111	21.9353	1.24839	23.8311	11.0891	91.0269	250.235	123.052	263.704
XLOC_001023	linc-MCL1	chr1	150583859	150587960	-	UE		0	1	4102	0.0897087	0.0617707	0	0	0	0	1	1	1	1	1	1	1	1	1	1.80272	2.79935	6.02889	3.65597	1.79898	1.39733	0.587577	1.20144	3.04397	0.808927	0.602272	11.0637	2.15546	0.6318	3.90945	2.79187	10.1984	0.941018	2.13782	2.426	73.5776	142.228	65.9205	291.194
XLOC_001118	linc-RGS8-3	chr1	182709783	182710939	-	UE		1	1	1157	0.0288817	NA	0	0	0	0	1	0	0	0	0	1	1	0	1	1.24817	0.995049	2.56191	1.95116	1.96379	0.375693	0.518853	0.886832	0.890547	0.811021	0.978559	4.3554	2.32344	0.633295	0.735779	1.48887	4.31002	1.4906	2.37434	1.14625	1.16328	5.34691	23.4384	6.10897
XLOC_001223	linc-TP53BP2-1	chr1	224151308	224159470	-	UE		1	1	8163	0.131059	0.124025	1	0	0	0	0	0	1	1	1	0	1	1	1	1.44064	3.16599	3.68362	2.3395	0.404564	0.539801	0.525029	0.634509	4.32138	0.745174	0.61033	7.23387	1.07606	0.370552	1.85811	8.98012	1.69925	7.43978	3.5997	1.47963	0.581641	3.20814	8.78941	2.03632
XLOC_001343	linc-ATP6V1C2-3	chr2	10702421	10706471	+	UE		1	1	4051	0.0288782	0.0222082	0	0	0	0	0	1	1	1	1	0	1	0	1	0.925653	1.77061	1.32755	2.04352	0.412539	0.253897	0.544578	0.659707	0.520865	0.669049	0.478796	1.29335	0.453882	0.95548	2.18824	1.57677	2.20835	3.33899	1.27864	1.29355	6.39805	6.41629	41.0172	15.2724
XLOC_001417	linc-BIRC6	chr2	32534100	32538803	+	UE		0	1	4704	0.0771944	0.0882548	0	0	0	0	0	0	0	0	0	0	0	0	0	3.83753	9.4671	11.1643	6.71421	7.12554	1.96546	4.91312	6.60384	5.04715	6.65203	4.61687	4.24016	6.63774	3.48917	9.69785	10.4146	6.27506	0.331983	6.64712	11.2144	5.52559	6.41629	10.2543	4.58173
XLOC_001532	linc-MTHFD2	chr2	74375172	74381319	+	UE		1	6	2840	0.0598334	0.0682232	54	0	1	0	1	1	1	1	1	1	1	1	0	22.5944	35.0789	8.18783	20.9347	17.8295	6.96068	9.39695	25.4258	8.61466	71.381	7.85302	22.4801	32.8208	6.4184	29.6233	25.4131	9.21866	0.294097	21.8199	15.0778	302.744	106.938	102.543	92.1437
XLOC_001953	linc-RNASEH1-3	chr2	3616113	3622828	-	UE		0	2	6716	0.0256183	0.0610382	70	0	0	0	1	1	1	1	1	1	1	1	1	1.33812	0.872037	11.5174	4.04148	1.52077	5.56674	1.16025	0.821004	1.94675	0.46834	1.24189	22.0715	2.05304	0.787224	0.755002	0.951474	5.28602	1.80304	4.00054	3.66577	439.139	212.807	136.236	193.451
XLOC_002055	linc-SRSF7	chr2	39010342	39012094	-	UE		1	1	1753	0.130449	0.0285146	0	0	0	0	0	1	1	1	1	1	0	1	1	0.976726	0.904129	1.51137	1.13372	1.16935	0.61479	0.475119	1.21227	0.63219	2.27783	1.45715	1.1175	3.68645	0.342156	1.92599	1.72049	2.61239	1.65661	1.40789	0.861237	15.7043	6.41629	133.306	4.58173
XLOC_002133	linc-SERTAD2-4	chr2	65273704	65283317	-	UE		1	4	9614	0.138588	0.0981666	55	0	0	0	1	1	1	1	1	1	1	1	1	2.05292	8.83568	29.6783	9.71114	4.24282	3.94377	4.92842	0.483974	5.55155	6.29094	2.90491	19.4121	8.39267	3.03454	0.8689	12.1479	4.35645	4.94354	23.6711	2.36987	275.407	100.522	108.403	41.2356
XLOC_002282	linc-PAX8-3	chr2	114464370	114467816	-	UE		0	1	3447	0.0536609	0.085675	0	0	0	0	0	1	0	0	0	1	0	0	0	10.7569	7.23304	4.2224	17.0216	8.46318	6.69108	6.47363	26.2878	15.0119	6.09312	9.6953	10.1471	8.5307	6.71062	14.0281	23.6496	6.20415	0.368028	7.56363	14.1672	6.10723	10.6938	48.3417	4.58173
XLOC_002561	linc-PDCD1-3	chr2	243173849	243176661	-	UE		1	2	2813	0.239424	0.309616	0	0	0	0	0	0	0	0	0	0	0	0	0	1.86669	2.52363	2.62368	2.29574	1.20009	1.59428	0.641256	1.50219	3.55004	1.21873	1.44303	2.39407	2.44093	0.525218	1.39248	6.66302	2.67548	1.00445	4.86322	1.94202	3.19903	4.27753	5.8596	3.05449
XLOC_002995	linc-MUC20-3	chr3	195362629	195366726	+	UE		1	3	4098	0.0840225	0.0914163	0	0	1	0	0	0	0	0	0	0	0	0	0	1.8449	5.17176	17.8082	5.5635	2.50199	7.92062	4.52134	4.47579	10.6993	3.69058	3.75899	8.57927	5.04278	2.29652	2.07241	13.6931	10.9864	9.0867	10.6778	4.30393	291.402	191.419	89.359	188.869
XLOC_003053	linc-XPC-4	chr3	14240060	14242620	-	UE		0	1	2561	0.0417914	0.0197181	0	0	0	0	0	1	1	1	1	1	1	1	1	0.459428	1.63142	1.73695	0.966894	0.418897	0.271766	0.783121	0.951057	0.592167	0.266124	0.636706	0.87646	0.65582	0.483874	1.00845	1.55828	2.27679	1.00016	0.62763	1.60842	11.342	14.9713	64.4556	16.7997
XLOC_003079	linc-CLASP2-1	chr3	33839482	33840004	-	UE		0	1	523	0.108131	0.000904362	0	0	1	0	1	1	1	1	1	1	1	1	1	0.548092	0.462222	1.66194	2.72797	0.26362	7.8057	1.88795	1.40837	4.96972	1.14942	1.41282	8.18624	3.29503	0.716706	0.258466	3.27465	6.79202	6.56404	5.17853	2.84782	305.362	102.661	98.1484	310.539
XLOC_003092	linc-CX3CR1-1	chr3	40503867	40508645	-	UE		1	1	4779	0.117831	0.00482372	0	0	0	0	0	0	1	1	1	1	1	1	1	7.23304	7.668	18.3217	17.2563	14.8883	0.884446	8.517	6.56605	5.41503	3.21588	3.7137	7.11853	9.31522	32.5836	13.052	9.97541	4.22718	0.939792	9.48842	9.27079	7.27052	14.9713	68.8503	12.2179
XLOC_004581	linc-KIAA0141	chr5	141227143	141231803	+	UE		1	1	4661	0.162532	0.476979	0	0	1	0	1	1	1	1	1	1	1	1	1	2.26046	2.07945	8.9825	2.64916	2.44416	0.65884	0.919532	6.06219	5.26263	0.2926	1.41302	7.90009	1.50902	0.624574	0.530353	4.72504	1.51244	0.838274	0.964051	1.89725	105.568	11.7632	203.621	405.738
XLOC_004678	linc-CNOT6-3	chr5	179719195	179722253	+	UE		1	2	3059	0.120031	0.0158113	48	0	1	1	1	1	1	1	1	1	1	1	1	1.71979	2.01581	11.5811	4.36373	6.6513	0.904958	2.31472	1.6113	4.34539	0.429402	0.772285	2.40211	10.8603	1.16586	1.42691	8.0354	8.61338	1.39164	5.13468	1.6883	184.671	95.175	65.9205	128.288
XLOC_005208	linc-HIST1H3A	chr6	25992927	26002137	+	UE		1	4	9211	0.0334372	0.00978233	66	0	1	0	1	1	1	1	1	1	1	1	1	0.999872	1.4316	2.98933	1.42035	1.59562	0.540333	1.75275	2.74926	1.8159	2.01797	1.38937	1.24646	0.821008	0.914837	0.880137	5.05018	1.14727	1.41611	1.32886	3.13054	186.125	252.374	61.5258	219.923
XLOC_005426	linc-WISP3-3	chr6	111598892	111619807	+	UE		1	3	20916	0.0233838	0.0457535	12	0	0	1	1	1	0	0	0	1	1	0	0	1.13257	3.18366	9.50755	3.90028	1.01599	2.18927	0.786571	7.7205	3.53522	1.39588	2.2139	7.16417	3.33755	0.970963	5.70408	9.49244	10.2781	2.05695	3.53651	0.825957	2.90821	8.55505	48.3417	12.2179
XLOC_005697	linc-TCP11-4	chr6	35307829	35308188	-	UE		1	1	360	0.103784	NA	0	0	0	1	1	1	1	0	1	1	1	1	0	4.96349	1.67685	12.072	8.12921	6.06014	0.99806	0.263034	0.559862	1.50808	0.676928	3.27633	17.0552	6.66303	2.93672	0.710349	4.63579	14.3125	3.32094	10.8223	1.09778	5.81641	8.55505	19.0437	6.10897
XLOC_005950	linc-PDCD2-4	chr6	170920275	170921789	-	UE		1	1	1515	0.12128	0.162873	4	0	1	0	1	0	1	1	0	1	1	0	1	31.7074	1.51892	24.8564	23.8976	21.4379	5.96605	35.5742	1.0847	10.5087	0.337245	15.159	13.3492	12.0809	10.122	3.00811	16.0011	5.76784	3.15188	22.5969	2.83585	49.4395	33.1508	8.78941	25.454
XLOC_006240	linc-FAM71F2-3	chr7	128166278	128170972	+	UE		1	1	4695	0.0819893	0.108996	12	0	0	0	1	1	1	1	1	1	1	1	1	3.6965	3.98504	2.19379	5.98557	0.881856	1.77937	0.592474	1.58025	2.43903	0.779822	0.835531	1.92391	0.96398	1.80425	3.29128	5.11558	13.8592	1.20034	3.74402	3.7471	11.6328	7.48567	42.4821	10.6907
XLOC_006242	linc-FAM71F2-1	chr7	128273069	128281168	+	UE		1	1	8100	0.142527	0.161282	0	0	0	0	0	0	1	0	0	1	0	1	0	2.58246	6.19095	6.16076	5.40873	1.08072	1.0094	1.75971	2.1817	7.5886	1.27295	0.660396	12.4044	1.64579	0.869214	4.69779	15.7217	11.6703	1.86849	3.34873	2.09774	0.290821	1.06938	8.78941	2.5454
XLOC_006604	linc-TNPO3-3	chr7	129246527	129251436	-	UE		1	1	4910	0.0566153	0.0561118	59	0	0	1	1	1	1	1	1	1	1	1	1	1.24956	1.13391	2.1299	2.07311	0.919192	0.522073	0.540138	0.39052	1.28208	0.835632	0.709585	2.11855	0.363037	0.903196	1.10173	2.48189	2.76133	0.411467	2.31494	1.91433	505.737	321.884	134.771	197.523
XLOC_006752	linc-LEPROTL1-7	chr8	28911180	28911635	+	UE		0	1	456	0.314392	0.252169	6	0	0	0	1	0	1	1	1	0	0	1	1	1.69224	0.713404	7.16178	2.82798	1.57907	1.99679	4.76907	3.48132	3.6577	3.40553	2.06709	5.34714	2.34206	1.7248	4.07232	3.2108	3.98187	1.53485	3.05402	1.24869	6.68888	165.754	60.0609	12.727
XLOC_006753	linc-LEPROTL1-6	chr8	28915363	28922445	+	UE		0	2	7083	0.115486	0.32917	0	0	0	0	1	1	1	1	1	1	0	1	1	6.10558	6.37207	8.662	6.89254	2.99428	0.399207	4.00657	5.0649	9.42553	4.15224	3.32655	14.08	9.32204	2.09856	6.72204	9.12155	4.11345	4.24192	8.39466	4.68266	8.14298	88.7587	36.6225	16.7997
XLOC_006964	linc-ZNF16	chr8	19134	20808	-	UE		1	1	1675	0.174234	0.156304	0	0	0	0	1	0	1	0	0	1	1	1	0	0.872362	1.32282	1.68757	1.42375	0.688669	1.19907	0.30953	0.685526	1.16053	0.507564	0.745755	0.961851	0.946523	0.263319	0.700976	3.81823	0.593128	0.356516	1.44554	0.905325	4.94395	5.34691	20.5086	7.63621
XLOC_007043	linc-MBOAT4-1	chr8	30044817	30047775	-	UE		1	1	2959	0.0796644	0.0829592	0	0	0	0	0	1	0	0	1	0	0	0	0	0.567125	1.1187	3.34762	1.5622	1.0505	0.283426	1.03238	1.00871	0.702652	0.188171	0.321604	0.848396	0.715448	1.13999	1.50071	1.62439	2.66263	0.527402	1.01183	1.04432	4.07149	18.1795	52.7364	10.6907
XLOC_007231	linc-NDRG1	chr8	134420233	134421667	-	UE		1	1	1435	0.386833	0.909731	0	0	0	0	1	1	1	1	1	1	1	1	1	56.1082	34.1602	45.264	46.1829	68.6791	23.8921	37.9177	33.1326	36.0879	25.2437	29.455	28.1087	33.1784	57.7241	152.667	56.8025	49.1036	5.76642	55.6269	77.1809	16.5768	13.902	45.4119	27.4904
XLOC_007690	linc-FAM75A7-3	chr9	41948516	41955076	-	UE		1	3	6561	0.12626	0.158046	13	0	0	0	1	1	1	1	1	1	1	1	1	6.6871	8.67045	14.6837	6.6005	5.06595	12.6536	9.14073	8.27802	26.6148	2.79373	8.95867	15.5837	14.1765	5.22477	4.45453	26.7347	28.6816	2.95091	8.76075	6.01839	290.821	202.113	102.543	106.398
XLOC_007801	linc-XPA-1	chr9	100660035	100664123	-	UE		1	1	4089	0.048486	0.0643529	0	0	0	0	1	0	1	1	1	1	1	1	0	0.581603	2.02649	0.896919	1.39272	0.318389	0.169039	0.584401	0.266146	0.785751	0.999867	0.482729	1.17516	0.473381	0.709914	1.07818	1.27784	1.60835	0.156209	0.457948	1.24666	12.5053	16.0407	29.298	9.67254
XLOC_008225	linc-RHOXF1-4	chrX	119358265	119379122	-	UE		1	3	20858	0.0754515	0.111544	46	0	0	0	1	1	1	1	1	1	1	1	1	0.741078	2.70434	3.86206	2.30555	1.2806	1.11967	1.0008	0.635799	2.87998	4.12863	2.11131	2.75809	1.36071	0.855532	1.05574	4.50785	23.6781	0.619955	2.17103	2.18376	132.033	79.1342	57.1311	130.325
XLOC_008461	linc-BMS1-4	chr10	38714747	38741080	+	UE		0	7	26334	0.141233	0.203064	1	0	0	0	1	0	1	1	0	0	1	1	1	26.8701	17.3474	66.0077	53.035	11.9674	21.8122	7.28397	5.99355	48.4378	9.80863	13.8577	64.027	28.5221	8.13302	17.5089	156.11	43.1384	790.455	266.034	13.9649	0.290821	2.13876	8.78941	2.03632
XLOC_008467	linc-ZNF485-2	chr10	43916037	43918820	+	UE		1	2	2784	0.0804484	0.0398076	70	0	0	0	1	1	1	1	1	1	1	1	1	1.42165	3.71673	4.20813	3.96051	1.27431	0.758305	4.42279	1.21585	2.68947	1.03316	4.15745	4.70605	1.38127	4.46977	2.95492	3.65644	8.254	5.09554	1.78145	3.49822	153.844	207.46	52.7364	125.743
XLOC_008530	linc-C10orf57-3	chr10	81598817	81600004	+	UE		1	1	1188	0.0870039	0.0160073	2	0	1	0	0	1	0	0	0	0	1	0	0	1.46377	1.62488	2.01532	1.38927	0.504782	1.82104	2.55583	0.970771	3.74577	3.36721	1.42811	6.13976	0.191169	0.768453	1.06895	4.32949	1.05928	0.517254	5.58232	1.54659	5.23477	9.62443	52.7364	7.63621
XLOC_008617	linc-TCF7L2-3	chr10	114578564	114590547	+	UE		1	1	11984	0.073983	0.0670329	13	0	0	0	1	1	1	1	1	1	1	1	1	0.503634	1.09912	3.44012	1.32155	0.647296	0.29107	1.17107	1.70456	2.34696	1.02549	0.343697	1.59434	1.42346	0.787698	0.560718	2.0051	1.08172	0.247665	0.636532	0.902847	7.56134	10.6938	48.3417	12.2179
XLOC_009145	linc-C11orf66	chr11	61236176	61241062	+	UE		0	1	4887	0.0901446	0.0413414	0	0	0	0	0	1	1	1	0	0	1	1	1	3.18931	2.59596	4.2518	3.23287	1.47731	1.7407	1.59262	3.67487	2.16913	4.50902	1.74353	6.02952	1.31445	4.45444	4.60318	7.53126	6.89723	5.09591	2.72212	4.05321	4.07149	9.62443	38.0874	11.7089
XLOC_009349	linc-IFITM5	chr11	309549	311060	-	UE		0	1	1512	0.143578	0.0920644	36	0	1	0	1	1	1	1	1	1	1	1	1	3.91166	18.0248	7.07609	2.40378	1.09917	0.24094	0.506884	2.35192	2.75149	1.62058	0.980265	5.30805	3.61099	0.468541	5.99355	7.68901	7.58279	1.57373	2.23727	5.3595	141.92	483.36	79.1047	244.359
XLOC_009387	linc-SAA2	chr11	18283800	18284297	-	UE		1	1	498	0.295878	0.959557	0	0	0	0	1	1	1	1	0	1	0	1	0	33.5955	11.3743	37.1656	38.0369	42.4712	33.8042	27.2105	15.8289	25.1927	9.73013	32.0129	22.8153	32.4011	54.4424	50.0245	49.1134	16.2433	19.7441	47.0768	28.0899	9.8879	28.8733	38.0874	10.1816
XLOC_009544	linc-GUCY1A2	chr11	107181806	107186290	-	UE		1	1	4485	0.0808583	0.059015	3	0	0	0	0	0	0	0	0	0	0	0	0	0.493541	1.16734	1.70352	0.731022	0.594024	0.359908	0.283704	0.344364	0.304599	0.562893	0.257557	0.466765	0.725487	1.30332	2.17252	1.87265	3.5077	0.701745	0.694303	1.00282	2.32657	6.41629	24.9033	2.03632
XLOC_009575	linc-BCL9L	chr11	118789488	118796280	-	UE		0	1	6793	0.280852	0.701396	0	0	0	1	1	1	1	1	1	1	1	1	1	30.7086	2.49682	13.1892	22.5345	16.4744	10.7582	5.15331	1.75176	24.8993	10.8539	2.68874	31.5178	18.4727	6.69389	3.7966	16.341	4.28136	1.14146	10.6014	2.26946	860.829	212.807	61.5258	173.597
XLOC_010203	linc-BRAP-1	chr12	112331318	112333002	-	UE		0	1	1685	0.106434	0.0310659	3	0	0	0	0	0	0	0	0	1	0	0	0	0.606849	2.31993	4.18842	1.60829	0.772182	0.31302	0.457942	1.63043	1.95033	1.4717	1.35961	1.89432	2.74597	0.807288	4.63307	3.96796	8.6118	0.963626	3.8348	4.22822	4.36231	7.48567	46.8768	4.58173
XLOC_010219	linc-PXN	chr12	120718115	120720608	-	UE		1	1	2494	0.0741802	0.428439	7	0	0	0	0	1	1	0	0	1	1	1	0	51.9509	57.8639	25.5512	41.9348	39.0754	24.7802	19.8897	31.9947	18.9825	17.4548	49.2297	26.4199	57.7772	59.7801	41.5415	43.5346	7.34586	1.69182	30.8993	38.2045	13.3778	6.41629	30.7629	8.1453
XLOC_010340	linc-RXFP2-1	chr13	32035642	32057434	+	UE		1	1	21793	0.0411717	0.391069	3	0	0	0	0	0	0	1	1	0	0	0	0	1.62911	4.21554	8.92441	4.5645	2.9102	3.31273	3.09253	3.34493	8.42485	3.60524	4.11668	4.14114	8.2011	5.83375	2.98294	4.16989	3.03366	1.34952	4.41483	3.49799	1.4541	11.7632	29.298	2.03632
XLOC_010622	linc-VPS36-1	chr13	53263722	53274883	-	UE		1	1	11162	0.174593	0.0659199	0	0	0	0	1	1	1	0	1	0	1	0	0	2.93619	2.62958	7.15411	4.41847	2.54163	0.228067	3.04034	4.45491	2.48665	1.84208	1.14677	2.62509	2.02999	2.39322	8.66482	3.59553	7.56327	0.40135	3.35093	4.47271	3.78067	8.55505	36.6225	4.58173
XLOC_010791	linc-ARHGAP5	chr14	32543521	32545834	+	UE		0	1	2314	0.31539	0.173619	30	0	1	1	1	1	1	1	1	1	1	1	1	0.590456	1.37411	1.80606	1.21926	1.00515	5.43595	1.92262	0.821546	2.07353	0.255427	0.444476	0.637916	0.786824	0.41993	1.18384	2.23796	1.00946	0.568293	1.93629	1.7153	297.51	12.8326	57.1311	161.379
XLOC_010870	linc-PTGR2	chr14	74268468	74270630	+	UE		1	1	2163	0.0521368	0.121556	0	0	0	0	1	0	1	1	1	1	1	1	0	2.46564	0.81573	2.19289	4.29593	5.74256	0.941298	2.33789	0.611455	2.83048	2.21964	1.10909	4.71504	0.890427	2.86829	1.13226	4.44982	4.38102	0.614939	3.62383	1.44197	17.7401	11.7632	32.2278	16.2906
XLOC_011034	linc-DLGAP5-1	chr14	55695908	55696519	-	UE		1	1	612	0.205487	0.839408	2	0	0	0	0	0	0	0	0	0	0	0	0	71.5745	75.8235	59.7549	66.8892	42.7783	19.2114	60.1771	48.4539	39.4984	69.0603	65.6699	48.079	57.1387	55.3086	53.1567	58.4103	33.5849	8.99462	70.2478	53.6966	4.07149	4.27753	46.8768	6.10897
XLOC_011221	linc-BAHD1	chr15	40716332	40728140	+	UE		0	3	11809	0.0773175	0.01026	0	0	0	0	1	1	1	1	1	1	1	1	1	8.9655	3.43414	7.7824	4.87911	28.035	1.06951	0.419306	1.25421	3.04323	2.3593	5.94903	8.29884	15.1722	1.89655	10.965	11.9339	5.08068	0.225084	15.1053	2.44139	4.94395	3.20814	33.6927	6.10897
XLOC_011623	linc-KCTD5	chr16	2693655	2696114	+	UE		1	1	2460	0.0862219	0.0301502	0	0	0	0	1	1	1	1	0	1	1	1	1	0.784038	2.1923	7.27219	3.04288	1.3536	0.610817	0.768958	5.87964	4.61863	1.6063	1.84184	6.10719	1.82556	1.48221	4.63966	7.45871	5.59408	0.522499	1.33605	1.29614	13.6686	29.9427	42.4821	11.1998
XLOC_011630	linc-DNASE1	chr16	3661780	3693096	+	UE		0	1	31317	0.0383627	0.00516944	0	0	1	0	1	1	1	1	1	1	1	1	1	0.48729	0.259462	3.62868	1.21267	0.316215	0.229158	0.251777	0.323068	2.94418	0.389964	0.392015	2.25951	3.24911	0.443849	0.948641	4.10842	0.721322	0.604559	2.47468	0.335368	312.051	274.831	61.5258	225.014
XLOC_011997	linc-NOB1	chr16	70253484	70259936	-	UE		0	1	6453	0.214917	0.672577	0	0	0	0	0	0	1	1	1	1	0	0	1	0.857672	2.61747	6.33817	2.70321	0.696188	1.22545	0.771972	1.58561	4.29195	0.566406	1.60135	5.66564	4.47824	1.73623	1.5272	5.71666	4.32603	5.49793	8.87751	0.640832	5.81641	8.55505	41.0172	6.10897
XLOC_012162	linc-ATAD5-2	chr17	29036659	29085351	+	UE		1	3	48693	0.133954	0.60663	50	0	1	0	1	1	1	1	1	1	1	1	1	10.4911	2.59345	66.1639	21.5505	9.80233	9.04453	3.76621	1.41052	5.48894	3.01667	2.3394	11.7586	12.7365	1.12463	4.54275	16.558	4.39894	5.42705	23.657	3.4295	421.108	51.3303	175.788	5.59989
XLOC_012351	-	chr17	81189540	81190888	+	UE		1	1	1349	0.209921	0.0699106	0	0	0	0	0	0	0	0	0	0	0	0	0	1.88472	5.99416	12.633	4.08855	2.40923	1.22444	2.05209	3.6112	4.78339	2.38244	1.53495	3.80229	4.26887	1.4431	6.27603	3.20901	18.7695	1.25553	3.63698	1.83066	1.4541	4.27753	4.3947	0
XLOC_012579	linc-SRSF2-3	chr17	74775769	74778303	-	UE		0	1	2535	0.0821187	0.0559664	0	0	0	0	1	0	0	0	1	0	1	0	0	0.782922	2.00998	2.86403	1.91858	0.643147	0.541136	1.02848	0.797434	1.64815	1.00561	0.539095	2.87317	2.90968	0.966014	1.13643	2.30101	2.29186	1.31133	1.0214	0.838095	6.68888	89.828	23.4384	9.67254
XLOC_012599	linc-USP14-2	chr18	109065	122217	+	UE		1	1	13153	NA	0.973591	0	0	0	0	0	0	1	1	0	1	1	1	0	10.3367	12.0546	5.53775	11.2757	14.4435	1.99818	7.27342	11.4211	5.70745	19.8563	7.15954	13.3734	15.1838	2.2689	9.3672	17.7443	5.55662	17.1797	22.4518	7.22746	409.766	1624.39	5018.75	3956.58
XLOC_012894	linc-ZNF516-3	chr18	74517409	74521757	-	UE		0	1	4349	0.0346883	0.0255425	6	0	0	0	1	1	1	1	1	1	1	1	1	1.66442	1.70888	3.3014	2.55401	0.786645	0.383359	0.726578	0.757277	1.88944	1.12133	0.823631	8.58087	1.00997	1.38212	1.71527	1.24972	2.39691	0.393596	1.41813	1.12166	4.94395	19.2489	35.1576	10.1816
XLOC_012975	linc-NACC1	chr19	13227694	13228971	+	UE		0	1	1278	0.22377	0.0460404	61	0	1	0	1	1	1	1	1	1	1	1	1	6.77952	1.26357	4.0927	11.2477	5.43466	12.4748	10.8979	1.60418	8.47409	5.98508	9.08997	27.1183	14.5099	6.86125	2.35522	9.21092	1.49905	1.03819	11.7434	1.57274	324.265	253.443	165.534	310.539
XLOC_013142	linc-VN1R2	chr19	53727162	53727906	+	UE		1	4	745	0.240559	0.902066	0	0	0	0	1	0	0	0	0	0	1	1	0	72.1443	100.213	113.552	97.1939	87.7891	183.116	249.325	145.888	68.0704	70.2646	213.687	104.886	78.3674	326.362	48.4097	110.55	31.1383	2.10055	118.843	115.775	8.72462	18.1795	24.9033	9.16346
XLOC_013174	linc-ZNF543	chr19	57808920	57811732	+	UE		1	1	2813	0.0987392	0.0736719	2	0	0	0	1	0	1	1	1	0	0	1	1	4.06585	5.21163	4.5148	3.15874	1.52175	6.165	2.08228	1.21397	2.0607	1.619	1.29326	12.286	2.31832	2.47775	4.21085	2.5083	14.0496	0.794507	2.63482	2.38035	3.19903	19.2489	20.5086	3.56357
XLOC_013188	linc-MZF1-2	chr19	60951	70966	-	UE		1	1	10016	0.0216787	0.605547	0	0	0	0	0	1	1	1	1	1	1	1	1	16.8748	9.95778	33.5521	16.7654	12.5521	1.56741	5.06921	6.29553	36.2374	2.49419	3.89576	15.1661	37.9416	15.9066	8.61477	69.6409	26.5513	12.5158	32.3511	7.13093	264.065	128.326	121.587	203.632
XLOC_013424	linc-ZNF814	chr19	58412462	58413066	-	UE		0	1	605	0.202355	0.134072	6	0	0	0	0	0	0	0	0	1	0	0	0	0.851105	4.16611	4.01098	3.0496	4.01506	1.07623	1.45346	5.00363	3.84347	3.02727	2.72206	2.73762	9.23647	2.25588	5.02983	8.73195	1.3077	0.235523	2.71983	5.30332	3.78067	19.2489	38.0874	4.07265
XLOC_013621	linc-TBC1D20	chr20	453141	459285	-	UE		0	1	6145	0.128039	0.106812	0	0	0	0	0	1	0	0	0	1	1	0	1	1.70199	1.84321	1.39675	1.96452	1.43692	0.534057	1.71197	1.00446	1.62349	1.26635	0.768408	3.0427	1.01111	6.27306	1.48013	2.11682	3.0752	0.617557	6.93053	1.8938	14.2502	13.902	41.0172	7.63621
XLOC_013998	linc-LOC100132288-1	chr21	10582484	10599892	-	UE		1	1	17409	0.139311	0.144384	0	0	0	0	0	0	0	0	0	0	0	0	0	2.87354	1.93227	5.85467	7.45671	15.469	8.11316	1.82736	3.40199	5.52394	5.05113	2.31171	11.0682	11.4905	3.00103	3.12594	5.2442	8.84061	1.60217	7.93616	2.72271	56.1284	51.3303	23.4384	5.09081
XLOC_014129	linc-SLC19A1-4	chr21	47395659	47397653	-	UE		1	1	1995	0.0529762	0.0492594	23	0	1	0	1	1	1	1	1	1	1	0	1	1.20484	3.14832	0.611729	0.861494	4.6552	0.302927	0.445425	0.295458	0.215324	0.402536	0.429052	4.97455	2.45925	0.569984	3.17024	4.34817	0.941346	1.48443	0.41656	1.34093	5.23477	85.5505	42.4821	7.12713
XLOC_014177	linc-RGL4-1	chr22	24002052	24026054	+	UE		1	1	24003	0.175151	0.968721	0	0	0	0	1	1	1	1	1	1	1	0	1	3.39603	10.408	56.8387	13.1466	4.90024	6.76001	1.76703	13.2136	18.7107	4.75382	8.58392	50.3606	24.6006	2.26239	11.917	54.0166	13.1007	15.1279	15.5085	7.86529	2.61739	6.41629	36.6225	8.65438
XLOC_014288	linc-MAPK8IP2	chr22	51021455	51038732	+	UE		0	13	17278	0.180538	0.0546328	32	0	1	1	1	1	1	1	1	1	1	1	1	0.978329	3.73048	16.896	4.3666	0.616787	2.36771	1.33097	2.13311	5.72009	1.02665	1.47182	5.70168	2.4294	0.362439	2.32945	7.62071	5.31605	11.6976	3.9454	1.47233	248.652	193.558	90.8239	190.396
ENSG00000166770	ZNF667-AS1	chr19	56988619	57012035	+	UE/TS	colon	0	10	23417	0.021493	0.148131	0	3	1	0	0	1	1	1	1	0	1	1	1	16.0163	9.47207	64.4978	15.6029	34.0877	4.7105	14.3873	22.7176	29.757	2.12478	6.81652	25.4255	12.5196	4.56761	40.0839	86.3416	32.0641	19.2681	69.7369	34.8344	2.90821	3.20814	142.095	4.58173
ENSG00000179818	PCBP1-AS1	chr2	70189395	70315978	-	UE/TS	lung,prostate,sperm,pancreas	0	59	126584	0.197234	0.247473	0	4	1	0	1	1	1	1	1	1	1	1	1	202.847	103.419	115.363	116.943	171.837	172.289	57.9587	94.3213	159.742	252.168	185.273	145.718	212.078	322.823	105.839	165.316	19.0853	13.092	152.766	116.633	792.196	844.811	465.839	727.986
ENSG00000188070	C11orf95	chr11	63527364	63536113	-	UE/TS	lung	1	4	8750	0.298297	0.758708	0	126	0	0	1	1	1	1	1	1	1	1	1	34.3939	3.8309	23.3653	15.1808	33.2596	0.372166	4.04746	4.99247	11.3432	1.01993	4.23025	65.0771	29.9708	9.91402	17.2998	8.24588	2.78022	2.32988	25.9399	4.99227	215.498	52.3997	104.008	67.7078
ENSG00000197670	RP4-724E16.2	chr20	52169309	52191847	+	UE/TS	lung	0	1	22539	0.0613675	0.0346	0	0	0	0	1	1	1	1	1	1	1	1	1	2.32966	2.05504	0.403935	1.91839	1.12802	0.704906	0.377418	1.69053	1.34872	7.18868	1.11145	1.93792	2.27699	0.253467	1.15187	4.01042	1.12137	0.372814	2.63583	0.778949	5.23477	7.48567	42.4821	3.05449
ENSG00000206417	H1FX-AS1	chr3	129034235	129045068	+	UE/TS	lung	0	5	10834	0.273112	0.287208	0	19	1	0	1	1	1	1	1	1	1	1	1	34.7517	26.5016	51.704	22.1519	14.7634	11.4132	2.96155	3.82145	16.2658	6.27656	13.9934	22.8828	28.8299	9.46775	14.8591	33.941	64.8052	15.7884	15.3095	41.4082	277.734	51.3303	178.718	166.979
ENSG00000214719	AC005562.1	chr17	28903482	28964482	+	UE/TS	lung	1	5	61001	0.264399	0.570306	0	0	1	0	1	1	1	1	1	1	1	1	1	9.41807	8.87465	10.217	7.38265	8.70582	3.63368	3.62635	11.4355	10.9539	8.93506	3.26878	12.5134	10.2885	3.56548	13.7686	15.9611	7.04791	2.85579	28.3172	10.0975	7.56134	5.34691	49.8066	8.1453
ENSG00000223374	AC005104.3	chr2	242290755	242292519	-	UE/TS	sperm	0	1	1765	0.0610776	0.00186429	0	0	0	0	0	1	1	0	1	1	1	1	1	83.6302	63.7403	72.3765	106.493	62.4167	14.89	34.5916	85.947	44.0163	76.5411	24.6883	96.7211	73.4688	43.9253	90.7342	90.0908	37.4038	12.8463	84.6236	81.2757	59.6182	23.5264	60.0609	30.0358
ENSG00000223697	AF230666.2	chr8	133850375	133856543	-	UE/TS	lung	0	1	6169	0.134235	0.31727	0	0	0	0	1	1	1	1	0	1	0	1	1	0.471007	0.902786	0.783601	0.765822	0.645266	0.381186	1.4777	0.939561	0.959979	1.35258	0.850422	0.995337	0.886621	0.668697	1.33313	1.23823	3.58024	1.06885	2.36592	2.05865	6.10723	21.3876	38.0874	6.10897
ENSG00000224078	SNHG14	chr15	25224704	25664609	+	UE/TS	brain	0	32	439906	0.103874	0.04413	0	1	0	1	1	1	1	1	1	1	1	1	1	7.36096	20.2699	12219.1	37.7378	12.7819	2813.23	261.088	96.5077	32.9938	11.5612	52.5284	123743	15.0869	115.403	33.7713	37.4454	77.5924	61.2727	41.6088	424.491	3.19903	3.20814	41.0172	3.05449
ENSG00000224699	LAMTOR5-AS1	chr1	110925441	110974982	+	UE/TS	sperm,testes	0	13	49542	0.176445	0.109825	0	0	0	0	1	1	1	1	1	1	1	1	1	14.1033	2.47531	15.2933	13.1655	12.959	6.84372	36.6601	3.14583	4.89104	0.572003	16.3219	16.2524	22.6186	19.6682	3.72182	16.1831	3.83173	17.9723	27.8483	3.28788	19.7758	133.673	65.9205	23.4177
ENSG00000224746	AC015987.1	chr7	135611203	135617629	+	UE/TS	testes	0	1	6427	0.255133	0.0206558	0	0	0	0	0	1	1	1	1	0	1	1	1	29.7678	22.3788	45.5602	28.7093	28.2593	62.93	18.878	23.9954	19.9353	107.155	10.5711	42.0556	29.5227	13.1481	27.4598	27.8592	17.6814	0.157623	37.209	28.2683	5.23477	11.7632	49.8066	15.2724
ENSG00000225313	RP11-415J8.3	chr1	33772967	33791644	+	UE/TS	sperm	0	3	18678	0.204903	0.311614	0	0	1	1	0	0	1	0	0	1	0	1	1	18.8317	3.02494	3.97182	3.02227	6.91317	0.442481	3.18579	4.95526	6.62973	4.69097	5.10232	6.19769	7.20433	14.2416	1.88539	5.7831	2.07141	11.5337	5.26488	3.39019	4.07149	54.5385	19.0437	3.05449
ENSG00000225760	RP11-365P13.3	chr13	111635654	111642911	+	UE/TS	sperm	1	1	7258	0.0559093	0.200422	17	1	0	0	0	1	1	1	0	0	1	0	1	2.78263	3.82164	8.72566	3.63172	1.75247	1.34969	1.31074	3.51842	3.25634	2.47558	2.80083	11.2813	3.38426	2.56338	6.68555	10.6672	0.995089	4.69077	8.00255	4.44491	4.36231	2.13876	29.298	6.61805
ENSG00000226434	RP11-1L9.1	chrX	13395307	13421138	+	UE/TS	sperm	1	2	25832	0.145099	0.00433926	11	0	1	0	1	1	1	1	1	0	1	1	1	3.26435	1.57016	1.78314	9.15482	3.18094	2.29138	0.657681	1.01323	1.00854	2.10128	2.99987	3.39635	3.09593	0.728769	0.781821	2.57782	0.768895	0.437026	3.1566	1.01637	19.1942	34.2202	35.1576	29.5267
ENSG00000226706	RP11-426A6.5	chr9	138395119	138398293	-	UE/TS	lung	0	1	3175	0.137191	0.133211	0	0	1	0	1	1	1	0	1	1	1	1	1	9.66054	4.23562	13.3199	7.78235	8.52362	4.20963	5.40335	5.3615	7.16466	4.37304	9.106	8.2489	8.18443	11.4665	4.32674	14.42	9.05967	0.716128	6.88071	4.31514	8.72462	4.27753	89.359	19.8542
ENSG00000226803	RP11-203B9.4	chr6	56979692	57039034	-	UE/TS	skin	0	20	59343	0.0752639	0.115506	0	0	0	0	1	1	1	1	1	1	1	1	1	5.78725	7.02664	5.37783	6.31173	7.76499	2.58734	4.21722	5.16828	7.67993	7.88697	3.7504	7.4074	4.19959	2.19694	5.79452	7.87666	16.4815	9.03942	25.7539	8.90728	511.844	394.602	79.1047	354.32
ENSG00000226851	AC004112.4	chr7	111968244	112049678	-	UE/TS	testes	0	2	81435	0.0951757	0.00937127	0	0	0	0	1	1	1	1	1	1	1	1	1	0.224704	0.233623	0.315033	0.206403	0.480306	1.67723	0.246351	0.451839	0.273634	0.374954	0.876673	1.01802	0.22455	0.215919	0.265454	0.382867	0.445077	0.582161	0.525846	0.354211	15.1227	13.902	43.947	8.1453
ENSG00000227161	AC092755.4	chr15	59936497	59964501	-	UE/TS	skin	0	1	28005	0.0425609	0.0290619	0	0	0	0	1	1	1	0	1	1	1	1	1	4.08708	4.65424	1.48685	4.63541	3.56965	0.872931	3.04479	2.3869	1.37931	6.43462	1.94502	3.94497	3.40906	1.83107	3.83392	3.91955	11.1457	0.520689	3.72913	2.88332	6.39805	8.55505	11.7192	14.2543
ENSG00000227218	RP11-203J24.8	chr9	130696782	130703231	+	UE/TS	sperm,esophageal	0	8	6450	0.0431769	0.135567	0	0	0	0	1	1	1	1	1	1	1	1	1	6.61637	9.15471	4.2639	5.26127	5.49338	3.19995	1.19246	4.67018	14.706	3.778	4.77399	6.17518	8.29636	2.3086	3.45433	7.69498	5.97053	3.80554	8.80565	4.15339	25.3014	31.0121	46.8768	55.4898
ENSG00000228113	AC003991.3	chr7	87848674	87921781	+	UE/TS	sperm,brain	0	7	73108	0.0541969	0.15069	0	0	1	0	1	1	1	1	1	1	1	1	1	154.88	110.927	2.76723	36.6891	56.5726	9.9723	14.6204	9.58304	11.1851	24.5067	103.5	30.0705	155.339	55.4692	7.93296	138.986	47.0073	5.87777	61.0266	24.0702	198.049	486.569	127.446	171.051
ENSG00000228237	EFCAB14-AS1	chr1	47139708	47157770	+	UE/TS	sperm	0	2	18063	0.189717	0.126599	0	0	0	0	1	1	1	0	1	1	1	1	1	9.29771	6.50089	6.37271	7.66137	6.86567	6.13659	4.87582	8.39521	5.14726	12.51	3.12499	6.97247	7.40993	5.75861	8.24594	8.87309	3.95237	5.18612	8.97982	8.14554	6.10723	48.1222	67.3854	12.2179
ENSG00000228352	RP11-537H15.3	chr9	34084330	34096223	+	UE/TS	sperm	0	1	11894	0.0986937	0.00448751	0	0	0	0	1	0	1	1	1	0	1	1	1	2.08201	2.16348	1.42172	2.4855	2.13315	6.77291	1.47368	2.09368	2.74577	5.43003	1.84807	4.0709	2.96156	2.20803	2.50668	3.21909	1.51361	0.472281	9.64186	2.67457	12.5053	7.48567	68.8503	11.7089
ENSG00000228509	AC006460.2	chr2	191541670	191573442	-	UE/TS	lung,sperm	0	3	31773	0.0964541	0.275037	0	0	0	1	1	1	1	1	1	1	1	1	1	1.07419	2.10023	3.23757	3.55568	1.76707	6.49536	0.671931	1.42311	1.21558	0.937984	1.24409	1.74696	1.70968	0.514325	2.08415	3.12455	3.96084	0.466345	4.04467	2.44167	2.61739	40.6365	36.6225	6.10897
ENSG00000229036	RP1-20N2.6	chr6	143806116	143828464	+	UE/TS	pancreas	0	8	22349	0.0744999	0.274463	0	4	0	0	1	1	1	1	1	1	1	0	1	14.625	8.59954	9.60942	12.8155	5.95152	12.7492	9.19602	13.7961	8.7855	11.3954	17.8308	7.91287	6.41723	13.2184	12.6739	10.0962	6.6208	1.02788	10.3295	11.2551	2.03574	20.3182	43.947	7.12713
ENSG00000230806	RP11-343N15.1	chr1	121102017	121140666	-	UE/TS	esophageal	1	2	38650	0.255446	0.208881	0	0	0	0	1	1	1	1	1	1	1	1	1	2.08803	1.29141	2.8929	1.03719	0.988052	0.822763	0.530694	1.71567	1.2342	1.0272	0.446151	2.63488	1.48196	0.261144	1.87324	1.21934	2.70615	0.710548	1.02772	0.604783	16.8676	5.34691	21.9735	10.6907
ENSG00000231367	AC016995.3	chr2	38633861	38742882	-	UE/TS	prostate,breast	1	5	109022	0.0376055	0.0715453	43	0	0	0	1	1	1	1	1	1	1	1	1	7.70189	6.24317	1.90078	5.39848	7.31893	9.79027	1.49694	3.48719	6.72223	5.7236	6.27717	6.79065	8.14889	6.43973	6.12029	7.81	34.8721	0.909053	3.91754	4.65463	10.1787	6.41629	27.8331	12.727
ENSG00000232295	RP11-154D6.1	chr6	71931160	72037931	-	UE/TS	lung,skin,sperm	0	20	106772	0.154628	0.0438032	4	0	0	0	1	1	1	1	1	1	0	1	1	31.0981	10.2252	94.0435	43.8927	12.7488	20.7877	6.11108	10.0548	7.95452	91.4744	2.72401	8.35414	15.1735	5.42441	5.68365	9.93058	5.99059	51.0865	13.2228	5.98833	3.19903	10.6938	35.1576	10.6907
ENSG00000232656	IDI2-AS1	chr10	1068606	1090138	+	UE/TS	lung	0	5	21533	0.130724	0.182263	0	0	0	0	1	1	1	0	1	1	1	1	1	1.1374	3.29272	11.3396	2.37229	1.11818	10.1453	6.11039	2.86278	7.49869	3.23811	6.54256	5.96096	2.76844	42.4378	4.61871	22.19	2.30096	1.11397	2.25941	5.69431	5.52559	4.27753	57.1311	4.07265
ENSG00000232712	RP4-777D9.2	chr20	21134664	21198927	-	UE/TS	sperm	1	3	64264	0.0524465	0.0655877	0	0	0	0	1	1	1	1	1	1	1	1	1	0.858012	1.35592	0.389089	0.750474	1.45265	2.1469	0.44535	0.538149	0.973192	2.96036	1.3359	2.04585	2.22988	1.98457	1.42779	2.21364	4.96337	9.60463	1.32396	0.580687	10.4695	4.27753	30.7629	9.67254
ENSG00000232959	RP11-332H17.1	chr1	169993218	169993824	+	UE/TS	skin	0	1	607	0.111663	0.214274	0	0	0	1	0	0	0	0	0	0	0	0	0	4.17822	3.10197	18.5592	2.60957	3.93456	1.23761	4.53877	3.61889	2.55583	2.19065	1.50022	3.03911	3.09882	2.63159	3.72686	3.43206	1.30647	3.02839	11.1055	2.58172	1.74492	4.27753	16.1139	5.09081
ENSG00000233098	RP11-344E13.3	chr17	20771746	20905589	+	UE/TS	skin,sperm,testes	0	18	133844	0.0946725	0.133201	0	23	0	0	1	1	1	1	1	1	1	1	1	11.4968	11.1377	47.5439	10.6255	7.39127	10.1567	7.616	9.981	19.3736	9.85548	10.2221	23.2024	11.0581	21.4654	19.1449	31.4343	2.87608	16.2679	16.401	19.1877	9.8879	8.55505	130.376	8.65438
ENSG00000234222	RP11-315I20.1	chr1	145475982	145508503	-	UE/TS	lung,sperm,testes	0	18	32522	0.45089	0.219755	3	0	1	0	1	1	1	1	1	1	1	1	1	37.0861	7.48589	16.4071	22.5502	26.416	10.5699	11.4295	3.64169	10.4183	4.48786	11.3425	17.6998	35.167	38.4234	10.2346	12.753	264.998	36.0505	44.6898	7.37833	345.204	438.446	187.507	387.411
ENSG00000234377	RNF219-AS1	chr13	78493824	79191463	+	UE/TS	brain	0	14	697640	0.0711227	0.216855	0	0	1	1	1	1	1	1	1	1	1	1	1	2.47289	3.59198	7.57546	3.36183	1.97304	1.99618	3.34216	2.82178	2.91598	4.01717	1.37452	2.27079	2.30337	1.98249	5.09719	4.73608	5.57562	1.9411	10.4421	3.83614	11.342	2.13876	57.1311	6.10897
ENSG00000235419	AC010149.4	chr2	231385309	231444721	-	UE/TS	prostate,testes	0	2	59413	0.200531	0.101681	0	0	0	0	1	0	1	1	1	0	1	1	0	1.64642	2.77699	1.60305	1.33123	0.978545	0.152033	0.825232	0.795345	0.557215	3.3832	1.17713	1.83402	1.67541	1.94477	0.659517	1.04778	2.48777	0.469031	1.89764	0.874618	5.52559	126.187	33.6927	9.16346
ENSG00000235979	AC004448.5	chr17	19342456	19364305	-	UE/TS	sperm,testes	1	4	21850	0.101578	0.0203077	20	0	0	0	1	1	1	1	1	1	1	1	1	104.106	26.2921	109.508	59.4632	69.8097	29.7626	58.0633	7.96237	25.6097	35.3575	33.5373	88.5995	50.4769	90.3338	23.029	34.9556	121.272	93.913	53.318	10.4869	6.39805	7.48567	95.2186	8.65438
ENSG00000236200	KDM4A-AS1	chr1	44165436	44173809	-	UE/TS	ovary	0	5	8374	0.225869	0.152946	0	0	0	0	1	1	1	1	1	1	1	1	1	11.0814	12.7271	14.1056	18.0246	9.15817	4.50421	4.03519	7.86427	11.3237	11.7201	7.52296	15.9395	11.6974	6.04358	11.1671	20.3042	86.9419	3.44624	14.2291	8.19903	340.842	237.403	111.332	260.14
ENSG00000236299	RP11-340I6.7	chr7	63348578	63361113	-	UE/TS	sperm	1	9	12536	0.0550759	0.134125	5	0	0	0	0	0	0	0	1	1	1	1	0	4.62802	1.8547	2.66255	1.92251	3.00586	10.4698	4.07895	0.738833	3.27979	4.45847	2.44771	3.9594	2.4236	2.04058	3.151	2.78998	2.55014	14.7045	13.4927	3.55458	3.48985	2.13876	11.7192	5.09081
ENSG00000236449	AC018890.6	chr2	175411869	175639555	+	UE/TS	sperm	0	2	227687	0.0979527	0.0338332	0	0	0	0	1	1	1	1	1	1	1	1	1	1.46503	2.33795	1.50942	1.32978	2.36265	2.88183	0.95068	1.62901	1.32042	9.78766	1.21246	3.16695	3.25036	1.07844	1.61851	2.12899	4.5703	1.05876	1.92091	1.63309	5.52559	5.34691	24.9033	5.59989
ENSG00000236540	AC006547.13	chr22	20050503	20058045	-	UE/TS	sperm	0	7	7543	0.0949945	0.0271829	0	0	0	0	0	0	1	1	1	0	1	1	0	1.96447	1.68198	9.21426	4.74975	2.57599	1.6962	3.20275	1.44031	4.73258	2.60254	1.78873	3.74752	6.52574	3.77946	0.680802	2.73331	37.6637	0.988176	2.58674	2.16257	3.78067	11.7632	33.6927	8.1453
ENSG00000237126	AC073254.1	chr2	233445658	233476681	-	UE/TS	sperm,testes	0	11	31024	0.132932	0.0879448	0	0	0	0	1	1	1	1	1	1	1	1	1	4.37952	4.0499	15.5947	9.8563	7.06715	5.26814	4.31011	7.00562	4.97645	8.29939	5.36186	10.4039	7.1322	14.8492	7.93947	6.87734	2.47984	5.28369	7.90968	8.08459	13.9594	3.20814	27.8331	9.67254
ENSG00000237188	RP11-337C18.8	chr1	146644350	146724314	+	UE/TS	skin	0	4	79965	0.117271	0.391406	0	0	1	0	1	1	1	1	1	1	1	1	1	2.73042	4.45807	5.79581	3.30861	3.64327	3.98873	2.90853	5.65556	6.38482	2.98229	8.29991	4.79058	2.78323	1.23108	4.36328	11.0402	7.97473	0.398135	5.39213	9.04729	295.765	227.778	118.657	153.742
ENSG00000237399	PITRM1-AS1	chr10	3183824	3210164	+	UE/TS	sperm	0	4	26341	0.0622389	0.0211712	0	0	0	0	1	1	1	1	1	1	1	1	1	2.18385	2.74516	4.24841	2.56377	1.54668	0.967722	2.76331	1.26689	2.74804	0.773524	2.49282	1.96108	1.79452	5.89286	1.62744	4.93657	1.07467	1.37637	4.41657	2.06443	7.56134	8.55505	74.7099	14.2543
ENSG00000240567	RP11-3P17.4	chr3	161144215	161166030	+	UE/TS	testes	1	1	21816	0.0303594	0.265535	13	0	0	0	0	1	1	1	1	1	1	1	1	1.09314	1.6088	0.58139	0.970571	1.6637	0.183421	0.340346	0.660792	0.496884	1.75628	0.934812	0.734514	1.24844	1.50384	2.2689	1.19138	3.95525	1.51851	1.13718	0.517109	3.78067	20.3182	23.4384	9.16346
ENSG00000242086	LINC00969	chr3	195384933	195460422	+	UE/TS	lung	0	47	75490	0.0418063	0.347529	0	5	1	0	1	1	1	1	1	1	1	1	1	46.1343	28.5943	107.14	87.9469	41.806	123.098	195.246	53.4329	201.202	17.053	60.9809	290.816	54.6095	121.115	33.3459	124.049	104.895	19.4642	75.0796	27.5227	421.399	127.256	64.4556	175.124
ENSG00000243004	AC005062.2	chr7	19958604	20180076	-	UE/TS	sperm	0	8	221473	0.0889075	0.110947	21	0	0	0	1	1	1	1	1	0	1	1	1	175.381	254.6	85.2148	146.554	267.87	206.718	129.95	109.995	193.713	561.897	151.881	394.846	432.798	262.771	394.094	465.565	19.2422	11.9281	141.285	166.201	4.65313	14.9713	51.2715	6.10897
ENSG00000244306	CTD-2314B22.3	chr14	19854098	19925348	-	UE/TS	prostate,testes	1	15	71251	0.0733741	0.171957	0	0	1	0	1	0	0	1	1	1	1	0	1	4.10829	3.82422	5.03957	6.60056	2.75835	1.94633	1.73522	1.79963	9.26528	0.590387	3.47755	2.60194	3.6274	4.56864	2.79556	129.708	5.92085	5.03143	6.57114	1.38637	379.812	4.27753	10.2543	108.943
ENSG00000244513	CTD-2013N24.2	chr3	69063092	69105773	+	UE/TS	prostate,sperm,esophageal	0	12	42682	0.0700419	0.142036	0	0	1	1	1	1	1	1	1	1	1	1	1	10.4945	9.03668	8.44552	6.42563	10.6214	12.2283	8.79678	5.13239	13.0858	23.7851	10.7366	12.0303	11.079	12.8803	15.1416	10.9274	22.8844	35.996	81.4279	18.278	169.258	91.9668	86.4292	195.996
ENSG00000245573	BDNF-AS	chr11	27528385	27719721	+	UE/TS	brain	0	9	191337	0.12669	0.167638	0	0	1	1	1	1	1	1	1	1	1	1	1	0.729562	1.22022	8.34568	1.7327	0.858516	1.77817	2.2089	1.74796	3.04176	0.973035	2.00152	2.78728	0.915868	0.892775	1.60848	3.88102	4.07302	0.335477	1.68555	2.45054	327.755	284.455	181.648	693.877
ENSG00000245768	RP11-410D17.2	chr16	58767816	59142878	+	UE/TS	testes	0	3	375063	0.0503004	0.0978893	0	0	1	0	1	1	1	1	1	1	1	1	1	6.74454	0.736151	20.5873	5.33238	13.2146	20.3059	22.2336	1.98201	12.6523	1.38171	9.06569	3.92994	4.89244	15.0238	1.67883	21.8518	3.821	2.81258	9.7696	1.79599	289.076	241.68	115.727	143.052
ENSG00000246250	RP11-613D13.5	chr11	43851259	43902276	-	UE/TS	sperm	0	4	51018	0.194002	0.139193	50	0	0	1	1	1	1	1	1	1	1	1	1	1.21265	1.56453	2.85516	2.18064	1.61693	1.00466	1.4165	2.47804	2.06417	0.823412	2.84072	1.96905	1.43162	0.847349	1.70661	1.86177	1.32218	0.255012	1.55829	2.22618	69.5061	37.4284	46.8768	10.6907
ENSG00000246334	PRR7-AS1	chr5	176865504	176874700	-	UE/TS	esophageal	0	4	9197	0.0320696	0.126987	0	0	0	0	1	1	1	1	1	1	1	1	1	1.04419	3.20685	2.64844	1.19657	1.59259	0.895311	0.385408	0.31153	1.38009	5.46761	0.564893	2.63538	4.49748	0.523424	0.509258	2.36896	3.0217	74.8072	4.14777	0.353741	279.769	202.113	117.192	297.812
ENSG00000248223	CTD-2139B15.2	chr5	17354019	17355008	+	UE/TS	lung	1	1	990	0.241418	0.697133	7	0	1	0	1	1	1	1	1	0	1	1	1	1149.31	179.018	455.115	553.893	427.592	259.623	280.724	645.668	259.39	500.781	289.732	862.585	323.621	425.533	231.339	370.132	34.6342	2.70171	225.553	247.206	6.39805	5.34691	51.2715	13.2361
ENSG00000248275	CTC-338M12.3	chr5	180688213	180699308	+	UE/TS	sperm	1	4	11096	0.182586	0.15835	54	5	1	0	1	1	1	1	1	1	1	1	1	33.9553	29.2276	8.90629	31.2018	12.307	5.98058	11.1905	2.67348	9.36266	20.1774	5.47504	13.5242	14.5928	33.6316	6.63397	22.9453	80.7692	8.22924	18.1228	13.798	501.666	414.92	90.8239	406.247
ENSG00000249592	RP11-440L14.1	chr4	756175	775637	-	UE/TS	sperm	0	4	19463	0.0416434	0.0174908	0	0	0	1	1	1	1	1	1	1	1	1	1	14.7304	12.2455	13.6823	11.7374	9.86819	6.29736	5.08187	8.40835	19.3751	4.50063	5.75144	19.1835	19.1024	4.76576	12.8376	33.617	36.6308	2.84423	12.5748	9.77385	242.835	282.317	112.797	179.197
ENSG00000249700	SRD5A3-AS1	chr4	56230138	56262009	-	UE/TS	sperm	0	12	31872	0.0585415	0.0706335	0	0	0	1	1	1	1	1	1	1	1	1	1	1.3211	0.958651	3.02945	1.2041	0.611242	3.52987	0.396416	0.413757	1.49195	0.741253	0.828494	1.09095	0.868456	0.567184	0.43756	4.00467	2.64957	4.68216	10.2116	1.1727	285.877	291.941	124.517	293.74
ENSG00000253736	RP11-779O18.3	chr5	172189983	172204777	+	UE/TS	sperm	0	1	14795	0.193465	0.963483	0	0	0	0	1	1	1	1	1	1	1	1	1	43.8525	18.6729	5.3564	27.6896	13.8247	91.0667	4.58213	11.0197	4.77765	41.7811	34.325	70.4655	25.304	10.7412	6.71402	50.682	1.99851	19.9153	18.4077	33.2054	38.6792	9.62443	83.4994	95.1981
ENSG00000254671	STT3A-AS1	chr11	125440180	125462473	-	UE/TS	sperm	0	2	22294	0.0873371	0.104721	0	0	1	0	1	1	1	1	1	1	1	1	1	2.58471	2.26244	1.76421	2.44585	2.80867	1.68224	1.67279	2.54792	3.71194	1.00455	6.95124	11.2257	2.10991	2.60194	2.81303	6.12278	7.69413	0.525301	4.77269	1.99733	342.296	425.614	168.464	339.048
ENSG00000255857	PXN-AS1	chr12	120639094	120650941	+	UE/TS	sperm	0	5	11848	0.13524	0.211496	0	6	1	1	1	1	1	1	1	1	1	1	1	120.751	67.2534	16.7782	43.9805	64.3206	6.74175	20.2354	41.22	27.5523	130.819	15.884	84.3025	63.6297	47.5049	36.046	48.4054	8.76195	0.547872	47.8925	61.172	587.167	341.133	155.28	387.92
ENSG00000256458	RP11-363J17.1	chr2	204193182	204193949	-	UE/TS	skin	0	1	768	0.165835	0.28584	0	0	1	0	1	1	1	1	1	1	0	1	1	2.12452	0.479264	7.04515	1.2102	2.27785	0.47601	2.32638	0.592988	3.60954	0.543875	0.715987	4.40033	2.00139	0.383731	1.48886	2.53565	0.884968	1.08944	6.96804	1.21791	368.761	159.338	212.411	112.507
ENSG00000257322	RP11-511B23.2	chr12	93397191	93609455	-	UE/TS	prostate,kidney	1	4	212265	0.0898109	0.0300496	32	0	0	0	1	1	1	1	1	1	1	1	1	6.48088	3.39042	2.53559	4.34878	8.82944	2.26452	2.28693	4.23489	2.72241	4.6037	5.23694	4.44862	7.83399	6.74438	5.77726	5.22401	6.45082	0.64887	5.25044	3.29571	2.32657	10.6938	21.9735	14.2543
ENSG00000257913	RP11-386G11.5	chr12	49392150	49412988	+	UE/TS	lung	0	4	20839	0.544136	0.364935	0	0	1	1	1	1	1	1	1	1	1	1	1	1.63252	1.46384	13.9866	1.6408	1.46562	0.731824	1.90733	1.61131	3.53546	1.99367	1.42316	1.52789	3.81524	22.7535	1.59224	2.84648	4.28483	0.703535	4.06946	1.58296	115.747	76.9955	38.0874	60.5806
ENSG00000258384	AC068831.6	chr15	91495469	91498455	-	UE/TS	sperm	0	1	2987	0.212192	0.158267	0	0	0	0	1	1	1	1	1	1	1	1	1	11.1388	6.49358	11.0527	15.2239	17.4717	3.05582	2.04483	5.85148	9.8474	4.14721	4.50373	10.2255	14.3736	2.17184	6.40675	27.3419	21.2651	3.17084	16.3773	3.93103	416.164	315.468	109.868	657.733
ENSG00000258424	RP11-471B22.2	chr14	90868867	90871579	-	UE/TS	sperm	0	1	2713	0.122879	0.346099	0	0	0	0	1	0	1	1	1	0	1	1	1	66.4665	44.5356	161.225	68.009	99.2065	72.1463	45.8149	42.3118	34.8726	76.0504	26.0845	75.3436	49.6537	53.1736	44.6975	65.1999	55.4907	5.42226	50.1718	31.3939	32.5719	14.9713	80.5696	14.2543
ENSG00000258851	RP11-894P9.2	chr14	104019758	104028214	+	UE/TS	skin	0	1	8457	0.0278026	0.0267686	0	0	0	0	1	1	1	1	1	1	1	1	1	9.19609	7.54513	10.4095	9.92523	5.38354	1.89486	3.66641	8.34693	5.31499	9.03672	2.69518	7.52975	6.58954	3.45314	9.54686	6.25046	5.70277	6.41149	21.8355	10.7854	20.0666	5.34691	52.7364	10.1816
ENSG00000258959	RP11-1017G21.4	chr14	102502652	102532565	-	UE/TS	sperm	0	3	29914	0.109658	0.460077	0	0	0	1	0	1	1	1	1	1	1	1	1	32.0592	29.7765	163.529	28.1912	35.867	5.89745	32.3764	26.7993	38.0502	26.0302	22.0627	39.6927	34.7319	123.761	34.2362	50.0874	6.92641	9.39622	42.5499	27.034	5.23477	4.27753	21.9735	8.65438
ENSG00000259248	USP3-AS1	chr15	63836446	63893788	-	UE/TS	testes	0	10	57343	0.0766541	0.1044	0	7	0	0	1	1	1	1	1	1	1	1	1	8.95381	14.3937	5.39985	10.333	12.1458	8.23079	3.67022	12.5824	10.1339	40.3973	7.27818	19.601	15.0831	6.41593	11.3466	24.6189	4.82721	2.61084	27.3873	7.71441	507.482	255.582	49.8066	294.249
ENSG00000259964	RP11-673C5.2	chr15	71439989	71481381	-	UE/TS	brain	0	5	41393	0.101641	0.0449904	0	0	0	0	1	1	1	1	1	1	1	1	1	3.84378	3.60547	6.75373	3.56578	5.29507	1.29957	2.07668	3.34814	2.30135	4.80336	3.13413	4.62792	4.36085	2.55018	4.33858	4.74516	11.6318	0.345478	4.46045	4.68679	13.3778	6.41629	51.2715	14.7633
ENSG00000260616	RP11-327F22.4	chr16	50817770	50837249	-	UE/TS	sperm	0	2	19480	0.112684	0.00715015	0	0	0	0	1	1	0	1	1	1	0	1	1	1.57721	4.36064	4.22238	1.62492	1.23713	0.679738	1.51288	1.46953	1.92956	9.92142	1.25032	3.29385	4.17177	2.31064	2.31835	2.62465	1.48606	7.96239	3.0704	3.00346	7.56134	12.8326	55.6662	11.7089
ENSG00000261337	RP11-498D10.5	chr16	71952815	71959638	-	UE/TS	skin	0	1	6824	0.10658	0.129082	0	0	0	0	0	0	0	1	1	0	0	0	1	3.00424	5.0068	3.03527	3.22539	1.80768	3.03506	1.23483	2.51344	4.62548	3.71161	1.42059	4.78999	5.17708	1.41573	3.53904	5.78378	2.19299	0.223482	2.32744	2.85499	7.85216	9.62443	43.947	19.8542
ENSG00000263069	CTD-2047H16.4	chr17	78325628	78388968	-	UE/TS	sperm	0	3	63341	0.0750977	0.0385656	0	0	0	0	1	1	0	1	1	1	1	0	1	0.821112	1.8324	2.10999	1.58102	0.554205	0.301277	0.456437	2.25377	3.79063	4.68556	2.40914	3.41422	2.52005	0.554237	1.32994	3.94208	0.866028	0.754349	1.22475	0.908703	300.127	79.1342	99.6133	385.374
ENSG00000265496	MIR1539	chr18	47013709	47018248	+	UE/TS	sperm	0	2	4540	0.0540636	0.00031233	0	0	1	0	1	1	1	1	1	1	1	1	1	51.3951	74.0332	36.2635	47.9727	112.808	72.3496	32.6603	42.5235	48.2978	103.782	56.4412	125.953	102.798	45.3808	96.232	124.973	309.931	833.015	85.5105	57.7268	167.513	211.738	105.473	128.288
ENSG00000267476	RP11-126O1.4	chr18	56339845	56419962	-	UE/TS	skin	0	2	80118	0.0917132	0.0269869	0	0	1	0	1	1	1	1	1	1	1	1	1	0.382589	0.607329	0.271231	0.29115	0.224778	0.779719	0.346237	0.486685	0.308364	1.02652	0.312763	0.781155	0.68269	0.160484	0.3314	5.24544	1.59689	0.331749	1.82759	0.320031	6.39805	11.7632	38.0874	6.61805
ENSG00000268015	CTD-2525I3.3	chr19	52725478	52734547	-	UE/TS	sperm	0	3	9070	0.0895442	0.0740572	0	0	0	0	0	0	1	0	0	0	0	1	0	20.4941	3.1128	21.2567	10.9798	19.3467	3.10441	8.58036	3.82043	6.95772	3.26125	5.72958	6.00924	12.6623	17.035	3.66841	8.87623	4.00524	2.19041	25.5323	2.78569	3.48985	17.1101	32.2278	9.67254
ENSG00000268458	CTC-471J1.9	chr19	52645879	52647409	+	UE/TS	sperm	1	1	1531	0.228278	NA	0	0	0	0	1	1	1	1	1	1	1	1	1	71.4647	5.66742	35.2043	53.0563	86.7221	77.7752	23.4901	9.86373	20.7226	113.62	56.05	104.189	107.673	96.8638	5.5449	114.23	101.975	1.58949	80.7609	2.93354	7.56134	7.48567	57.1311	10.1816
ENSG00000269102	CTD-2525I3.5	chr19	52788033	52801173	-	UE/TS	skin	0	1	13141	0.091327	0.0566661	0	0	0	0	1	1	0	0	0	0	1	0	1	1.00535	1.74768	0.837679	1.08575	0.903999	0.641512	0.578747	1.2413	1.82685	2.10979	0.552371	1.44736	1.70491	0.657716	2.12587	2.32438	2.62493	0.436849	2.08515	1.53706	168.967	375.353	51.2715	78.9076
XLOC_008174	linc-SPIN4	chrX	62617330	62780970	-	UE/TS	lung	1	10	163641	0.0242441	0.127962	27	0	0	0	1	1	1	1	1	1	1	1	1	26.8383	15.0071	51.737	32.1232	62.9819	1.65901	33.208	9.14473	21.9818	10.1046	9.18187	32.3678	28.479	18.6304	15.2423	67.9133	32.5889	5.65405	52.8368	29.6003	118.655	48.1222	46.8768	111.489
ENSG00000031544	NR2E3	chr15	72084977	72110600	+	TS	prostate	1	6	25624	0.0712528	0.402993	0	0	0	0	1	1	1	1	1	1	0	1	1	0.054105	0.0453158	0.227319	0.234714	0.0490273	0.0379133	0.0244803	0.0935827	0.589785	0.00553017	0.043604	0.358453	0.0563825	0.0226071	0.0694076	1.3587	0.598441	0.414149	0.276134	0.11709	18.3217	1.06938	26.3682	10.6907
ENSG00000122043	LINC00544	chr13	30510042	30524625	+	TS	leukocyte	1	3	14584	0.0231148	0.0101888	0	0	0	0	1	1	1	1	0	1	0	0	1	0.030389	0.0723937	0.0831782	0.0925707	0.00875836	0.0219683	0.0194553	0.00401632	0.00432933	0.496215	0.0112904	0.238088	0.121352	0.00976245	0.00032213	0.0237774	0.436586	22.7598	0.943501	0.00290397	6.10723	39.5671	42.4821	8.1453
ENSG00000125514	LINC00029	chr20	61665569	61668380	-	TS	testes	1	3	2812	0.104153	0.169956	14	0	1	0	1	1	0	0	0	0	0	0	0	0	0	0.0180566	0	0	0	0	0	0.0082727	0	0	0	0	0	0	0	0.156781	0.120343	2.67209	0.010362	4.65313	4.27753	35.1576	5.09081
ENSG00000126749	EMG1	chr12	7080056	7085781	+	TS	lung,sperm	0	5	5726	0.165365	0.366974	0	0	1	0	0	1	1	1	1	1	1	1	0	22.2056	25.6126	14.0439	13.9809	11.8011	2.1195	15.115	19.6382	16.2016	24.8515	31.3792	30.737	12.7611	20.8416	18.1021	20.6164	28.8054	1.5991	23.5131	30.024	599.672	336.855	190.437	548.28
ENSG00000130600	H19	chr11	2016406	2022700	-	TS	lung	1	14	6295	0.136801	0.212327	18	134	1	0	1	1	1	1	1	1	1	1	1	673.761	64.595	2.46015	817.458	276.143	7.56676	257.944	109.307	325.207	0.125121	317.318	257.32	234.99	3935.96	261.477	399.882	458.032	0.831801	725.666	862.833	32.8627	7.48567	80.5696	6.10897
ENSG00000131007	TTTY9B	chrY	20743092	20752407	-	TS	sperm,testes	0	2	9316	0.298393	0.0778417	0	0	0	0	0	0	0	0	0	0	0	0	0	0	0	0.00911501	0.019485	0	0	0.00361184	0	0	0	0.013386	0.00370254	0.00165721	0	0	0.00503638	0.00656489	0.166432	0.338209	0	1.74492	0	7.3245	0
ENSG00000131009	TTTY9A	chrY	20891768	20901083	+	TS	testes	0	1	9316	0.00976201	0.0836589	0	0	0	0	0	0	0	0	0	0	0	0	0	0	0	0.00754333	0.00278357	0	0	0.00361184	0	0	0	0.0121379	0.00740508	0	0	0	0.00503638	0.00656489	0.160592	0.341915	0	2.32657	0	10.2543	0
ENSG00000131538	TTTY6	chrY	24585740	24587605	-	TS	liver,prostate	1	2	1866	0.00165436	0.00473533	1	0	0	0	0	0	0	0	0	0	0	0	0	0	0	0	0	0	0	0	0	0.045888	0	0.141768	0	0	0	0	0.438776	0	0.00945429	0.140883	0	2.32657	0	13.1841	0
ENSG00000131548	TTTY6B	chrY	24291113	24292978	+	TS	liver,prostate	1	2	1866	0.00149743	0.00787557	1	0	0	0	0	0	0	0	0	0	0	0	0	0	0	0	0	0	0	0	0	0.0458883	0	0.141768	0	0	0	0	0.438778	0	0.00833934	0.140631	0	1.16328	0	8.78941	0
ENSG00000132204	LINC00470	chr18	1254384	1408345	-	TS	skin,testes	1	13	153962	0.0901272	0.0895121	0	0	0	0	0	0	0	0	0	1	1	0	0	0.0207121	0.277045	0.419425	0.0598151	0.128935	0.190074	0.151763	0.0249655	0.315234	0.0140503	0.762768	0.516492	0.38771	0.113262	0.0119032	1.27601	1.48452	0.562899	5.47836	0.0159728	16.5768	3.20814	20.5086	1.01816
ENSG00000145063	AC062028.1	chr2	11239977	11272947	-	TS	brain	1	7	32971	0.0353253	0.0490955	0	0	0	0	1	1	1	1	1	1	1	1	1	0.185562	0.325598	4.48125	0.299719	0.34616	0.179244	0.0946292	0.000991295	0.361113	0.00202043	0.21066	1.25933	0.336125	0.128627	0.13662	0.712749	0.865799	2.79304	0.25299	0.000934427	59.9091	10.6938	89.359	57.5262
ENSG00000147753	TTTY7	chrY	6317509	6325947	+	TS	sperm	1	3	8439	0.00131161	0.00574648	1	0	0	0	0	0	0	0	0	0	0	0	0	0	0	0	0	0	0	0	0	0.00981711	0	0.00212403	0	0	0	0	0.0379862	0.03163	1.48132	0.0953707	0	1.74492	0	17.5788	0
ENSG00000147761	TTTY7B	chrY	9544433	9552871	-	TS	sperm	1	3	8439	NA	NA	1	0	0	0	0	0	0	0	0	0	0	0	0	0	0	0	0	0	0	0	0	0.00981711	0	0.00212403	0	0	0	0	0.0379862	0.03163	1.48132	0.0953707	0	1.74492	0	11.7192	0
ENSG00000157306	RP11-66N24.4	chr14	23980969	24029987	+	TS	brain	0	6	49019	0.359123	0.394741	0	0	0	0	1	1	1	1	1	1	1	1	1	7.78967	8.77818	30.3975	12.6681	14.0636	2.00723	3.4227	7.30582	18.8843	3.77943	4.03869	11.0344	15.3856	6.36182	6.1366	28.2955	35.6233	2.53359	15.7078	8.99667	6.10723	13.902	35.1576	6.61805
ENSG00000167117	LINC00483	chr17	48838390	48844918	-	TS	prostate,skin	1	5	6529	0.0932923	0.119005	0	0	0	0	1	1	1	1	0	1	1	1	1	0.0938986	0	0.479862	0.441148	1.47065	0.417539	0.0475782	0	0.439787	0	0.0280794	0.950863	0.11612	0.0125751	0	0.389764	1.60837	0.477466	0.0843761	0.0760559	21.2299	35.2896	55.6662	18.836
ENSG00000167459	LINC00905	chr19	16142117	16152945	+	TS	skin,sperm,testes	1	8	10829	0.370616	0.608517	0	0	0	0	0	1	1	1	1	1	1	1	1	0.00565451	0.0462243	0.00694215	0	0.00263861	0	0	0	0.123022	0	0	0.0230216	0.00724848	0	0	0.00700856	1.41242	1.85671	20.4859	0	6.39805	7.48567	20.5086	9.67254
ENSG00000168367	LINC00917	chr16	86365450	86383289	-	TS	skin,sperm	1	8	17840	0.0513901	0.0830137	0	0	0	0	0	1	1	1	1	0	0	0	1	0.00402061	0	0.00902732	0.0100682	0.00126027	0.0152599	0	0	1.53696e-19	0	0.00129414	0.039807	0	0.00106137	0	0.127154	0.411999	78.7235	7.53546	0.00236771	5.52559	11.7632	42.4821	21.3814
ENSG00000170858	AC006293.3	chr19	55219700	55224955	+	TS	sperm	1	1	5256	0.0362889	0.0691653	0	0	0	0	1	0	0	0	0	0	1	0	0	1.45343	0.00776855	0.157509	0.573283	0.161663	0.0897836	0.307807	0	0.12188	0	0.99876	1.66967	1.21214	0.0291746	0	1.21335	0.372958	0.892	0.225141	0	5.23477	25.6652	20.5086	7.12713
ENSG00000175699	LINC00521	chr14	94463616	94478040	+	TS	testes	1	6	14425	0.0230289	0.0821277	0	10	0	0	1	1	1	1	0	1	0	1	1	0.0478004	0.00733975	0.0936481	0.127623	0.197246	0.0121167	1.21078	0.00834913	0.0262641	0	0.02969	1.69721	0.033557	0.664012	0.0080363	0.0507027	0.67186	10.6636	7.04122	0.757837	7.56134	10.6938	36.6225	3.05449
ENSG00000176075	LINC00302	chr1	152627953	152629280	+	TS	skin	1	2	1328	0.0286177	0.148775	0	0	0	0	0	0	1	0	0	0	0	1	0	0	0	0	0	0	0.306248	0	0	0	0	0	0	0	0	0	0.0599866	545.757	0.709013	0.115785	0	3.48985	8.55505	11.7192	7.63621
ENSG00000176395	CEACAM20	chr19	45005729	45033811	-	TS	prostate	1	9	28083	0.0565482	0.066491	0	0	1	0	1	1	1	1	1	1	1	1	0	0.0397008	0.0692641	0.172357	0.16049	0.0281968	0.0262296	0.0273522	0.0046605	0.0674869	0	0.0594766	0.256891	0.0413607	0.0214007	0.00124599	35.166	0.380284	1.41514	0.140917	0.00049922	9.01544	8.55505	24.9033	7.12713
ENSG00000176754	LINC00303	chr1	204001575	204010393	-	TS	sperm,testes	1	3	8819	0.0252953	0.128379	9	0	0	0	0	1	1	1	1	1	0	1	1	0.120545	0.036285	0.363869	0.446622	0.160281	0.0461107	0.0458419	0.0100579	0.100251	0.000768738	0.0785169	0.672686	0.189878	0.0592007	0.00672246	0.135508	1.39799	0.995072	0.378723	0.0134672	4.94395	7.48567	39.5523	21.8905
ENSG00000177338	LINC00469	chr17	71746469	71824659	-	TS	leukocyte,lung	1	3	78191	0.167898	0.0279468	0	0	0	0	0	1	1	1	0	1	0	1	1	0.0263979	0.00968569	0.106035	0.0732408	0.0216179	0.14556	0.0608108	0.00354684	0.019408	0.250692	0.0130986	0.481472	0.0300301	0.0117811	0.00622806	0.0126355	0.30838	0.42544	0.150611	0.00401502	24.7198	4.27753	35.1576	7.63621
ENSG00000177822	AC108142.1	chr4	182795591	183066402	-	TS	colon	0	8	270812	0.063924	0.253151	16	35	0	0	1	1	1	1	1	0	1	1	1	4.54901	0.122265	0.579572	2.92122	1.21845	0.00854398	0.197314	0.528394	0.204737	0.00557127	0.0638325	0.947417	0.99654	0.456285	0.197172	0.536207	0.520037	0.515289	0.742292	1.55335	41.2965	33.1508	74.7099	30.0358
ENSG00000178947	LINC00086	chrX	134555868	134561999	+	TS	skin	1	1	6132	0.058972	0.139718	0	6	1	0	1	1	1	0	1	0	1	1	1	0.570296	0.348786	13.4994	1.52126	0.923986	0.149329	0.536853	1.49322	3.269	0.0659067	0.142699	1.62079	0.383003	0.0558481	1.41918	2.56826	0.781644	0.408736	4.03828	1.02251	26.7555	21.3876	32.2278	8.1453
ENSG00000179136	LINC00670	chr17	12453099	12546171	+	TS	lung	1	3	93073	0.158769	0.102337	0	0	0	0	1	1	0	1	0	1	0	1	1	0.176736	0.38483	0.130871	0.0933573	0.0901822	0.0202101	0.147658	0.0367986	0.0109663	0.0025376	0.0694075	1.44761	0.0870594	0.136292	0.0850141	0.0859445	0.408177	0.806065	0.533996	0.0202714	11.6328	5.34691	43.947	8.1453
ENSG00000179141	MTUS2-AS1	chr13	30050652	30061887	-	TS	lung	0	2	11236	0.0212854	0.00289212	0	0	0	0	1	1	0	1	0	0	1	0	0	0.00272291	0.100513	0.395487	0.0137952	0.00805826	0	0.375902	0	0.608269	0	0.00419417	0.513338	0.0164262	0	0.0264554	0.097354	0.226146	0.385911	0.111952	0.00126187	6.9797	10.6938	45.4119	7.63621
ENSG00000180139	ACTA2-AS1	chr10	90692428	90700368	+	TS	skin	0	3	7941	0.016395	0.126028	0	0	0	0	1	1	1	1	1	1	1	1	1	38.7982	165.234	8.61017	51.4325	123.575	1.167	34.5111	38.9394	2.73762	0.778604	12.6822	98.0349	57.8661	26.0341	86.4269	575.661	17.6268	0.924777	192.843	21.7368	12.5053	120.84	33.6927	20.3632
ENSG00000181171	FER1L6-AS1	chr8	124996378	125053023	-	TS	sperm	0	1	56646	0.0635763	0.0347981	0	0	0	0	1	1	0	1	0	1	1	0	0	0.0201988	0.00158729	0.0832127	0.0615763	0.0217725	0.0155181	0.0113725	0.0027281	0.00668406	0.000164204	0.0127277	0.214057	0.0337431	0.00538955	0.00299494	0.0132783	0.406861	1.72848	0.451873	0.0130269	20.0666	6.41629	52.7364	10.6907
ENSG00000183242	WT1-AS	chr11	32457064	32480315	+	TS	lung	0	7	23252	0.205373	0.142046	28	0	1	0	0	0	0	0	0	1	1	0	0	0.0470046	0.00258757	0.17618	0.138047	0.706707	0.0640326	0.880841	1.02034	0.0766172	0	0.0941695	0.513961	1.23808	0.0244159	12.6378	1.48214	0.601791	0.35664	5.23646	0.0490117	100.915	2.13876	11.7192	5.09081
ENSG00000183385	TTTY8	chrY	9528709	9531566	+	TS	sperm,testes	1	2	2858	0.0598959	0.00553235	2	0	0	0	0	0	0	0	0	0	0	0	0	0	0	0.11573	0.0771103	0.135128	0	0	0	0	0	0.0520347	0.157788	0	0	0	0	0	0.534382	0.738589	0	2.03574	0	17.5788	0
ENSG00000183535	COL18A1-AS1	chr21	46839631	46844985	-	TS	prostate	0	2	5355	0.0328295	0.123385	33	0	0	0	0	1	1	1	1	1	0	1	1	0.021612	0.0260668	0.234521	0.162467	0.0129412	0.0579841	0.0615578	0.0645042	0.0418138	0	0.0163761	0.50588	0.0501216	0.00360759	0.0584799	0.436772	0.376531	0.051643	0.101836	0.0716721	37.5159	71.6486	77.6398	10.1816
ENSG00000183674	LINC00518	chr6	10429488	10435107	-	TS	sperm	1	5	5620	0.106045	0.00324591	0	0	0	0	1	0	1	1	0	1	1	1	1	0.0754033	0	0.21479	0.347554	0.0614045	0.0371118	0.0257206	0	0.0380243	0.0220166	0.0544321	0.276069	0.130883	0.0202131	0.0231037	0.107659	0.638263	3.76265	0.235308	0	7.27052	8.55505	26.3682	24.4359
ENSG00000184324	CSAG2	chrX	151922445	151928738	+	TS	sperm	1	2	6294	0.0108624	0.0409115	0	0	0	0	0	0	1	0	0	0	1	0	0	0.0464365	0.166752	0.129359	0.0851617	0.0194605	0.0821666	0.0560595	0	0.00780431	0	0.143969	0.0861237	0.0400057	0	0.0239149	0.397984	0.545142	0.491529	1.97418	0	3.48985	4.27753	29.298	3.05449
ENSG00000184856	LINC00308	chr21	23470936	23488847	+	TS	prostate	1	1	17912	0.0547009	0.0270203	3	0	0	0	0	0	0	0	0	0	0	1	0	0.0235903	0.00701678	0.0668462	0.0461979	0.0280317	0	0.00650559	0	0.00295163	0	0.00691875	0.154005	0.0217475	0.0195555	0.000784727	0.529331	0.269224	0.218673	0.25409	0.000524017	1.74492	3.20814	32.2278	2.5454
ENSG00000184991	TTTY13	chrY	23745486	23756552	-	TS	sperm	1	1	11067	0.226398	0.175011	0	0	0	0	0	0	0	0	0	0	0	0	0	0	0	0.0908678	0	0.0040918	0	0	0	0.00330566	0	0	0.0143178	0.00417041	0	0	0.139206	0.00457593	0.581666	0.186947	0	1.74492	0	14.649	0
ENSG00000185186	LINC00313	chr21	44881974	44899414	-	TS	skin	1	7	17441	0.0282951	0.051612	35	42	0	0	1	1	1	1	1	1	1	1	0	12.98	0.267872	0.997895	1.65694	2.94318	0.0241955	0.267082	0.153566	1.97801	0.0162854	30.7974	10.1743	0.287351	5.86894	0.220715	6.61502	2.64214	0.987985	5.89694	0.956527	130.869	2.13876	41.0172	501.445
ENSG00000185433	LINC00158	chr21	26758133	26804013	-	TS	testes	1	4	45881	0.0371759	0.0448126	5	0	0	0	1	1	0	0	0	0	0	0	1	0.0113663	0.083675	0.352707	0.0388928	0.0358695	0.0273932	0.00120107	0.0738623	0.00435515	0	0.0297682	0.0821203	0.060614	0.0146513	0.248654	0.517255	1.09019	4.15307	2.39096	0.00121873	2.61739	39.5671	45.4119	4.07265
ENSG00000185700	TTTY8B	chrY	6338814	6341671	-	TS	sperm,testes	1	2	2858	0.00614235	0.0106687	2	0	0	0	0	0	0	0	0	0	0	0	0	0	0	0.140981	0.0578285	0.135128	0	0	0	0	0	0.0520347	0.157788	0	0	0	0	0	0.534382	0.738589	0	1.74492	0	24.9033	0
ENSG00000185847	RP1-46F2.2	chr12	111374389	111396012	+	TS	muscle	1	4	21624	0.0583251	0.0510506	24	0	0	0	1	1	1	1	0	0	1	1	0	0.0898201	0.0357923	0.533723	12.6114	0.2723	1.55907	18.4618	0.0201754	0.0592118	0.0188679	0.0636236	0.693873	0.276768	430.271	0.0253939	0.072675	1.71771	0.51022	0.663419	9.64246	31.9903	4.27753	120.122	11.7089
ENSG00000186148	AC013271.3	chr2	110690738	110742667	+	TS	testes	1	8	51930	0.207012	0.362644	0	0	0	0	1	1	1	1	1	1	1	1	1	2.59491	2.11274	1.58159	2.8082	1.46745	0.150071	1.06696	0.854536	2.56901	0.107946	2.98518	1.10098	1.74868	1.37977	1.49942	5.298	8.50883	4.49614	51.5356	1.60882	2.32657	0	13.1841	1.01816
ENSG00000186369	LINC00643	chr14	62584197	62596352	+	TS	pancreas	1	4	12156	0.213004	0.405911	0	0	1	0	1	1	0	0	0	0	0	0	0	0	0.465347	3.72285	0.050869	0	0	0	0	19.4486	0.0754847	0.0175812	0.16895	0.305053	0.00310917	0.0543543	0.310937	0.171151	1.97209	18.6585	0.0272926	4.65313	9.62443	23.4384	5.09081
ENSG00000186526	CYP4F8	chr19	15726029	15741448	+	TS	liver,prostate	1	13	15420	0.036868	0.278768	0	0	0	0	0	0	1	0	0	1	1	1	0	0.0948178	0	0.222836	0.293872	0.0681857	0.635784	0.0131864	0.0137129	0.390154	0	8.79801	0.224357	0.128667	0.0126951	0.021997	625.714	175.049	8.44725	0.517711	0	4.07149	5.34691	13.1841	10.1816
ENSG00000186530	XKR5	chr8	6666038	6693166	-	TS	prostate	1	3	27129	0.0128699	0.442615	0	0	1	0	1	1	1	1	0	0	0	1	1	0.0427507	0.00318397	0.178694	0.0919737	0.0189889	0.106785	0.0114101	0.00308343	0.00757173	0	0.032881	0.20967	0.0241942	0.00245533	0.0326468	0.69383	0.189292	0.461434	0.20233	0.00236917	75.0317	22.457	80.5696	43.781
ENSG00000187012	LINC00207	chr22	44965219	44968221	+	TS	skin	1	4	3003	0.225203	0.0782145	0	0	0	0	0	0	1	1	0	0	0	0	1	0	0	1.09218	0	0	0	0.0235047	0	0.172678	0	0.139074	0.250695	0	0	0	0	0.403859	0.950076	1.94421	0	2.32657	5.34691	39.5523	8.1453
ENSG00000187621	TCL6	chr14	96116835	96146170	+	TS	lung,sperm	1	11	29336	0.0486007	0.105741	0	0	0	0	1	1	0	0	0	1	1	0	0	0.115758	0.853726	0.294973	0.1365	0.0948281	0.551097	0.162853	0.450271	0.197374	2.05166	0.130206	0.441367	0.21876	0.0711949	0.970177	0.493204	0.372378	1.66014	0.798787	0.0494961	4.65313	54.5385	51.2715	7.63621
ENSG00000188338	SLC38A3	chr3	50242679	50258411	+	TS	liver	1	10	15733	0.158361	0.588022	0	10	1	0	1	1	1	1	0	1	1	1	0	9.2582	0.165211	26.2121	7.09689	37.7107	4.42628	2.68734	1.38822	24.5254	0	118.706	2.37982	13.4065	20.0717	2.42815	4.48052	6.25892	0.381815	17.4423	1.046	6.9797	50.2609	36.6225	11.1998
ENSG00000188585	LINC00083	chr1	178465031	178468769	-	TS	sperm	1	1	3739	0.0334275	0.0449487	0	0	0	0	0	1	1	0	0	1	0	1	0	0	0	0.0136189	0.0268972	0.00251385	0	0	0	0.009665	0	0.0012714	0.0620136	0.00640536	0	0	0	0.318139	2.19138	0.408549	0	6.10723	7.48567	43.947	16.2906
ENSG00000189149	CRYM-AS1	chr16	21312170	21329912	+	TS	skin	0	3	17743	0.0587927	0.143531	0	0	1	0	1	1	1	1	1	1	1	1	1	0.534279	0.0375476	0.22299	0.307324	0.532353	0.631231	0.0334015	0.0526202	0.200763	0.0273089	0.0980837	1.06862	0.507126	0.0553768	0.157737	2.34098	0.979912	0.35271	0.242023	0.19621	310.596	124.048	36.6225	155.27
ENSG00000189196	RP11-129B22.2	chr3	64064037	64073039	-	TS	sperm	1	1	9003	0.0195466	0.0423834	0	0	0	0	0	1	1	1	0	1	0	1	1	3.10651e-33	0	2.68774e-37	3.29679e-30	9.69279e-42	0	9.38513e-26	3.07056e-30	1.07248e-51	0	5.02188e-16	0.0495839	3.29962e-119	3.00174e-29	5.28198e-42	0.178466	2.84561e-06	2.12129	9.62786e-24	0	36.6434	1.06938	38.0874	4.58173
ENSG00000189238	LINC00943	chr12	127210816	127230798	+	TS	brain	1	7	19983	0.0163765	0.01317	0	0	1	0	0	1	0	0	0	0	0	0	0	0.0111058	0.199376	0.307474	0.0718374	0.00639248	0.00453555	0.00232979	0.00437965	0.0492216	1.19277e-07	0.0109028	0.260551	0.374345	0.00538173	0.00347676	0.196579	0.186857	15.634	29.1725	0.210731	2.61739	2.13876	23.4384	6.10897
ENSG00000196273	LINC00523	chr14	101123587	101142406	+	TS	testes	1	6	18820	0.00852381	0.0211387	0	0	0	0	1	1	1	1	1	1	1	1	1	0.0110543	0	0.101464	0.030591	0.0209735	0	0.00247533	0	0.118877	0	0.00402527	0.328492	0.0119659	0.0804526	0	0.0225563	1.51334	12.2782	1.09093	0.000747678	8.72462	4.27753	48.3417	14.2543
ENSG00000196364	PRSS29P	chr16	1310953	1313846	-	TS	skin	1	2	2894	0.0750563	0.0902582	0	0	1	0	0	0	0	0	0	0	0	0	0	0.517136	0	0.0745775	0.170055	0.248642	0	0	0	0.0378139	0	0.0274178	0.352032	0.188533	0.12564	0	0.522644	0.292099	0.0954281	0.774922	0	4.36231	6.41629	54.2013	7.63621
ENSG00000196893	AC090286.4	chr17	18854938	18857462	-	TS	testes	0	1	2525	0.0490468	0.065235	0	0	0	0	1	1	0	0	0	1	1	0	0	0.0298639	0	0.178808	0.0873678	0.055819	0	0.0131373	0.0563466	0.029076	0	0.0129063	0.254213	0.0552659	0.0120881	0	0.0383941	0.881098	0.2864	0.274036	0.0543213	12.5053	5.34691	39.5523	9.16346
ENSG00000197085	NPSR1-AS1	chr7	34386124	34911194	-	TS	brain,kidney,pancreas	0	11	525071	0.0319293	0.0673916	0	0	0	0	0	1	1	1	1	1	1	1	1	0.0421612	0.00564014	0.955623	0.0752552	0.0530271	0.0130892	0.0138072	1.26228	0.733224	0.00200081	0.0170214	0.0887288	0.0492359	0.0875483	0.00388808	0.0617096	0.48177	0.53942	1.31171	0.00262662	11.342	3.20814	62.9907	10.1816
ENSG00000197176	RP11-76E12.1	chr14	98098984	98152995	-	TS	skin	1	3	54012	0.193453	0.104318	0	0	0	0	1	1	0	0	0	0	0	0	0	0.0159989	0.0484047	0.063735	0.0480219	0.011787	0.00800643	0.00579124	0	0.00341115	0.00418303	0.00694412	0.067549	0.0135292	0.00339202	0.000236693	0.0152554	0.334181	2.26563	0.0401734	0.000819018	1.74492	5.34691	58.596	3.05449
ENSG00000197463	CSAG3	chrX	151876743	151883038	-	TS	sperm	1	2	6296	0.0724207	0.0376216	0	0	0	0	0	0	1	1	0	0	1	0	0	0.0318751	0.166752	0.129359	0.0888953	0.00547146	0	0.0560188	0	0.00379166	0	0.143969	0.086163	0.0530448	0.00184317	0.0239149	0.397984	0.547182	0.495005	1.9765	0	2.32657	7.48567	20.5086	6.61805
ENSG00000203434	RP11-163F15.1	chr10	110307733	110321573	-	TS	sperm	1	1	13841	0.0388126	0.0305739	2	0	0	0	1	0	0	0	0	0	0	0	0	0.396775	0.00109345	0.551258	0.533806	0.0297897	0.0799662	0.00160903	0.0786007	0.0293242	0	0.37729	1.06727	0.222679	0.13047	0.00101906	1.1015	3.6566	1.9311	0.154904	0	2.03574	3.20814	19.0437	1.52724
ENSG00000203585	RP11-542B15.1	chr12	67913609	67960906	+	TS	testes	1	2	47298	0.103526	0.158312	19	0	0	0	1	1	1	1	0	1	1	1	1	0.223696	0.00593856	0.280732	0.493281	0.0581598	0.263919	0.058586	0.00439362	0.140473	0.00182275	0.0661197	0.571251	0.121453	0.0275185	0.0536335	0.355155	0.702856	0.309285	0.507057	0.0446456	5.23477	7.48567	33.6927	8.1453
ENSG00000203808	BVES-AS1	chr6	105584183	105617820	+	TS	testes	0	4	33638	0.0620844	0.0566328	0	0	1	0	1	1	1	1	1	1	1	1	1	0.109441	1.53899	1.01006	0.226053	2.22796	0.0080497	6.26502	0.105237	1.07994	0	0.0613469	0.327903	0.659266	6.44481	0.35028	6.84289	0.256647	1.0856	11.6008	1.12938	180.89	18.1795	19.0437	8.1453
ENSG00000203900	RP11-261N11.8	chr20	61991340	62002529	+	TS	brain	0	2	11190	0.102693	0.0281655	9	0	1	0	0	1	0	0	0	0	0	0	0	0.00491698	0.00487811	1.71449	0	0	0	0.00599168	0.0144584	0.00653799	0	0.560888	0.0982071	0	0	0	0.0238702	0.769227	1.57749	0.172731	0.00380145	5.23477	26.7345	26.3682	4.58173
ENSG00000203971	RP13-379L11.2	chr20	56532182	56534716	-	TS	sperm	1	1	2535	0.0237596	0.0100332	7	0	0	0	0	0	0	1	0	0	0	0	0	0	0	0	0	0	0	0	0	0.0620261	0	0.0786589	0	0	0	0	0.169504	0.0724642	2.73511	0.534101	0	6.10723	1.06938	42.4821	8.1453
ENSG00000204044	RP11-465L10.10	chr20	44642141	44650712	-	TS	sperm	0	2	8572	0.223619	0.189532	0	0	1	0	1	1	1	0	1	1	1	1	1	1.35409	2.19044	1.7629	7.61721	0.157905	0.0926954	0.187795	0.0412901	3.49199	1.26258	0.126352	33.4761	3.68094	0.0569726	0.277641	1.61042	1.45281	24.6057	1.20908	0.0213526	39.8424	12.8326	43.947	13.7452
ENSG00000204148	LINC00474	chr9	118650448	118687486	-	TS	lung	1	1	37039	0.0402984	0.0376338	15	0	0	0	0	1	0	1	0	0	0	0	1	0.00523146	0.00901604	0.0484126	0.0254473	0.00492805	0.0067937	0.00752446	0.00463111	0.00510324	0.00228253	0.00634491	0.822793	0.00824137	0.0041164	0.00572719	0.0150794	0.142773	0.352009	0.0946126	0.00789028	150.354	4.27753	42.4821	79.4166
ENSG00000204187	LINC00619	chr10	44340754	44346070	+	TS	sperm	1	1	5317	0.0752689	0.0265257	0	0	0	0	1	0	1	1	1	0	0	1	1	0.0490976	0.114175	0.160553	0.358223	0.145087	0	0.0499957	0	0	0	0.0381907	0.254766	0.217884	0.138273	0.0303852	0.446803	0.465675	0.988639	0.56026	0	6.39805	16.0407	42.4821	8.1453
ENSG00000204460	AC079586.1	chr2	129999746	130031421	-	TS	sperm	1	1	31676	0.0287425	0.0343156	4	0	0	0	1	1	1	0	0	0	0	1	0	0.0113759	0.00118429	0.0408142	0.0215214	0.0075334	0.00516122	0.00278904	0	0.00519961	0.121636	0.0041701	0.0601095	0.0149244	3.03258	0.00132447	0.0521332	0.200415	2.71439	0.438097	0.13186	3.48985	3.20814	24.9033	2.5454
ENSG00000204466	DGKK	chrX	50108408	50213737	-	TS	sperm	1	2	105330	0.122685	0.781061	0	5	0	0	0	1	0	0	0	1	1	0	0	0.0114016	0.00828158	0.0807469	0.0289894	0.00624194	0.00436425	0.00913357	0.000915415	0.0646927	2.57415	0.00716665	0.101069	0.012679	0.00293821	0.00110132	0.0820251	0.118052	0.370615	0.441757	0.000849417	4.94395	401.018	21.9735	8.1453
ENSG00000204706	MAMDC2-AS1	chr9	72700732	72790804	-	TS	liver	0	9	90073	0.0498858	0.0422726	0	0	0	0	0	1	1	1	1	1	0	1	1	0.255711	0.444693	1.56756	0.705943	2.45937	0.206774	0.445821	1.79693	1.41739	0.17944	0.552933	1.17535	0.640555	0.355775	1.19878	1.08767	3.61069	10.6826	2.12915	0.878265	3.19903	4.27753	39.5523	9.67254
ENSG00000204754	CTC-281M20.1	chr5	174346085	174422516	-	TS	sperm	1	1	76432	0.0472651	0.0383089	3	0	0	0	0	1	0	1	0	0	1	0	0	0.0333537	0.00324968	0.129072	0.102629	0.0347296	0.0196976	0.0145382	0.000331398	0.00683129	0.0011637	0.0260408	0.170267	0.03461	0.0324778	0.000668293	0.0420251	0.3681	1.93375	0.100494	0.00182563	4.07149	3.20814	48.3417	8.65438
ENSG00000205266	AL353997.3	chr17	18319042	18328411	+	TS	testes	1	6	9370	0.108778	0.361143	0	0	0	0	1	1	1	1	0	1	1	1	0	0.433987	0.00162706	0.32664	13.6072	0.0611808	0.234914	0.00598427	0.00236325	0.0130362	0	0.556002	0.27953	0.0406921	0.797342	0.00202181	1.28008	2.96107	4.41321	8.46099	0.100374	6.39805	7.48567	38.0874	6.10897
ENSG00000205293	RP11-1112C15.1	chr8	58890917	58896685	+	TS	sperm	1	1	5769	0.0393867	0.163621	0	0	0	0	0	0	0	1	0	0	0	1	1	0.0242522	0	0.110686	0.0279368	0.0466254	0.0225981	0	0	0.0932385	0	0.0610448	0.141301	0.0118803	0.00981656	0.0174881	0.146837	0.295324	0.942971	0.0462682	0	4.07149	7.48567	43.947	3.56357
ENSG00000205396	LINC00661	chr19	16126097	16138272	+	TS	prostate,skin,testes	1	7	12176	0.47657	0.0822506	0	0	0	0	0	0	0	1	0	1	1	0	0	0.0451265	0.0324017	0.0651583	0.0637732	0.0142679	0.0112393	0.00843127	0.00150763	0.580165	0.00387174	0.112791	0.161631	0.0234617	0.00469028	0.00203146	0.198396	0.532917	0.8612	9.09685	0.00888936	1.74492	8.55505	19.0437	6.61805
ENSG00000205488	CALML3-AS1	chr10	5556207	5568209	-	TS	brain	0	3	12003	0.113353	0.0241563	0	0	1	0	0	0	1	0	0	1	1	1	0	0.0551032	0.00689869	0.659796	0.635154	0.0199205	68.9656	0.0185983	0.0801171	0.157401	0	0.373116	0.662715	0.0438727	0.0153151	0.0192714	0.644567	1258.67	0.491068	1.05089	0.0789594	8.72462	5.34691	41.0172	6.61805
ENSG00000205537	RP11-89H19.1	chr12	48276432	48295308	+	TS	lung	0	1	18877	0.0690062	0.221394	0	0	0	0	1	1	1	1	1	1	1	1	1	0.120937	0	0.274504	0.150111	0.181797	0.40203	0.129852	0.0131442	0.0290723	0.0340391	0.179782	0.375896	0.137573	0.0350852	0.013395	0.315028	0.296126	0.285051	0.213198	0.00298158	10.7604	104.799	38.0874	38.1811
ENSG00000205611	RP4-610C12.4	chr20	29513582	29521213	-	TS	lymph node	1	1	7632	0.1197	0.169396	16	0	0	0	1	0	1	1	0	1	1	1	1	0.109969	0.234932	1.65272	0.0512171	0.059835	0.0673688	0.143251	0.0213878	0.363407	0.0481492	0.0336216	0.282722	0.414128	0.0377937	0.213335	0.290002	0.67633	5.83092	0.859406	0.0880993	9.30626	7.48567	20.5086	9.16346
ENSG00000205622	AF064858.6	chr21	40249215	40328392	-	TS	liver	1	2	79178	0.178022	0.0188822	26	0	0	0	0	1	1	1	1	1	1	1	1	0.0156956	0.0164854	0.201646	0.0517611	0.0192455	0.0209551	0.0336672	0.0758618	0.0194874	0.0029394	12.2156	0.10535	0.0199852	0.176686	0.00230982	0.259845	0.313309	0.998087	0.0237214	0.0243152	7.56134	4.27753	46.8768	10.6907
ENSG00000205636	LINC00583	chr9	13927970	13945609	+	TS	sperm	1	1	17640	0.0401758	0.0136493	0	0	0	0	0	0	1	1	1	0	0	1	1	0	0.00427576	0.00365238	0.408378	0	0.00155261	0.0835122	0	0	0	0.000322324	0.0180115	0.00324805	0.0010656	0.00478183	0.0160551	0.35093	0.576746	0.0202395	0	3.48985	0	27.8331	7.12713
ENSG00000205786	AC002511.1	chr19	35890413	35910287	+	TS	lung	1	7	19875	0.083602	0.040404	0	0	0	0	1	0	1	0	0	1	1	1	1	0.152754	0.0318347	0.455669	0.967831	0.2278	0.0381634	0.069514	0	0.280487	0.041063	0.128169	0.856337	0.188087	0.186582	0.0316321	0.60039	4.82618	0.957811	0.880441	0.00353785	6.9797	32.0814	29.298	6.10897
[truncated: 2,429 more rows]
[truncated: 74 more columns]
