# Supplementary material for: Identifying and functionally characterizing tissue-specific and ubiquitously expressed human lncRNAs
Source: Oncotarget. 2016 Jan 9;7(6):7120–33. doi: 10.18632/oncotarget.6859 (PMC4872773; doi:10.18632/oncotarget.6859)
Supplement: Supplementary file 4 [file oncotarget-07-7120-s004.xlsx]

## Sheet: S1
Table S4. Enriched GO terms of UE lncRNAs under different distance thresholds.
Distrance	GO Term	Description	p-Value	FDR q-value
5KB	GO:0006350	transcription	6.91304e-09	2.09878e-05
	GO:0044265	cellular macromolecule catabolic process	4.654e-08	7.06452e-05
	GO:0009057	macromolecule catabolic process	8.35716e-08	8.45709e-05
	GO:0030163	protein catabolic process	6.79853e-07	0.000515876
	GO:0044257	cellular protein catabolic process	1.29436e-06	0.000785629
	GO:0051603	proteolysis involved in cellular protein catabolic process	1.99717e-06	0.00101006
	GO:0045449	regulation of transcription	2.0803e-06	0.00090185
	GO:0043632	modification-dependent macromolecule catabolic process	2.31015e-06	0.000876319
	GO:0019941	modification-dependent protein catabolic process	2.31015e-06	0.000876319
	GO:0006511	ubiquitin-dependent protein catabolic process	5.33875e-06	0.00179932
	GO:0006412	translation	6.84409e-06	0.00207572
	GO:0007049	cell cycle	6.89461e-06	0.00190111
	GO:0006351	transcription, DNA-dependent	1.08029e-05	0.00272941
	GO:0032774	RNA biosynthetic process	1.53944e-05	0.00358876
	GO:0022402	cell cycle process	2.84303e-05	0.00614644
	GO:0006396	RNA processing	3.10928e-05	0.00627352
	GO:0046907	intracellular transport	3.49825e-05	0.00661606
	GO:0045184	establishment of protein localization	0.00010466	0.0185184
	GO:0015031	protein transport	0.000122264	0.0204119
	GO:0031396	regulation of protein ubiquitination	0.000139746	0.022084
	GO:0000278	mitotic cell cycle	0.000143244	0.0215113
	GO:0006366	transcription from RNA polymerase II promoter	0.000155123	0.0221784
	GO:0070647	protein modification by small protein conjugation or removal	0.000221619	0.0301237
	GO:0008104	protein localization	0.000251575	0.0326666
	GO:0043933	macromolecular complex subunit organization	0.000300705	0.0373303
	GO:0065003	macromolecular complex assembly	0.000403076	0.0477802
	GO:0070271	protein complex biogenesis	0.000425003	0.048426
	GO:0006461	protein complex assembly	0.000425003	0.048426
	GO:0006260	DNA replication	0.000743215	0.0802023
	GO:0016568	chromatin modification	0.000845696	0.0876543
	GO:0008380	RNA splicing	0.0008781	0.087866
10KB	GO:0046907	transcription	4.17066e-09	1.34795e-05
	GO:0046907	macromolecule catabolic process	6.07286e-07	0.000980893
	GO:0046907	cellular macromolecule catabolic process	8.41886e-07	0.000906581
	GO:0046907	regulation of transcription	9.17047e-07	0.0007407
	GO:0046907	cell cycle	2.33188e-06	0.00150619
	GO:0046907	protein catabolic process	4.9846e-06	0.00268144
	GO:0046907	translation	5.28207e-06	0.00243584
	GO:0046907	intracellular transport	8.8513e-06	0.00356956
	GO:0044257	cellular protein catabolic process	1.3674e-05	0.00489848
	GO:0006396	RNA processing	1.90109e-05	0.00612555
	GO:0006511	ubiquitin-dependent protein catabolic process	1.93647e-05	0.00567359
	GO:0051603	proteolysis involved in cellular protein catabolic process	2.01969e-05	0.00542499
	GO:0043632	modification-dependent macromolecule catabolic process	2.03067e-05	0.00503589
	GO:0019941	modification-dependent protein catabolic process	2.03067e-05	0.00503589
	GO:0006351	transcription, DNA-dependent	2.55649e-05	0.00588453
	GO:0022402	cell cycle process	3.46163e-05	0.00743104
	GO:0032774	RNA biosynthetic process	3.66674e-05	0.00737959
	GO:0000278	mitotic cell cycle	7.23004e-05	0.013652
	GO:0031396	regulation of protein ubiquitination	8.97527e-05	0.0159871
	GO:0045184	establishment of protein localization	0.000341067	0.0563758
	GO:0015031	protein transport	0.000372449	0.0584229
	GO:0006366	transcription from RNA polymerase II promoter	0.000392215	0.0585891
	GO:0008380	RNA splicing	0.000410906	0.0585916
	GO:0008104	protein localization	0.00052099	0.0706125
	GO:0070647	protein modification by small protein conjugation or removal	0.000669308	0.0862184
50KB	GO:0006350	transcription	3.0429e-10	1.26676e-06
	GO:0045449	regulation of transcription	2.09325e-08	4.357e-05
	GO:0044265	cellular macromolecule catabolic process	3.40944e-07	0.000473005
	GO:0009057	macromolecule catabolic process	7.07252e-07	0.000735802
	GO:0006396	RNA processing	4.60021e-06	0.00382282
	GO:0030163	protein catabolic process	1.29263e-05	0.00892869
	GO:0007049	cell cycle	1.57762e-05	0.00933855
	GO:0044257	cellular protein catabolic process	2.48015e-05	0.0128233
	GO:0051603	proteolysis involved in cellular protein catabolic process	3.04116e-05	0.0139688
	GO:0043632	modification-dependent macromolecule catabolic process	3.27102e-05	0.0135252
	GO:0019941	modification-dependent protein catabolic process	3.27102e-05	0.0135252
	GO:0006417	regulation of translation	5.41916e-05	0.0203007
	GO:0046907	intracellular transport	5.89182e-05	0.0202328
	GO:0022402	cell cycle process	5.90365e-05	0.0187283
	GO:0043933	macromolecular complex subunit organization	0.000116169	0.0339558
	GO:0045184	establishment of protein localization	0.000145464	0.0395698
	GO:0032268	regulation of cellular protein metabolic process	0.000150201	0.0383294
	GO:0065003	macromolecular complex assembly	0.000158913	0.0381704
	GO:0006511	ubiquitin-dependent protein catabolic process	0.000186495	0.042219
	GO:0015031	protein transport	0.000193631	0.0415421
	GO:0008104	protein localization	0.000223852	0.0455309
	GO:0051252	regulation of RNA metabolic process	0.000230391	0.0446499
	GO:0006412	translation	0.000230848	0.0427471
	GO:0070647	protein modification by small protein conjugation or removal	0.000470179	0.0816001
	GO:0010608	posttranscriptional regulation of gene expression	0.000563642	0.0931662
	GO:0006325	chromatin organization	0.000589092	0.0934639
	GO:0006974	response to DNA damage stimulus	0.000606306	0.0925423
	GO:0031396	regulation of protein ubiquitination	0.000617611	0.0908597
	GO:0008380	RNA splicing	0.0006423	0.091106
	GO:0006368	RNA elongation from RNA polymerase II promoter	0.000712396	0.0972432
	GO:0016071	mRNA metabolic process	0.000741517	0.0978153
100KB	GO:0006350	transcription	3.12742e-08	0.00014876
	GO:0007049	cell cycle	2.38834e-07	0.000567906
	GO:0044265	cellular macromolecule catabolic process	1.23665e-06	0.001959
	GO:0009057	macromolecule catabolic process	2.15037e-06	0.00255406
	GO:0045449	regulation of transcription	2.83195e-06	0.0026907
	GO:0022402	cell cycle process	3.78236e-06	0.00299429
	GO:0045184	establishment of protein localization	1.45757e-05	0.00985639
	GO:0046907	intracellular transport	1.81906e-05	0.0107584
	GO:0015031	protein transport	2.30633e-05	0.0121164
	GO:0006511	ubiquitin-dependent protein catabolic process	4.53135e-05	0.0213255
	GO:0008104	protein localization	6.46294e-05	0.0275632
	GO:0043933	macromolecular complex subunit organization	9.36936e-05	0.0364621
	GO:0006396	RNA processing	0.000126642	0.0452866
	GO:0030163	protein catabolic process	0.000127676	0.0424574
	GO:0016071	mRNA metabolic process	0.000146529	0.0454092
	GO:0044257	cellular protein catabolic process	0.00020157	0.0581747
	GO:0051603	proteolysis involved in cellular protein catabolic process	0.000216747	0.0588545
	GO:0006259	DNA metabolic process	0.0002338	0.0599248
	GO:0006412	translation	0.000333025	0.0800103
	GO:0031397	negative regulation of protein ubiquitination	0.000344634	0.0787144
	GO:0019941	modification-dependent protein catabolic process	0.000358987	0.0781141
	GO:0043632	modification-dependent macromolecule catabolic process	0.000358987	0.0781141
	GO:0006397	mRNA processing	0.0003969	0.0822567
	GO:0006260	DNA replication	0.00040264	0.0799186
	GO:0016192	vesicle-mediated transport	0.000433274	0.0823114
	GO:0008380	RNA splicing	0.000452422	0.0825034
	GO:0065003	macromolecular complex assembly	0.000469578	0.082346
	GO:0006417	regulation of translation	0.000479877	0.0810905
	GO:0048193	Golgi vesicle transport	0.000588824	0.0952227
	GO:0010608	posttranscriptional regulation of gene expression	0.000597272	0.0933533
	GO:0070647	protein modification by small protein conjugation or removal	0.000628424	0.0948715
	GO:0031396	regulation of protein ubiquitination	0.000640943	0.0937003
	GO:0000279	M phase	0.000645275	0.0914952
Nearest	GO:0006350	transcription	9.684e-10	2.51977e-06
	GO:0045449	regulation of transcription	6.22295e-07	0.000809278
	GO:0007049	cell cycle	5.88955e-06	0.00509519
	GO:0044265	cellular macromolecule catabolic process	4.98447e-05	0.0319047
	GO:0046907	intracellular transport	5.6946e-05	0.0292007
	GO:0022402	cell cycle process	7.9227e-05	0.0337759
	GO:0009057	macromolecule catabolic process	8.26798e-05	0.030267
	GO:0006412	translation	0.000137245	0.0436601
	GO:0032774	RNA biosynthetic process	0.000175314	0.0494264
	GO:0030163	protein catabolic process	0.000269352	0.0676946
	GO:0000278	mitotic cell cycle	0.000274831	0.0629504
	GO:0006351	transcription, DNA-dependent	0.0003031	0.0636184
	GO:0044257	cellular protein catabolic process	0.000404813	0.0778444
	GO:0006396	RNA processing	0.000433621	0.0774457
