# Supplementary material for: Identifying and functionally characterizing tissue-specific and ubiquitously expressed human lncRNAs
Source: Oncotarget. 2016 Jan 9;7(6):7120–33. doi: 10.18632/oncotarget.6859 (PMC4872773; doi:10.18632/oncotarget.6859)
Supplement: Supplementary file 5 [file oncotarget-07-7120-s005.xls]

## Sheet: Sheet1
Table S5. The list of differentially expressed TS lncRNAs in disease
EnsemblId	Symbol	FoldChange	P-Value	Series	Description	Tissue
ENSG00000237125	HAND2-AS1	-4.91051	2.71e-12	GSE33294	Hepatocellular Carcinoma	liver
ENSG00000260015	RP11-510M2.5	-6.70596	3.31e-09	GSE33294	Hepatocellular Carcinoma	liver
XLOC_004515	linc-AP3S1-2	-5.55563	6.37e-09	GSE33294	Hepatocellular Carcinoma	liver
ENSG00000254235	RP11-115J16.1	-3.1766	7.06e-07	GSE33294	Hepatocellular Carcinoma	liver
ENSG00000250436	RP11-622A1.2	-3.09893	1.97e-06	GSE33294	Hepatocellular Carcinoma	liver
ENSG00000258168	RP11-588H23.3	-2.66527	2.49e-06	GSE33294	Hepatocellular Carcinoma	liver
ENSG00000243818	RP11-372E1.4	-3.74801	4.14e-05	GSE33294	Hepatocellular Carcinoma	liver
ENSG00000232667	AC004862.6	-2.63608	0.000144228	GSE33294	Hepatocellular Carcinoma	liver
XLOC_000236	linc-GADD45A	-3.01276	0.000212432	GSE33294	Hepatocellular Carcinoma	liver
ENSG00000248685	RP11-548L20.1	-2.54632	0.000364127	GSE33294	Hepatocellular Carcinoma	liver
ENSG00000267674	RP11-813F20.2	-3.84954	0.000364347	GSE33294	Hepatocellular Carcinoma	liver
ENSG00000228952	RP11-567G11.1	4.88395	0.00283087	GSE33294	Hepatocellular Carcinoma	liver
XLOC_011938	linc-SALL1-5	-2.10127	0.00341354	GSE33294	Hepatocellular Carcinoma	liver
XLOC_004205	linc-ENPP6-2	-2.02996	0.00560927	GSE33294	Hepatocellular Carcinoma	liver
ENSG00000186526	CYP4F8	-2.89214	0.00699885	GSE33294	Hepatocellular Carcinoma	liver
XLOC_011616	linc-PCSK6-2	2.86654	0.00728169	GSE33294	Hepatocellular Carcinoma	liver
ENSG00000256373	RP11-711K1.8	-1.57624	0.0204047	GSE33294	Hepatocellular Carcinoma	liver
ENSG00000188338	SLC38A3	-1.94997	0.0233018	GSE33294	Hepatocellular Carcinoma	liver
ENSG00000234155	RP11-30P6.6	-1.56138	0.0447674	GSE33294	Hepatocellular Carcinoma	liver
ENSG00000234880	LINC00163	-5.1795	2.19862e-15	GSE37764,GSE37765	Non-Small Cell Lung Cancer	lung
ENSG00000254528	RP11-728F11.4	-2.29284	1.16158e-11	GSE37764,GSE37765	Non-Small Cell Lung Cancer	lung
ENSG00000239219	RP11-379K17.4	-2.39908	2.02003e-10	GSE37764,GSE37765	Non-Small Cell Lung Cancer	lung
ENSG00000255274	TMPRSS4-AS1	3.32578	7.76287e-10	GSE37764,GSE37765	Non-Small Cell Lung Cancer	lung
ENSG00000255345	CTD-2337I7.1	6.6278	1.00349e-07	GSE37764,GSE37765	Non-Small Cell Lung Cancer	lung
ENSG00000259772	RP11-16E12.2	2.43772	1.19668e-06	GSE37764,GSE37765	Non-Small Cell Lung Cancer	lung
ENSG00000255399	TBX5-AS1	-1.69875	1.40311e-05	GSE37764,GSE37765	Non-Small Cell Lung Cancer	lung
ENSG00000232121	RP13-30A9.1	-3.99923	3.00493e-05	GSE37764,GSE37765	Non-Small Cell Lung Cancer	lung
ENSG00000230725	RP4-738P15.1	4.20702	0.000250033	GSE37764,GSE37765	Non-Small Cell Lung Cancer	lung
ENSG00000237074	RP11-6J21.2	2.11883	0.00030465	GSE37764,GSE37765	Non-Small Cell Lung Cancer	lung
ENSG00000261583	CTD-2385L22.1	4.36082	0.000328602	GSE37764,GSE37765	Non-Small Cell Lung Cancer	lung
ENSG00000240754	RP11-38J22.6	1.68672	0.00047743	GSE37764,GSE37765	Non-Small Cell Lung Cancer	lung
ENSG00000215417	MIR17HG	-1.71058	0.000534335	GSE37764,GSE37765	Non-Small Cell Lung Cancer	lung
ENSG00000251325	RP11-415C15.3	-3.03658	0.0010808	GSE37764,GSE37765	Non-Small Cell Lung Cancer	lung
XLOC_003455	linc-CPEB2-11	2.2937	0.00184499	GSE37764,GSE37765	Non-Small Cell Lung Cancer	lung
ENSG00000260289	CTD-2535I10.1	3.49772	0.00339112	GSE37764,GSE37765	Non-Small Cell Lung Cancer	lung
ENSG00000224187	RP11-132N15.3	2.95369	0.00339196	GSE37764,GSE37765	Non-Small Cell Lung Cancer	lung
ENSG00000253522	MIR146A	1.73167	0.00385711	GSE37764,GSE37765	Non-Small Cell Lung Cancer	lung
ENSG00000253414	RP11-150O12.6	2.05575	0.00803784	GSE37764,GSE37765	Non-Small Cell Lung Cancer	lung
ENSG00000251010	RP11-6L6.7	-3.39249	0.0157155	GSE37764,GSE37765	Non-Small Cell Lung Cancer	lung
ENSG00000233694	AC007365.1	1.50657	0.0257069	GSE37764,GSE37765	Non-Small Cell Lung Cancer	lung
ENSG00000249641	HOXC-AS5	1.79444	1.40968e-14	GSE39170	Aged Human Skin	skin
ENSG00000180139	ACTA2-AS1	2.58238	1.54672e-14	GSE39170	Aged Human Skin	skin
ENSG00000228109	MFI2-AS1	2.52727	2.20782e-14	GSE39170	Aged Human Skin	skin
ENSG00000267038	RP11-1096D5.2	1.72814	0.00225229	GSE39170	Aged Human Skin	skin
ENSG00000249073	CTD-2131I18.1	-1.5739	0.0045894	GSE39170	Aged Human Skin	skin
ENSG00000232959	RP11-332H17.1	3.96247	0.00614819	GSE39170	Aged Human Skin	skin
ENSG00000233085	XXyac-YX65C7_A.3	2.22663	0.0155464	GSE39170	Aged Human Skin	skin
ENSG00000236834	LINC00421	-1.94978	0.0161193	GSE39170	Aged Human Skin	skin
ENSG00000225582	AC011193.1	-3.79279	0.0271934	GSE39170	Aged Human Skin	skin
ENSG00000234854	LINC00676	-2.15506	0.0349669	GSE39170	Aged Human Skin	skin
ENSG00000240766	PLCXD2-AS1	-3.45952	0.0415298	GSE39170	Aged Human Skin	skin
ENSG00000234696	GPR50-AS1	-1.59096	0.0439943	GSE39170	Aged Human Skin	skin
ENSG00000250694	CTD-2074D8.1	3.37427	0.04506	GSE39170	Aged Human Skin	skin
ENSG00000226101	AC007461.2	-1.62318	0.000101119	GSE41745	Psoriasis	skin
ENSG00000240766	PLCXD2-AS1	2.4419	0.000273035	GSE41745	Psoriasis	skin
ENSG00000236013	RP3-332B22.1	-5.6649	0.0022446	GSE41745	Psoriasis	skin
ENSG00000229192	AC004870.3	2.40153	0.0027489	GSE41745	Psoriasis	skin
ENSG00000197176	RP11-76E12.1	-1.59929	0.0119609	GSE41745	Psoriasis	skin
ENSG00000268066	FMR1-AS1	-2.01814	0.0148245	GSE41745	Psoriasis	skin
ENSG00000268390	CTC-518B2.10	-1.69704	0.0209269	GSE41745	Psoriasis	skin
ENSG00000255130	RP11-396J6.1	2.3731	0.0226913	GSE41745	Psoriasis	skin
ENSG00000231815	AC007179.1	-4.65009	0.0277076	GSE41745	Psoriasis	skin
ENSG00000248362	CTC-327F10.5	-2.81129	0.0359627	GSE41745	Psoriasis	skin
ENSG00000257495	RP11-641A6.2	1.92592	0.0404942	GSE41745	Psoriasis	skin
ENSG00000253104	RP11-855C21.1	-2.46262	0.0436841	GSE41745	Psoriasis	skin
